# Supplementary material for: SWATH-Based Comprehensive Determination of the Localization of Apical and Basolateral Membrane Proteins Using Mouse Liver as a Model Tissue
Source: Biomedicines. 2022 Feb 5;10(2):383. doi: 10.3390/biomedicines10020383 (PMC8962430; doi:10.3390/biomedicines10020383)
Supplement: Supplementary file 1 [file biomedicines-10-00383-s001.zip]

Archive with 4 entries (4 files):
- biomedicines-1518897_SM-for xml.pdf
- Table S2.xlsx
- Table S3.xlsx
- Table S4.xlsx
