# Supplementary material for: SWATH-Based Comprehensive Determination of the Localization of Apical and Basolateral Membrane Proteins Using Mouse Liver as a Model Tissue
Source: Biomedicines. 2022 Feb 5;10(2):383. doi: 10.3390/biomedicines10020383 (PMC8962430; doi:10.3390/biomedicines10020383)
Supplement: Supplementary file 1 [file biomedicines-10-00383-s001.zip › Table S2.xlsx]

## Sheet: Table S2
Table S2 Ratios in the protein expression levels of all the proteins quantified by SWATH analysis between basolateral and apical membrane fractions in mouse liver
The SWATH analysis was applied to the basolateral and apical plasma membrane fractions prepared from four mouse livers, and the protein expression levels of 1373 proteins were quantified. The protein expression levels in basolateral membrane fraction were divided by those in apical membrane fractions for individual proteins. The average and S.E.M. of basolateral/apical (B/A) ratios from four mice…
Full name of protein	Protein name	Uniprot Accession No	Subcellular location (Uniprot)	Basolateral/Apical ratio	SEM
Haptoglobin [Cleaved into: Haptoglobin alpha chain; Haptoglobin beta chain]	Hp	Q61646	SUBCELLULAR LOCATION: Secreted {ECO:0000250}.	0.100421	0.000672522
Apolipoprotein B-100 (Apo B-100) [Cleaved into: Apolipoprotein B-48 (Apo B-48)]	Apob	E9Q414	SUBCELLULAR LOCATION: Cytoplasm {ECO:0000250|UniProtKB:P04114}. Secreted {ECO:0000250|UniProtKB:P04114}. Lipid droplet {ECO:0000250|UniProtKB:P04114}.	0.115596	0.000125959
Apolipoprotein E (Apo-E)	Apoe	P08226	SUBCELLULAR LOCATION: Secreted {ECO:0000250|UniProtKB:P02649}. Secreted, extracellular space {ECO:0000250|UniProtKB:P02649}. Secreted, extracellular space, extracellular matrix {ECO:0000250|UniProtKB:P02649}. Note=In the plasma, APOE is associated with ch	0.128591	0.000424845
Apolipoprotein A-V (Apo-AV) (ApoA-V) (Apolipoprotein A5) (Regeneration-associated protein 3)	Apoa5 Rap3	Q8C7G5	SUBCELLULAR LOCATION: Secreted {ECO:0000269|PubMed:11577099}. Early endosome {ECO:0000250|UniProtKB:Q6Q788}. Late endosome {ECO:0000250|UniProtKB:Q6Q788}. Golgi apparatus, trans-Golgi network {ECO:0000250|UniProtKB:Q6Q788}. Note=In the presence of SORL1,	0.215937	0.00568528
Apolipoprotein A-I (Apo-AI) (ApoA-I) (Apolipoprotein A1) [Cleaved into: Proapolipoprotein A-I (ProapoA-I); Truncated apolipoprotein A-I]	Apoa1	Q00623	SUBCELLULAR LOCATION: Secreted.	0.22808	0.000830157
Fibrinogen gamma chain	Fgg	Q8VCM7	SUBCELLULAR LOCATION: Secreted {ECO:0000250|UniProtKB:P02679}.	0.231911	0.00115653
Pregnancy zone protein (Alpha-2-macroglobulin) (Alpha-2-M) [Cleaved into: Alpha-2-macroglobulin 165 kDa subunit; Alpha-2-macroglobulin 35 kDa subunit]	Pzp A2m	Q61838	SUBCELLULAR LOCATION: Secreted.	0.241087	0.00229822
Clusterin (Apolipoprotein J) (Apo-J) (Clustrin) (Sulfated glycoprotein 2) (SGP-2) [Cleaved into: Clusterin beta chain; Clusterin alpha chain]	Clu Apoj Msgp-2	Q06890	SUBCELLULAR LOCATION: Secreted {ECO:0000269|PubMed:12551933}. Nucleus {ECO:0000269|PubMed:12551933}. Cytoplasm {ECO:0000269|PubMed:12551933}. Mitochondrion membrane {ECO:0000250|UniProtKB:P10909}; Peripheral membrane protein {ECO:0000250|UniProtKB:P10909}	0.263306	0.00453132
Complement C4-B [Cleaved into: Complement C4 beta chain; Complement C4 alpha chain; C4a anaphylatoxin; Complement C4 gamma chain]	C4b C4	P01029	SUBCELLULAR LOCATION: Secreted {ECO:0000250|UniProtKB:P0C0L5}. Cell junction, synapse {ECO:0000250|UniProtKB:P0C0L5}. Cell projection, axon {ECO:0000250|UniProtKB:P0C0L5}. Cell projection, dendrite {ECO:0000250|UniProtKB:P0C0L5}.	0.263818	0.00458752
Prothrombin (EC 3.4.21.5) (Coagulation factor II) [Cleaved into: Activation peptide fragment 1; Activation peptide fragment 2; Thrombin light chain; Thrombin heavy chain]	F2 Cf2	P19221		0.269361	0.00981911
Fibrinogen alpha chain [Cleaved into: Fibrinopeptide A; Fibrinogen alpha chain]	Fga	E9PV24	SUBCELLULAR LOCATION: Secreted {ECO:0000269|PubMed:7649481}.	0.272133	0.00150183
Dipeptidase 1 (DPEP-1) (EC 3.4.13.19) (Beta-lactamase) (EC 3.5.2.6) (Membrane-bound dipeptidase 1) (MBD-1) (Microsomal dipeptidase) (Renal dipeptidase)	Dpep1 Mbd1 Rdp	P31428	SUBCELLULAR LOCATION: Apical cell membrane {ECO:0000250|UniProtKB:P16444}; Lipid-anchor, GPI-anchor {ECO:0000250|UniProtKB:P16444}. Cell projection, microvillus membrane {ECO:0000250|UniProtKB:P16444}; Lipid-anchor, GPI-anchor {ECO:0000250|UniProtKB:P1644	0.273417	0.00608246
Vitronectin (VN) (S-protein) (Serum-spreading factor)	Vtn	P29788	SUBCELLULAR LOCATION: Secreted, extracellular space.	0.288771	0.00836196
ADP-ribosyl cyclase/cyclic ADP-ribose hydrolase 2 (EC 3.2.2.6) (ADP-ribosyl cyclase 2) (Antigen BP3) (BP-3 alloantigen) (Bone marrow stromal antigen 1) (BST-1) (Cyclic ADP-ribose hydrolase 2) (cADPr hydrolase 2) (Leukocyte antigen 65) (Ly-65) (CD antigen	Bst1 Bp-3 Bp3 Ly65	Q64277	SUBCELLULAR LOCATION: Cell membrane; Lipid-anchor, GPI-anchor.	0.289772	0.00191665
Transmembrane protein 59 (Thymic dendritic cell-derived factor 1)	Tmem59 ORF18 Tdcf1	Q9QY73	SUBCELLULAR LOCATION: Late endosome membrane {ECO:0000250|UniProtKB:Q9BXS4}; Single-pass type I membrane protein {ECO:0000255}. Lysosome membrane {ECO:0000250|UniProtKB:Q9BXS4}; Single-pass type I membrane protein {ECO:0000255}. Cell membrane {ECO:0000250	0.291236	0.00943634
Murinoglobulin-1 (MuG1)	Mug1 Mug-1	P28665	SUBCELLULAR LOCATION: Secreted.	0.293899	0.00936675
Hemopexin	Hpx Hpxn	Q91X72	SUBCELLULAR LOCATION: Secreted.	0.297954	0.000988231
Dipeptidyl peptidase 4 (EC 3.4.14.5) (Dipeptidyl peptidase IV) (DPP IV) (T-cell activation antigen CD26) (Thymocyte-activating molecule) (THAM) (CD antigen CD26) [Cleaved into: Dipeptidyl peptidase 4 membrane form (Dipeptidyl peptidase IV membrane form);	Dpp4 Cd26	P28843	SUBCELLULAR LOCATION: [Dipeptidyl peptidase 4 soluble form]: Secreted. Note=Detected in the serum and the seminal fluid. {ECO:0000250}.; SUBCELLULAR LOCATION: Cell membrane; Single-pass type II membrane protein. Apical cell membrane {ECO:0000250}; Single-	0.301288	0.000325803
Fibrinogen beta chain [Cleaved into: Fibrinopeptide B; Fibrinogen beta chain]	Fgb	Q8K0E8	SUBCELLULAR LOCATION: Secreted {ECO:0000250|UniProtKB:P02675}.	0.302234	0.00843925
Plasma protease C1 inhibitor (C1 Inh) (C1Inh) (C1 esterase inhibitor) (C1-inhibiting factor) (Serpin G1)	Serping1 C1nh	P97290	SUBCELLULAR LOCATION: Secreted.	0.307222	0.00891104
Albumin	Alb Alb-1 Alb1	P07724	SUBCELLULAR LOCATION: Secreted.	0.307664	0.000326338
Serine protease inhibitor A3K (Serpin A3K) (Contrapsin) (SPI-2)	Serpina3k Mcm2 Spi2	P07759	SUBCELLULAR LOCATION: Secreted.	0.312049	0.00135394
Integral membrane protein 2B (Immature BRI2) (imBRI2) (Protein E25B) (Transmembrane protein BRI) (Bri) [Cleaved into: BRI2, membrane form (Mature BRI2) (mBRI2); BRI2 intracellular domain (BRI2 ICD); BRI2C, soluble form; Bri23 peptide (Bri2-23) (ABri23) (C	Itm2b	O89051	SUBCELLULAR LOCATION: [Integral membrane protein 2B]: Golgi apparatus membrane {ECO:0000250|UniProtKB:Q9Y287}; Single-pass type II membrane protein {ECO:0000250|UniProtKB:Q9Y287}. Note=Immature BRI2 (imBRI2) is cleaved by furin in the Golgi into mBRI2 and	0.313389	0.00157536
Synaptosomal-associated protein 47 (SNAP-47) (Synaptosomal-associated 47 kDa protein)	Snap47	Q8R570	SUBCELLULAR LOCATION: Endomembrane system {ECO:0000269|PubMed:16621800}. Cytoplasm, perinuclear region {ECO:0000269|PubMed:16621800}. Note=Appears to be exclusively membrane-bound. In primary neurons, widely distributed in both cell bodies and neuronal pr	0.31544	0.0127123
Antithrombin-III (ATIII) (Serpin C1)	Serpinc1 At3	P32261	SUBCELLULAR LOCATION: Secreted, extracellular space {ECO:0000250}.	0.316012	0.00266132
Heme transporter HRG1 (Heme-responsive gene 1 protein homolog) (HRG-1) (Solute carrier family 48 member 1)	Slc48a1 Hrg1	Q9D8M3	SUBCELLULAR LOCATION: Endosome membrane {ECO:0000250}; Multi-pass membrane protein {ECO:0000250}. Lysosome membrane {ECO:0000250}; Multi-pass membrane protein {ECO:0000250}.	0.323025	0.0107647
Gamma-aminobutyric acid receptor-associated protein-like 2 (GABA(A) receptor-associated protein-like 2) (Golgi-associated ATPase enhancer of 16 kDa) (GATE-16)	Gabarapl2	P60521	SUBCELLULAR LOCATION: Cytoplasmic vesicle, autophagosome {ECO:0000250|UniProtKB:P60520}. Endoplasmic reticulum membrane {ECO:0000250|UniProtKB:P60520}. Golgi apparatus {ECO:0000250|UniProtKB:P60519}.	0.324125	0.0123132
Complement factor H (Protein beta-1-H)	Cfh Hf1	P06909	SUBCELLULAR LOCATION: Secreted {ECO:0000250|UniProtKB:P08603}.	0.325707	0.00468113
ADP-ribosyl cyclase/cyclic ADP-ribose hydrolase 1 (EC 3.2.2.6) (2'-phospho-ADP-ribosyl cyclase) (2'-phospho-ADP-ribosyl cyclase/2'-phospho-cyclic-ADP-ribose transferase) (EC 2.4.99.20) (2'-phospho-cyclic-ADP-ribose transferase) (ADP-ribosyl cyclase 1) (AD	Cd38	P56528	SUBCELLULAR LOCATION: Membrane; Single-pass type II membrane protein.	0.333747	0.0012131
Transthyretin (Prealbumin)	Ttr	P07309	SUBCELLULAR LOCATION: Secreted.	0.334595	0.0029858
Syndecan-4 (SYND4) (Ryudocan core protein)	Sdc4	O35988	SUBCELLULAR LOCATION: Membrane {ECO:0000255}; Single-pass type I membrane protein {ECO:0000255}. Secreted {ECO:0000269|PubMed:10684261}. Note=Shedding of the ectodomain produces a soluble form. {ECO:0000269|PubMed:10684261}.	0.340319	0.00472282
Plasminogen (EC 3.4.21.7) [Cleaved into: Plasmin heavy chain A; Activation peptide; Angiostatin; Plasmin heavy chain A, short form; Plasmin light chain B]	Plg	P20918	SUBCELLULAR LOCATION: Secreted {ECO:0000250}. Note=Locates to the cell surface where it is proteolytically cleaved to produce the active plasmin. Interaction with HRG tethers it to the cell surface (By similarity). {ECO:0000250}.	0.352214	0.00844807
Lysosome-associated membrane glycoprotein 1 (LAMP-1) (Lysosome-associated membrane protein 1) (120 kDa lysosomal membrane glycoprotein) (CD107 antigen-like family member A) (LGP-120) (Lysosomal membrane glycoprotein A) (LGP-A) (P2B) (CD antigen CD107a)	Lamp1 Lamp-1	P11438	SUBCELLULAR LOCATION: Cell membrane {ECO:0000269|PubMed:23847195}; Single-pass type I membrane protein {ECO:0000255}. Endosome membrane {ECO:0000250|UniProtKB:P11279}; Single-pass type I membrane protein {ECO:0000255}. Lysosome membrane {ECO:0000250|UniPr	0.356287	0.0010997
Hemoglobin subunit alpha (Alpha-globin) (Hemoglobin alpha chain)	Hba Hba-a1	P01942		0.36143	0.00163762
Complement C3 (HSE-MSF) [Cleaved into: Complement C3 beta chain; C3-beta-c (C3bc); Complement C3 alpha chain; C3a anaphylatoxin; Acylation stimulating protein (ASP) (C3adesArg); Complement C3b alpha' chain; Complement C3c alpha' chain fragment 1; Compleme	C3	P01027	SUBCELLULAR LOCATION: Secreted.	0.361834	0.000517153
Transmembrane protein 176A (Gene signature 188) (Kidney-expressed gene 2 protein)	Tmem176a Gs188 Keg2	Q9DCS1	SUBCELLULAR LOCATION: Membrane {ECO:0000305}; Multi-pass membrane protein {ECO:0000305}.	0.362768	0.00932114
Folate receptor beta (FR-beta) (Folate receptor 2) (Folate-binding protein 2)	Folr2 Fbp2 Folbp2	Q05685	SUBCELLULAR LOCATION: Cell membrane {ECO:0000250}; Lipid-anchor, GPI-anchor {ECO:0000250}.	0.36691	0.0097037
Prosaposin (Sulfated glycoprotein 1) (SGP-1) [Cleaved into: Saposin-A; Saposin-B-Val; Saposin-B; Saposin-C; Saposin-D]	Psap Sgp1	Q61207	SUBCELLULAR LOCATION: [Prosaposin]: Secreted {ECO:0000269|PubMed:23690594}. Note=Secreted as a fully glycosylated 70 kDa protein composed of complex glycans. {ECO:0000269|PubMed:23690594}.; SUBCELLULAR LOCATION: Lysosome {ECO:0000250|UniProtKB:P07602}.	0.367235	0.00351117
Endoglin (Cell surface MJ7/18 antigen) (CD antigen CD105)	Eng Edg	Q63961	SUBCELLULAR LOCATION: Cell membrane {ECO:0000269|PubMed:8125301}; Single-pass type I membrane protein {ECO:0000305|PubMed:8125301}.	0.378318	0.00248632
Alpha-1-antitrypsin 1-2 (AAT) (Alpha-1 protease inhibitor 2) (Alpha-1-antiproteinase) (Serine protease inhibitor 1-2) (Serine protease inhibitor A1b) (Serpin A1b)	Serpina1b Aat2 Dom2 Spi1-2	P22599	SUBCELLULAR LOCATION: Secreted {ECO:0000269|PubMed:11961105, ECO:0000269|PubMed:8619829}.	0.381582	0.0166288
Transmembrane protein 106B	Tmem106b	Q80X71	SUBCELLULAR LOCATION: Late endosome membrane {ECO:0000250}; Single-pass type II membrane protein. Lysosome membrane {ECO:0000250}; Single-pass type II membrane protein. Membrane {ECO:0000250|UniProtKB:Q9NUM4}; Lipid-anchor {ECO:0000250|UniProtKB:Q9NUM4}.	0.382072	0.00511774
V-type proton ATPase subunit E 1 (V-ATPase subunit E 1) (V-ATPase 31 kDa subunit) (p31) (Vacuolar proton pump subunit E 1)	Atp6v1e1 Atp6e Atp6e2	P50518	SUBCELLULAR LOCATION: Apical cell membrane {ECO:0000269|PubMed:29993276}.	0.383015	0.00960269
Fibronectin (FN) [Cleaved into: Anastellin]	Fn1	P11276	SUBCELLULAR LOCATION: Secreted, extracellular space, extracellular matrix.	0.383914	0.0105262
Ectonucleoside triphosphate diphosphohydrolase 8 (E-NTPDase 8) (NTPDase 8) (NTPDase8) (EC 3.6.1.5)	Entpd8	Q8K0L2	SUBCELLULAR LOCATION: Cell membrane {ECO:0000250}; Multi-pass membrane protein {ECO:0000250}.	0.386473	0.00364996
Beta-globin (Globin a1) (Hemoglobin, beta adult s chain) (Hemoglobin, beta adult t chain)	Hbb-bs Glna1 Hbb-bt Hbbt1 Hbbt2	A8DUK4		0.389484	0.00340323
Solute carrier family 46 member 3	Slc46a3	Q9DC26	SUBCELLULAR LOCATION: Membrane {ECO:0000305}; Multi-pass membrane protein {ECO:0000305}.	0.389945	0.00429567
Integrin alpha-9	Itga9	B8JK39	SUBCELLULAR LOCATION: Membrane {ECO:0000255}; Single-pass type I membrane protein {ECO:0000255}.	0.399106	0.0140933
Ectonucleoside triphosphate diphosphohydrolase 1 (NTPDase 1) (EC 3.6.1.5) (Ecto-ATP diphosphohydrolase 1) (Ecto-ATPDase 1) (Ecto-ATPase 1) (Ecto-apyrase) (Lymphoid cell activation antigen) (CD antigen CD39)	Entpd1 Cd39	P55772	SUBCELLULAR LOCATION: Membrane {ECO:0000305}; Multi-pass membrane protein {ECO:0000305}.	0.399998	0.0108393
CD44 antigen (Extracellular matrix receptor III) (ECMR-III) (GP90 lymphocyte homing/adhesion receptor) (HUTCH-I) (Hermes antigen) (Hyaluronate receptor) (Lymphocyte antigen 24) (Ly-24) (Phagocytic glycoprotein 1) (PGP-1) (Phagocytic glycoprotein I) (PGP-I	Cd44 Ly-24	P15379	SUBCELLULAR LOCATION: Cell membrane {ECO:0000269|PubMed:17403031, ECO:0000269|PubMed:25065622}; Single-pass type I membrane protein {ECO:0000269|PubMed:17403031}. Cell projection, microvillus {ECO:0000269|PubMed:9472040}. Note=Colocalizes with actin in me	0.40459	0.0168532
Aminopeptidase N (AP-N) (mAPN) (EC 3.4.11.2) (Alanyl aminopeptidase) (Aminopeptidase M) (AP-M) (Membrane protein p161) (Microsomal aminopeptidase) (CD antigen CD13)	Anpep Lap-1 Lap1	P97449	SUBCELLULAR LOCATION: Cell membrane {ECO:0000269|PubMed:8805662}; Single-pass type II membrane protein {ECO:0000250|UniProtKB:P15144}. Note=Also found as a soluble form. {ECO:0000250|UniProtKB:P15144}.	0.405976	0.000657875
40S ribosomal protein SA (37 kDa laminin receptor precursor) (37LRP) (37 kDa oncofetal antigen) (37/67 kDa laminin receptor) (LRP/LR) (67 kDa laminin receptor) (67LR) (Laminin receptor 1) (LamR) (Laminin-binding protein precursor p40) (LBP/p40) (OFA/iLRP)	Rpsa Lamr1 P40-8	P14206	SUBCELLULAR LOCATION: Cell membrane. Cytoplasm. Nucleus. Note=67LR is found at the surface of the plasma membrane, with its C-terminal laminin-binding domain accessible to extracellular ligands. 37LRP is found at the cell surface, in the cytoplasm and in	0.406848	0.0013591
Lysosome-associated membrane glycoprotein 2 (LAMP-2) (Lysosome-associated membrane protein 2) (CD107 antigen-like family member B) (Lysosomal membrane glycoprotein type B) (LGP-B) (CD antigen CD107b)	Lamp2 Lamp-2	P17047	SUBCELLULAR LOCATION: Cell membrane {ECO:0000250|UniProtKB:P13473}; Single-pass type I membrane protein {ECO:0000255|PROSITE-ProRule:PRU00740}. Endosome membrane {ECO:0000250|UniProtKB:P13473}; Single-pass type I membrane protein {ECO:0000255|PROSITE-ProR	0.410221	0.000608439
Ectonucleotide pyrophosphatase/phosphodiesterase family member 3 (E-NPP 3) (Phosphodiesterase I beta) (PD-Ibeta) (Phosphodiesterase I/nucleotide pyrophosphatase 3) (CD antigen CD203c) [Includes: Alkaline phosphodiesterase I (EC 3.1.4.1); Nucleotide pyroph	Enpp3	Q6DYE8	SUBCELLULAR LOCATION: Cell membrane {ECO:0000269|PubMed:25692702}; Single-pass type II membrane protein {ECO:0000250|UniProtKB:O14638}. Apical cell membrane {ECO:0000250|UniProtKB:O14638}; Single-pass type II membrane protein {ECO:0000250|UniProtKB:O14638	0.410657	0.00852683
Zinc transporter ZIP4 (Activated in W/Wv mouse stomach 2) (mAWMS2) (Solute carrier family 39 member 4) (Zrt- and Irt-like protein 4) (ZIP-4)	Slc39a4 Zip4	Q78IQ7	SUBCELLULAR LOCATION: Cell membrane {ECO:0000269|PubMed:14612438}; Multi-pass membrane protein {ECO:0000269|PubMed:14612438}. Recycling endosome membrane {ECO:0000269|PubMed:14612438}; Multi-pass membrane protein {ECO:0000269|PubMed:14612438}. Note=Coloca	0.413893	0.0150871
5'-nucleotidase (5'-NT) (EC 3.1.3.5) (Ecto-5'-nucleotidase) (CD antigen CD73)	Nt5e Nt5 Nte	Q61503	SUBCELLULAR LOCATION: Cell membrane {ECO:0000250}; Lipid-anchor, GPI-anchor {ECO:0000250}.	0.414363	0.00227142
Endoplasmin (94 kDa glucose-regulated protein) (GRP-94) (Endoplasmic reticulum resident protein 99) (ERp99) (Heat shock protein 90 kDa beta member 1) (Polymorphic tumor rejection antigen 1) (Tumor rejection antigen gp96)	Hsp90b1 Grp94 Tra-1 Tra1	P08113	SUBCELLULAR LOCATION: Endoplasmic reticulum lumen {ECO:0000269|PubMed:20865800}. Sarcoplasmic reticulum lumen {ECO:0000250|UniProtKB:P41148}. Melanosome {ECO:0000250|UniProtKB:P14625}.	0.414436	0.0011036
Beta-2-glycoprotein 1 (APC inhibitor) (Activated protein C-binding protein) (Apolipoprotein H) (Apo-H) (Beta-2-glycoprotein I) (B2GPI) (Beta(2)GPI)	Apoh B2gp1	Q01339	SUBCELLULAR LOCATION: Secreted.	0.420133	0.00138322
Ras-related protein Rab-1B (EC 3.6.5.2)	Rab1b	Q9D1G1	SUBCELLULAR LOCATION: Cytoplasm {ECO:0000250|UniProtKB:Q9H0U4}. Membrane {ECO:0000250|UniProtKB:Q9H0U4}; Lipid-anchor {ECO:0000250|UniProtKB:Q9H0U4}; Cytoplasmic side {ECO:0000250|UniProtKB:Q9H0U4}. Preautophagosomal structure membrane {ECO:0000250|UniPro	0.422891	0.00661441
Platelet endothelial cell adhesion molecule (PECAM-1) (CD antigen CD31)	Pecam1 Pecam Pecam-1	Q08481	SUBCELLULAR LOCATION: Cell membrane {ECO:0000250|UniProtKB:P16284}; Single-pass type I membrane protein {ECO:0000250|UniProtKB:P16284}. Membrane raft {ECO:0000250|UniProtKB:P16284}. Cell junction {ECO:0000250|UniProtKB:P16284}. Note=Localizes to the later	0.432502	0.0049168
Histidine-rich glycoprotein (Histidine-proline-rich glycoprotein) (HPRG)	Hrg	Q9ESB3	SUBCELLULAR LOCATION: Secreted.	0.433597	0.00723455
Vitamin D-binding protein (DBP) (VDB) (Gc-globulin) (Group-specific component)	Gc	P21614	SUBCELLULAR LOCATION: Secreted {ECO:0000269|PubMed:10052453}.	0.4351	0.0189684
Sushi domain-containing protein 2	Susd2	Q9DBX3	SUBCELLULAR LOCATION: Cell membrane {ECO:0000250|UniProtKB:Q9UGT4}; Single-pass type I membrane protein {ECO:0000305}.	0.436633	0.00527188
Lysosomal acid glucosylceramidase (Lysosomal acid GCase) (EC 3.2.1.45) (Acid beta-glucosidase) (Beta-glucocerebrosidase) (Cholesterol glucosyltransferase) (SGTase) (EC 2.4.1.-) (Cholesteryl-beta-glucosidase) (EC 3.2.1.-) (D-glucosyl-N-acylsphingosine gluc	Gba	P17439	SUBCELLULAR LOCATION: Lysosome membrane {ECO:0000250|UniProtKB:P04062}; Peripheral membrane protein {ECO:0000250|UniProtKB:P04062}; Lumenal side {ECO:0000250|UniProtKB:P04062}. Note=Interaction with saposin-C promotes membrane [?]association. Targeting to	0.436701	0.00223115
Melanoregulin (Dilute suppressor protein) (Whn-dependent transcript 2)	Mreg Dsu Gm974 Wdt2	Q6NVG5	SUBCELLULAR LOCATION: Apical cell membrane {ECO:0000269|PubMed:17260955}; Peripheral membrane protein {ECO:0000269|PubMed:17260955}. Melanosome membrane {ECO:0000269|PubMed:22275436, ECO:0000269|PubMed:22940130}; Lipid-anchor {ECO:0000269|PubMed:22940130}	0.436954	0.00710831
Phosphatidylinositol 4-kinase type 2-alpha (EC 2.7.1.67) (Phosphatidylinositol 4-kinase type II-alpha)	Pi4k2a	Q2TBE6	SUBCELLULAR LOCATION: Golgi apparatus, trans-Golgi network membrane {ECO:0000250|UniProtKB:Q9BTU6}; Lipid-anchor {ECO:0000250|UniProtKB:Q9BTU6}. Membrane raft {ECO:0000250|UniProtKB:Q9BTU6}. Endosome {ECO:0000250|UniProtKB:Q99M64}. Cytoplasmic vesicle {EC	0.437079	0.00120692
Cell surface hyaluronidase (EC 3.2.1.35) (Cell migration-inducing hyaluronidase 2) (Transmembrane protein 2)	Cemip2 Kiaa1412 Tmem2	Q5FWI3	SUBCELLULAR LOCATION: Cell membrane {ECO:0000250|UniProtKB:Q9UHN6}; Single-pass type II membrane protein {ECO:0000250|UniProtKB:Q9UHN6}.	0.438203	0.00222889
Vacuolar protein sorting-associated protein 13C	Vps13c Kiaa3021	Q8BX70	SUBCELLULAR LOCATION: Mitochondrion outer membrane {ECO:0000250|UniProtKB:Q709C8}.	0.43969	0.00156725
Ras-related protein Rab-7a (EC 3.6.5.2)	Rab7a Rab7	P51150	SUBCELLULAR LOCATION: Cytoplasmic vesicle, phagosome membrane {ECO:0000250|UniProtKB:P51149}; Peripheral membrane protein {ECO:0000305}; Cytoplasmic side {ECO:0000305}. Late endosome membrane {ECO:0000250|UniProtKB:P51149}; Peripheral membrane protein {EC	0.442352	0.000901711
Aspartyl aminopeptidase (EC 3.4.11.21)	Dnpep	Q9Z2W0	SUBCELLULAR LOCATION: Cytoplasm.	0.443396	0.015165
Lysosome membrane protein 2 (85 kDa lysosomal membrane sialoglycoprotein) (LGP85) (Lysosome membrane protein II) (LIMP II) (Scavenger receptor class B member 2)	Scarb2	O35114	SUBCELLULAR LOCATION: Lysosome membrane {ECO:0000269|PubMed:24162852, ECO:0000269|PubMed:9399579}; Multi-pass membrane protein {ECO:0000269|PubMed:24162852, ECO:0000269|PubMed:9399579}.	0.443539	0.000924262
Aspartate aminotransferase, mitochondrial (mAspAT) (EC 2.6.1.1) (EC 2.6.1.7) (Fatty acid-binding protein) (FABP-1) (Glutamate oxaloacetate transaminase 2) (Kynurenine aminotransferase 4) (Kynurenine aminotransferase IV) (Kynurenine--oxoglutarate transamin	Got2 Got-2	P05202	SUBCELLULAR LOCATION: Mitochondrion matrix. Cell membrane {ECO:0000269|PubMed:7878064}.	0.443736	0.00207417
Fructose-1,6-bisphosphatase 1 (FBPase 1) (EC 3.1.3.11) (D-fructose-1,6-bisphosphate 1-phosphohydrolase 1) (Fructose-1,6-bisphosphatase isozyme 3) (FBPase 3) (Liver FBPase)	Fbp1 Fbp Fbp3	Q9QXD6		0.446354	0.00216376
Guanine nucleotide-binding protein G(i) subunit alpha-2 (Adenylate cyclase-inhibiting G alpha protein)	Gnai2 Gnai-2	P08752	SUBCELLULAR LOCATION: Cytoplasm {ECO:0000250}. Cytoplasm, cytoskeleton, microtubule organizing center, centrosome {ECO:0000250}. Cell membrane {ECO:0000250}. Membrane {ECO:0000250|UniProtKB:P04899}; Lipid-anchor {ECO:0000250|UniProtKB:P04899}. Note=Locali	0.448924	0.00157979
Choline transporter-like protein 2 (Solute carrier family 44 member 2)	Slc44a2 Ctl2	Q8BY89	SUBCELLULAR LOCATION: Membrane {ECO:0000250}; Multi-pass membrane protein {ECO:0000250}.	0.449359	0.00923326
Alpha/beta hydrolase domain-containing protein 17B (Abhydrolase domain-containing protein 17B) (EC 3.1.2.22)	Abhd17b	Q7M759	SUBCELLULAR LOCATION: Cell membrane {ECO:0000269|PubMed:27307232}; Lipid-anchor {ECO:0000269|PubMed:27307232}; Cytoplasmic side {ECO:0000269|PubMed:27307232}. Recycling endosome membrane {ECO:0000269|PubMed:27307232}; Lipid-anchor {ECO:0000269|PubMed:2730	0.450408	0.0201092
Alkaline phosphatase, tissue-nonspecific isozyme (AP-TNAP) (TNAP) (TNSALP) (EC 3.1.3.1) (Alkaline phosphatase 2) (Alkaline phosphatase liver/bone/kidney isozyme) (Phosphoamidase) (Phosphocreatine phosphatase) (EC 3.9.1.1)	Alpl Akp-2 Akp2	P09242	SUBCELLULAR LOCATION: Cell membrane {ECO:0000250|UniProtKB:P05186}; Lipid-anchor, GPI-anchor {ECO:0000250|UniProtKB:P05186}. Extracellular vesicle membrane {ECO:0000269|PubMed:19874193, ECO:0000269|PubMed:23942722}; Lipid-anchor, GPI-anchor {ECO:0000269|P	0.454023	0.00400443
Proteasome subunit beta type-4 (Low molecular mass protein 3) (Macropain beta chain) (Multicatalytic endopeptidase complex beta chain) (Proteasome beta chain) (Proteasome chain 3)	Psmb4 Lmp3	P99026	SUBCELLULAR LOCATION: Cytoplasm {ECO:0000250|UniProtKB:P28070}. Nucleus {ECO:0000250|UniProtKB:P28070}.	0.454337	0.0147312
Vesicle-associated membrane protein 7 (VAMP-7) (Synaptobrevin-like protein 1)	Vamp7 Sybl1	P70280	SUBCELLULAR LOCATION: Cytoplasmic vesicle, secretory vesicle membrane; Single-pass type IV membrane protein. Golgi apparatus, trans-Golgi network membrane {ECO:0000250}; Single-pass type IV membrane protein {ECO:0000250}. Late endosome membrane; Single-pa	0.456891	0.00203073
Ragulator complex protein LAMTOR3 (Late endosomal/lysosomal adaptor and MAPK and MTOR activator 3) (MEK-binding partner 1) (Mp1) (Mitogen-activated protein kinase kinase 1-interacting protein 1) (Mitogen-activated protein kinase scaffold protein 1)	Lamtor3 Map2k1ip1 Mapbp Mapksp1	O88653	SUBCELLULAR LOCATION: Late endosome membrane {ECO:0000269|PubMed:15263099, ECO:0000269|PubMed:19177150}; Peripheral membrane protein {ECO:0000269|PubMed:15263099, ECO:0000269|PubMed:19177150}; Cytoplasmic side {ECO:0000269|PubMed:15263099, ECO:0000269|Pub	0.457338	0.00277827
MTOR-associated protein MEAK7 (MEAK7) (TBC/LysM-associated domain-containing protein 1) (TLD domain-containing protein 1)	Meak7 Kiaa1609 Tldc1	Q8K0P3	SUBCELLULAR LOCATION: Membrane {ECO:0000250|UniProtKB:Q6P9B6}. Cytoplasm {ECO:0000250|UniProtKB:Q6P9B6}. Lysosome {ECO:0000250|UniProtKB:Q6P9B6}.	0.457905	0.00407983
Ras-related protein Rab-1A (EC 3.6.5.2) (YPT1-related protein)	Rab1A Rab1	P62821	SUBCELLULAR LOCATION: Golgi apparatus {ECO:0000250|UniProtKB:P62820}. Endoplasmic reticulum {ECO:0000250|UniProtKB:P62820}. Early endosome {ECO:0000250|UniProtKB:P62820}. Cytoplasm, cytosol {ECO:0000250|UniProtKB:P62820}. Membrane {ECO:0000250|UniProtKB:P	0.459632	0.00337487
Ras-related protein Rab-11B (EC 3.6.5.2)	Rab11b	P46638	SUBCELLULAR LOCATION: Recycling endosome membrane {ECO:0000305|PubMed:10942597}; Lipid-anchor {ECO:0000305|PubMed:10942597}; Cytoplasmic side {ECO:0000305|PubMed:10942597}. Cytoplasmic vesicle, secretory vesicle, synaptic vesicle membrane {ECO:0000250|Uni	0.462848	0.0166676
Protein spinster homolog 1	Spns1	Q8R0G7	SUBCELLULAR LOCATION: Mitochondrion inner membrane {ECO:0000250}; Multi-pass membrane protein {ECO:0000250}.	0.462879	0.0097212
Ras-related protein Rab-9A (Sid 99)	Rab9a Rab9 Sid99	Q9R0M6	SUBCELLULAR LOCATION: Cell membrane {ECO:0000250|UniProtKB:P51151}; Lipid-anchor {ECO:0000305}; Cytoplasmic side {ECO:0000305}. Endoplasmic reticulum membrane {ECO:0000250|UniProtKB:P51151}. Golgi apparatus membrane {ECO:0000250|UniProtKB:P51151}. Late en	0.462891	0.00463849
Cytosol aminopeptidase (EC 3.4.11.1) (Cysteinylglycine-S-conjugate dipeptidase) (EC 3.4.13.23) (Leucine aminopeptidase 3) (LAP-3) (Leucyl aminopeptidase) (Peptidase S) (Proline aminopeptidase) (EC 3.4.11.5) (Prolyl aminopeptidase)	Lap3 Lapep	Q9CPY7	SUBCELLULAR LOCATION: Cytoplasm {ECO:0000250|UniProtKB:Q68FS4}.	0.464125	0.000958824
Phosphatidylcholine translocator ABCB4 (EC 7.6.2.1) (ATP-binding cassette sub-family B member 4) (Multidrug resistance protein 2) (Multidrug resistance protein 3) (P-glycoprotein 2) (P-glycoprotein 3)	Abcb4 Mdr2 Pgy-2 Pgy2	P21440	SUBCELLULAR LOCATION: Cell membrane {ECO:0000269|PubMed:23468132, ECO:0000269|PubMed:8106172, ECO:0000269|PubMed:8615769}; Multi-pass membrane protein {ECO:0000255|PROSITE-ProRule:PRU00441}. Apical cell membrane {ECO:0000269|PubMed:1381362}; Multi-pass me	0.464322	0.000607181
Carboxylesterase 3B (EC 3.1.1.1) (Liver carboxylesterase 31-like)	Ces3b Gm4738	Q8VCU1	SUBCELLULAR LOCATION: Endoplasmic reticulum lumen {ECO:0000250}.	0.466582	0.00639049
Retinol-binding protein 4 (Plasma retinol-binding protein) (PRBP) (RBP)	Rbp4	Q00724	SUBCELLULAR LOCATION: Secreted {ECO:0000250|UniProtKB:P02753}.	0.466993	0.0166904
Ragulator complex protein LAMTOR1 (Late endosomal/lysosomal adaptor and MAPK and MTOR activator 1) (Lipid raft adaptor protein p18)	Lamtor1	Q9CQ22	SUBCELLULAR LOCATION: Late endosome membrane {ECO:0000250}; Lipid-anchor {ECO:0000250}; Cytoplasmic side {ECO:0000250}. Lysosome membrane {ECO:0000250}; Lipid-anchor {ECO:0000250}; Cytoplasmic side {ECO:0000250}. Cell membrane {ECO:0000250|UniProtKB:Q6IAA	0.470306	0.00234412
Heterogeneous nuclear ribonucleoproteins A2/B1 (hnRNP A2/B1)	Hnrnpa2b1 Hnrpa2b1	O88569	SUBCELLULAR LOCATION: Nucleus {ECO:0000269|PubMed:31320558}. Nucleus, nucleoplasm {ECO:0000250|UniProtKB:P22626}. Cytoplasm {ECO:0000269|PubMed:31320558}. Cytoplasmic granule {ECO:0000250|UniProtKB:P22626}. Secreted, extracellular exosome {ECO:0000250|Uni	0.470987	0.0138
Synaptic vesicle membrane protein VAT-1 homolog (EC 1.-.-.-)	Vat1 Vat-1	Q62465	SUBCELLULAR LOCATION: Cytoplasm. Mitochondrion outer membrane; Peripheral membrane protein. Note=The majority is localized in the cytoplasm a small amount is associated with mitochondria. {ECO:0000250}.	0.472047	0.0028246
Carboxylesterase 1C (EC 3.1.1.1) (Liver carboxylesterase N) (Lung surfactant convertase) (PES-N)	Ces1c Es1	P23953	SUBCELLULAR LOCATION: Endoplasmic reticulum lumen. Note=Microsomal membrane, lumen of endoplasmic reticulum.	0.473472	0.0048207
Delta-aminolevulinic acid dehydratase (ALADH) (EC 4.2.1.24) (Porphobilinogen synthase)	Alad Lv	P10518		0.47462	0.00339635
Nitric oxide synthase, endothelial (EC 1.14.13.39) (Constitutive NOS) (cNOS) (EC-NOS) (Endothelial NOS) (eNOS) (NOS type III) (NOSIII)	Nos3 Ecnos	P70313	SUBCELLULAR LOCATION: Membrane, caveola {ECO:0000250}. Cytoplasm, cytoskeleton {ECO:0000250}. Golgi apparatus {ECO:0000250}. Cell membrane {ECO:0000250}. Note=Specifically associates with actin cytoskeleton in the G2 phase of the cell cycle, which is favo	0.474945	0.00662738
EH domain-containing protein 3	Ehd3 Ehd2	Q9QXY6	SUBCELLULAR LOCATION: Recycling endosome membrane {ECO:0000250|UniProtKB:Q9NZN3, ECO:0000305|PubMed:12121420}; Peripheral membrane protein {ECO:0000305}; Cytoplasmic side {ECO:0000305}. Cell membrane {ECO:0000250|UniProtKB:Q9NZN3}; Peripheral membrane pro	0.47527	0.00393768
Annexin A2 (Annexin II) (Annexin-2) (Calpactin I heavy chain) (Calpactin-1 heavy chain) (Chromobindin-8) (Lipocortin II) (Placental anticoagulant protein IV) (PAP-IV) (Protein I) (p36)	Anxa2 Anx2 Cal1h	P07356	SUBCELLULAR LOCATION: Secreted, extracellular space, extracellular matrix, basement membrane. Melanosome {ECO:0000250}. Note=In the lamina beneath the plasma membrane.	0.475667	0.000900698
Ras-related protein Rab-2A	Rab2a Rab2	P53994	SUBCELLULAR LOCATION: Endoplasmic reticulum-Golgi intermediate compartment membrane; Lipid-anchor. Melanosome {ECO:0000250}. Endoplasmic reticulum membrane {ECO:0000305}; Lipid-anchor {ECO:0000305}. Golgi apparatus membrane {ECO:0000305}; Lipid-anchor {EC	0.478466	0.00696524
Ras-related protein Rab-35	Rab35	Q6PHN9	SUBCELLULAR LOCATION: Cell membrane {ECO:0000250|UniProtKB:Q15286}; Lipid-anchor {ECO:0000305}; Cytoplasmic side {ECO:0000305}. Membrane, clathrin-coated pit {ECO:0000250|UniProtKB:Q15286}. Cytoplasmic vesicle, clathrin-coated vesicle {ECO:0000250|UniProt	0.478826	0.00220736
Neutral alpha-glucosidase AB (EC 3.2.1.207) (Alpha-glucosidase 2) (Glucosidase II subunit alpha)	Ganab G2an Kiaa0088	Q8BHN3	SUBCELLULAR LOCATION: Endoplasmic reticulum {ECO:0000250|UniProtKB:Q14697}. Golgi apparatus {ECO:0000250|UniProtKB:P79403}. Melanosome {ECO:0000250|UniProtKB:Q14697}.	0.481747	0.00312785
N(G),N(G)-dimethylarginine dimethylaminohydrolase 2 (DDAH-2) (Dimethylarginine dimethylaminohydrolase 2) (EC 3.5.3.18) (DDAHII) (Dimethylargininase-2)	Ddah2	Q99LD8	SUBCELLULAR LOCATION: Cytoplasm {ECO:0000250}. Mitochondrion {ECO:0000250}. Note=Translocates from cytosol to mitochondrion upon IL-1beta stimulation in chondrocytes. {ECO:0000250}.	0.482594	0.0151473
Stimulated by retinoic acid gene 6 protein-like (STRA6-like protein) (Retinol-binding protein 4 receptor 2) (RBP4 receptor 2)	Stra6l Rbpr2	Q9DBN1	SUBCELLULAR LOCATION: Cell membrane {ECO:0000269|PubMed:23105095}; Multi-pass membrane protein {ECO:0000255}.	0.482828	0.00163056
Broad substrate specificity ATP-binding cassette transporter ABCG2 (EC 7.6.2.2) (ATP-binding cassette sub-family G member 2) (Breast cancer resistance protein 1 homolog) (Urate exporter) (CD antigen CD338)	Abcg2 Abcp Bcrp1	Q7TMS5	SUBCELLULAR LOCATION: Cell membrane {ECO:0000250|UniProtKB:Q9UNQ0}; Multi-pass membrane protein {ECO:0000255}. Apical cell membrane {ECO:0000269|PubMed:12429862}; Multi-pass membrane protein {ECO:0000255}. Mitochondrion membrane {ECO:0000250|UniProtKB:Q9U	0.483006	0.000990244
Low affinity immunoglobulin gamma Fc region receptor II (Fc gamma receptor IIB) (Fc-gamma RII) (Fc-gamma-RIIB) (FcRII) (IgG Fc receptor II beta) (Lymphocyte antigen 17) (Ly-17) (CD antigen CD32)	Fcgr2 Fcgr2b Ly-17	P08101	SUBCELLULAR LOCATION: Cell membrane; Single-pass type I membrane protein.; SUBCELLULAR LOCATION: [Isoform IIB1]: Cytoplasm, cytoskeleton. Note=Binds the cytoskeleton and is not localized in endocytotic pits.; SUBCELLULAR LOCATION: [Isoform IIB3]: Secreted	0.483239	0.00384365
Carboxylesterase 1D (Carboxylesterase 3) (EC 3.1.1.1) (EC 3.1.1.67) (Fatty acid ethyl ester synthase) (FAEE synthase) (Triacylglycerol hydrolase) (TGH)	Ces1d Ces1 Ces3	Q8VCT4	SUBCELLULAR LOCATION: Endoplasmic reticulum lumen {ECO:0000269|PubMed:15220344}. Cytoplasm, cytosol {ECO:0000269|PubMed:15220344}. Lipid droplet {ECO:0000269|PubMed:15220344}. Microsome {ECO:0000250|UniProtKB:P16303}.	0.483241	0.00117287
Liver carboxylesterase 1 (EC 3.1.1.1) (Acyl-coenzyme A:cholesterol acyltransferase) (Carboxylesterase 1G) (Cholesteryl ester hydrolase) (CEH) (EC 3.1.1.13) (ES-x)	Ces1 Ces1g	Q8VCC2	SUBCELLULAR LOCATION: Endoplasmic reticulum lumen {ECO:0000250|UniProtKB:P23141}. Cytoplasm {ECO:0000250|UniProtKB:P23141}. Lipid droplet {ECO:0000250|UniProtKB:P23141}. Note=Moves from cytoplasm to lipid droplets upon lipid loading. Associates with lipid	0.486246	0.00626747
Retinoid-inducible serine carboxypeptidase (EC 3.4.16.-) (Serine carboxypeptidase 1)	Scpep1 Risc	Q920A5	SUBCELLULAR LOCATION: Secreted {ECO:0000305}.	0.487432	0.00882448
Pyrethroid hydrolase Ces2e (EC 3.1.1.88) (Carboxylic ester hydrolase) (EC 3.1.1.-) (carboxylesterase 2E)	Ces2e Ces5	Q8BK48	SUBCELLULAR LOCATION: Microsome {ECO:0000269|PubMed:15123619}.	0.489409	0.0103142
CSC1-like protein 1 (Transmembrane protein 63A)	Tmem63a Kiaa0792	Q91YT8	SUBCELLULAR LOCATION: Lysosome membrane {ECO:0000250|UniProtKB:O94886}; Multi-pass membrane protein {ECO:0000255}. Cell membrane {ECO:0000269|PubMed:27045885, ECO:0000269|PubMed:30382938}; Multi-pass membrane protein {ECO:0000255}.	0.489634	0.0132419
Bis(5'-adenosyl)-triphosphatase enpp4 (EC 3.6.1.29) (AP3A hydrolase) (AP3Aase) (Ectonucleotide pyrophosphatase/phosphodiesterase family member 4) (E-NPP 4) (NPP-4)	Enpp4 Kiaa0879	Q8BTJ4	SUBCELLULAR LOCATION: Cell membrane {ECO:0000250}; Single-pass type I membrane protein.	0.490075	0.00534027
Methanethiol oxidase (MTO) (EC 1.8.3.4) (56 kDa selenium-binding protein) (SBP56) (SP56) (Selenium-binding protein 1)	Selenbp1 Lpsb	P17563	SUBCELLULAR LOCATION: Nucleus {ECO:0000250|UniProtKB:Q13228}. Cytoplasm, cytosol {ECO:0000250|UniProtKB:Q13228}. Membrane {ECO:0000250|UniProtKB:Q8VIF7}; Peripheral membrane protein {ECO:0000250|UniProtKB:Q8VIF7}. Note=May associate with Golgi membrane (B	0.490434	0.0293424
Bile salt export pump (EC 7.6.2.-) (ATP-binding cassette sub-family B member 11) (Sister of P-glycoprotein)	Abcb11 Bsep Spgp	Q9QY30	SUBCELLULAR LOCATION: Apical cell membrane {ECO:0000250|UniProtKB:O70127}; Multi-pass membrane protein {ECO:0000250|UniProtKB:O70127}. Recycling endosome membrane {ECO:0000250|UniProtKB:O70127}; Multi-pass membrane protein {ECO:0000250|UniProtKB:O70127}.	0.492123	0.000322834
Proteasome subunit beta type-3 (Proteasome chain 13) (Proteasome component C10-II) (Proteasome theta chain)	Psmb3	Q9R1P1	SUBCELLULAR LOCATION: Cytoplasm {ECO:0000250|UniProtKB:P49720}. Nucleus {ECO:0000250|UniProtKB:P49720}.	0.492351	0.00880435
Calreticulin (CRP55) (Calregulin) (Endoplasmic reticulum resident protein 60) (ERp60) (HACBP)	Calr	P14211	SUBCELLULAR LOCATION: Endoplasmic reticulum lumen {ECO:0000269|PubMed:8418194}. Cytoplasm, cytosol {ECO:0000250|UniProtKB:P27797}. Cytolytic granule {ECO:0000269|PubMed:8418194}. Secreted, extracellular space, extracellular matrix {ECO:0000250|UniProtKB:P	0.494661	0.00259713
Proteasome subunit alpha type-3 (Macropain subunit C8) (Multicatalytic endopeptidase complex subunit C8) (Proteasome component C8) (Proteasome subunit K)	Psma3	O70435	SUBCELLULAR LOCATION: Cytoplasm {ECO:0000250|UniProtKB:P25788}. Nucleus {ECO:0000250|UniProtKB:P25788}.	0.495597	0.00356027
Receptor-type tyrosine-protein phosphatase C (EC 3.1.3.48) (Leukocyte common antigen) (L-CA) (Lymphocyte antigen 5) (Ly-5) (T200) (CD antigen CD45)	Ptprc Ly-5	P06800	SUBCELLULAR LOCATION: Cell membrane {ECO:0000250|UniProtKB:P08575}; Single-pass type I membrane protein {ECO:0000255}. Membrane raft {ECO:0000250|UniProtKB:P08575}. Note=Colocalized with DPP4 in membrane rafts. {ECO:0000250|UniProtKB:P08575}.	0.496435	0.00335565
Adenosylhomocysteinase (AdoHcyase) (EC 3.3.1.1) (CUBP) (Liver copper-binding protein) (S-adenosyl-L-homocysteine hydrolase)	Ahcy	P50247	SUBCELLULAR LOCATION: Cytoplasm. Melanosome {ECO:0000250}.	0.499966	0.00139553
Proteasome subunit beta type-7 (EC 3.4.25.1) (Macropain chain Z) (Multicatalytic endopeptidase complex chain Z) (Proteasome subunit Z)	Psmb7 Mmc14	P70195	SUBCELLULAR LOCATION: Cytoplasm {ECO:0000250|UniProtKB:Q99436}. Nucleus {ECO:0000250|UniProtKB:Q99436}.	0.501064	0.00754857
Cell division control protein 42 homolog (EC 3.6.5.2) (G25K GTP-binding protein)	Cdc42	P60766	SUBCELLULAR LOCATION: Cell membrane {ECO:0000269|PubMed:22461490}; Lipid-anchor {ECO:0000305}; Cytoplasmic side {ECO:0000305}. Midbody {ECO:0000250|UniProtKB:P60953}. Cytoplasm, cytoskeleton, microtubule organizing center, centrosome {ECO:0000250|UniProtK	0.501181	0.00398701
Calcitonin gene-related peptide type 1 receptor (CGRP type 1 receptor) (Calcitonin receptor-like receptor)	Calcrl Crlr	Q9R1W5	SUBCELLULAR LOCATION: Cell membrane; Multi-pass membrane protein.	0.502653	0.00561114
Proteasome subunit beta type-1 (Macropain subunit C5) (Multicatalytic endopeptidase complex subunit C5) (Proteasome component C5) (Proteasome gamma chain)	Psmb1	O09061	SUBCELLULAR LOCATION: Cytoplasm {ECO:0000250|UniProtKB:P20618}. Nucleus {ECO:0000250|UniProtKB:P20618}.	0.503159	0.00699674
Lysosomal acid phosphatase (LAP) (EC 3.1.3.2)	Acp2	P24638	SUBCELLULAR LOCATION: Lysosome membrane {ECO:0000250|UniProtKB:P11117}; Single-pass membrane protein {ECO:0000255}; Lumenal side {ECO:0000250|UniProtKB:P11117}. Lysosome lumen {ECO:0000250|UniProtKB:P11117}. Note=The soluble form arises by proteolytic pro	0.503418	0.00243914
Sorbitol dehydrogenase (SDH) (SORD) (EC 1.1.1.-) (L-iditol 2-dehydrogenase) (EC 1.1.1.14) (Polyol dehydrogenase) (Xylitol dehydrogenase) (XDH) (EC 1.1.1.9)	Sord Sdh1	Q64442	SUBCELLULAR LOCATION: Mitochondrion membrane {ECO:0000269|PubMed:18799757}; Peripheral membrane protein {ECO:0000269|PubMed:18799757}. Cell projection, cilium, flagellum {ECO:0000269|PubMed:18799757}. Note=Associated with mitochondria of the midpiece and	0.504965	0.00160301
Protein disulfide-isomerase (PDI) (EC 5.3.4.1) (Cellular thyroid hormone-binding protein) (Endoplasmic reticulum resident protein 59) (ER protein 59) (ERp59) (Prolyl 4-hydroxylase subunit beta) (p55)	P4hb Pdia1	P09103	SUBCELLULAR LOCATION: Endoplasmic reticulum {ECO:0000250|UniProtKB:P07237}. Endoplasmic reticulum lumen {ECO:0000250|UniProtKB:P07237}. Melanosome {ECO:0000250|UniProtKB:P07237}. Cell membrane {ECO:0000269|PubMed:21670307}; Peripheral membrane protein {EC	0.509868	0.00168216
Purine nucleoside phosphorylase (PNP) (EC 2.4.2.1) (Inosine phosphorylase) (Inosine-guanosine phosphorylase)	Pnp Np Pnp1	P23492	SUBCELLULAR LOCATION: Cytoplasm {ECO:0000250|UniProtKB:P00491}.	0.510236	0.0169047
Antigen-presenting glycoprotein CD1d1 (CD antigen CD1d.1)	Cd1d1 Cd1.1	P11609	SUBCELLULAR LOCATION: Cell membrane {ECO:0000269|PubMed:11754812}; Single-pass type I membrane protein {ECO:0000269|PubMed:11754812}. Endosome membrane {ECO:0000269|PubMed:11754812}. Lysosome membrane {ECO:0000269|PubMed:11754812}. Note=Subject to intrace	0.510871	0.0046961
V-type proton ATPase subunit B, brain isoform (V-ATPase subunit B 2) (Endomembrane proton pump 58 kDa subunit) (Vacuolar proton pump subunit B 2)	Atp6v1b2 Atp6b2 Vat2	P62814	SUBCELLULAR LOCATION: Apical cell membrane {ECO:0000269|PubMed:15013950, ECO:0000269|PubMed:16174750, ECO:0000269|PubMed:17898041, ECO:0000269|PubMed:29993276}. Melanosome {ECO:0000250|UniProtKB:P21281}. Cytoplasm {ECO:0000269|PubMed:15013950, ECO:0000269	0.512513	0.00392965
Proteasome assembly chaperone 2 (CD40 ligand-activated specific transcript 3) (Tumor necrosis factor superfamily member 5-induced protein 1)	Psmg2 Clast3 Tnfsf5ip1	Q9EST4	SUBCELLULAR LOCATION: Nucleus {ECO:0000269|PubMed:12147697}.	0.512683	0.0133894
Phospholipid phosphatase 1 (EC 3.1.3.-) (EC 3.1.3.106) (EC 3.1.3.4) (EC 3.1.3.81) (35 kDa PAP) (mPAP) (Hydrogen peroxide-inducible protein 53) (Hic53) (Lipid phosphate phosphohydrolase 1) (PAP2-alpha) (Phosphatidate phosphohydrolase type 2a) (Phosphatidic	Plpp1 Hpic53 Lpp1 Ppap2a	Q61469	SUBCELLULAR LOCATION: Cell membrane {ECO:0000269|PubMed:10359651, ECO:0000269|PubMed:17379599, ECO:0000269|PubMed:19215222}; Multi-pass membrane protein {ECO:0000255}. Apical cell membrane {ECO:0000250|UniProtKB:O14494}; Multi-pass membrane protein {ECO:0	0.513676	0.0134334
Transmembrane protein 87B	Tmem87b	Q8BKU8	SUBCELLULAR LOCATION: Golgi apparatus membrane {ECO:0000250|UniProtKB:Q96K49}; Multi-pass membrane protein {ECO:0000255}.	0.51383	0.0147476
Acetyl-CoA acetyltransferase, cytosolic (EC 2.3.1.9) (Cytosolic acetoacetyl-CoA thiolase)	Acat2	Q8CAY6	SUBCELLULAR LOCATION: Cytoplasm, cytosol {ECO:0000250|UniProtKB:Q9BWD1}.	0.514609	0.00536546
Acetyl-Coenzyme A acetyltransferase 3	Acat3	Q80X81		0.514609	0.00536546
Carboxylesterase 1F (EC 3.1.1.1) (Carboxylic ester hydrolase) (Triacylglycerol hydrolase 2) (TGH-2)	Ces1f CesML1	Q91WU0	SUBCELLULAR LOCATION: Lipid droplet {ECO:0000305|PubMed:16804080}. Cytoplasm, cytosol {ECO:0000269|PubMed:16804080}. Endoplasmic reticulum {ECO:0000269|PubMed:16804080}. Microsome {ECO:0000250|UniProtKB:Q64573}.	0.515066	0.00241079
Ectonucleoside triphosphate diphosphohydrolase 5 (NTPDase 5) (EC 3.6.1.6) (CD39 antigen-like 4) (ER-UDPase) (Guanosine-diphosphatase ENTPD5) (GDPase ENTPD5) (EC 3.6.1.42) (Nucleoside diphosphatase) (Uridine-diphosphatase ENTPD5) (UDPase ENTPD5)	Entpd5 Cd39l4	Q9WUZ9	SUBCELLULAR LOCATION: Endoplasmic reticulum {ECO:0000269|PubMed:10369669, ECO:0000269|PubMed:21074248}. Secreted {ECO:0000250}.	0.516528	0.0153935
High affinity immunoglobulin epsilon receptor subunit gamma (Fc receptor gamma-chain) (FcRgamma) (Fc-epsilon RI-gamma) (IgE Fc receptor subunit gamma) (FceRI gamma)	Fcer1g Fce1g	P20491	SUBCELLULAR LOCATION: Cell membrane {ECO:0000250}; Single-pass type I membrane protein {ECO:0000250}.	0.517676	0.00948396
Atrial natriuretic peptide receptor 1 (EC 4.6.1.2) (Atrial natriuretic peptide receptor type A) (ANP-A) (ANPR-A) (NPR-A) (Guanylate cyclase A) (GC-A)	Npr1 Npra	P18293	SUBCELLULAR LOCATION: Membrane; Single-pass type I membrane protein.	0.518127	0.00967519
Type 1 phosphatidylinositol 4,5-bisphosphate 4-phosphatase (Type 1 PtdIns-4,5-P2 4-Ptase) (EC 3.1.3.78) (PtdIns-4,5-P2 4-Ptase I) (Transmembrane protein 55B)	Pip4p1 Tmem55b	Q3TWL2	SUBCELLULAR LOCATION: Late endosome membrane {ECO:0000269|PubMed:29378918}; Multi-pass membrane protein {ECO:0000255}. Lysosome membrane {ECO:0000269|PubMed:29644770}; Multi-pass membrane protein {ECO:0000255}. Cell membrane {ECO:0000269|PubMed:29378918};	0.518832	0.00392595
ATP-binding cassette sub-family G member 8 (EC 7.6.2.-) (Sterolin-2)	Abcg8	Q9DBM0	SUBCELLULAR LOCATION: Cell membrane {ECO:0000269|PubMed:12208867, ECO:0000269|PubMed:18402465, ECO:0000305|PubMed:16352607}; Multi-pass membrane protein {ECO:0000305}. Apical cell membrane {ECO:0000269|PubMed:12208867, ECO:0000269|PubMed:14504269, ECO:000	0.519769	0.00726034
Cytosolic 10-formyltetrahydrofolate dehydrogenase (10-FTHFDH) (FDH) (EC 1.5.1.6) (Aldehyde dehydrogenase family 1 member L1)	Aldh1l1 Fthfd	Q8R0Y6	SUBCELLULAR LOCATION: Cytoplasm.	0.521807	0.000466728
Microsomal triglyceride transfer protein large subunit	Mttp Mtp	O08601	SUBCELLULAR LOCATION: Endoplasmic reticulum {ECO:0000269|PubMed:33168624}.; SUBCELLULAR LOCATION: [Isoform 1]: Endoplasmic reticulum {ECO:0000269|PubMed:17312007, ECO:0000269|PubMed:17635917}. Golgi apparatus {ECO:0000250|UniProtKB:P55157}. Note=Colocaliz	0.522091	0.00167427
Lysosomal cobalamin transport escort protein LMBD1 (LMBD1) (LMBR1 domain-containing protein 1) (Protein N90b)	Lmbrd1	Q8K0B2	SUBCELLULAR LOCATION: Endoplasmic reticulum membrane {ECO:0000250|UniProtKB:Q9NUN5}. Lysosome membrane {ECO:0000250|UniProtKB:Q9NUN5}; Multi-pass membrane protein {ECO:0000255}. Cell membrane {ECO:0000269|PubMed:24078630}; Multi-pass membrane protein {ECO	0.523131	0.00825247
Glypican-4 (K-glypican) [Cleaved into: Secreted glypican-4]	Gpc4	P51655	SUBCELLULAR LOCATION: Cell membrane; Lipid-anchor, GPI-anchor; Extracellular side.; SUBCELLULAR LOCATION: [Secreted glypican-4]: Secreted, extracellular space {ECO:0000250}.	0.523285	0.0119521
Proteasome subunit alpha type-4 (Macropain subunit C9) (Multicatalytic endopeptidase complex subunit C9) (Proteasome component C9) (Proteasome subunit L)	Psma4	Q9R1P0	SUBCELLULAR LOCATION: Cytoplasm {ECO:0000269|PubMed:22078707}. Nucleus {ECO:0000269|PubMed:22078707}. Note=Colocalizes with TRIM5 in the cytoplasmic bodies. {ECO:0000269|PubMed:22078707}.	0.523788	0.00482822
Solute carrier family 2, facilitated glucose transporter member 8 (Glucose transporter type 8) (GLUT-8) (Glucose transporter type X1)	Slc2a8 Glut8 GlutX1	Q9JIF3	SUBCELLULAR LOCATION: Cell membrane {ECO:0000269|PubMed:10860996}; Multi-pass membrane protein {ECO:0000255}. Cytoplasmic vesicle membrane {ECO:0000250|UniProtKB:Q9JJZ1}; Multi-pass membrane protein {ECO:0000255}. Note=Principally intracellular. May move	0.524442	0.016531
Rho-related GTP-binding protein RhoG (Sid 10750)	Rhog Arhg Sid10750	P84096	SUBCELLULAR LOCATION: Cell membrane {ECO:0000305}; Lipid-anchor {ECO:0000305}; Cytoplasmic side {ECO:0000305}.	0.526093	0.00471652
G protein-coupled receptor 155 (GPR155 variant 1)	Gpr155	A2AWR3	SUBCELLULAR LOCATION: Membrane {ECO:0000256|ARBA:ARBA00004141}; Multi-pass membrane protein {ECO:0000256|ARBA:ARBA00004141}.	0.52707	0.00261036
Proteasome subunit alpha type-7 (Proteasome subunit RC6-1)	Psma7	Q9Z2U0	SUBCELLULAR LOCATION: Cytoplasm {ECO:0000250|UniProtKB:O14818}. Nucleus {ECO:0000250|UniProtKB:O14818}.	0.527839	0.0167425
Carboxypeptidase Q (EC 3.4.17.-) (Hematopoietic lineage switch 2) (Plasma glutamate carboxypeptidase)	Cpq Hls2 Pgcp	Q9WVJ3	SUBCELLULAR LOCATION: Endoplasmic reticulum {ECO:0000250}. Golgi apparatus {ECO:0000250}. Lysosome {ECO:0000250}. Secreted {ECO:0000250}. Note=Secretion is stimulated by TSH/thyroid-stimulating hormone, INS/insulin and SST/somatostatin. {ECO:0000250}.	0.528013	0.00354661
Proteasome subunit alpha type-1 (Macropain subunit C2) (Multicatalytic endopeptidase complex subunit C2) (Proteasome component C2) (Proteasome nu chain)	Psma1	Q9R1P4	SUBCELLULAR LOCATION: Cytoplasm {ECO:0000250|UniProtKB:P25786}. Nucleus {ECO:0000250|UniProtKB:P25786}.	0.528893	0.0100052
Proton-coupled folate transporter (Heme carrier protein 1) (PCFT/HCP1) (Solute carrier family 46 member 1)	Slc46a1 D11Ertd18e Hcp1 Pcft	Q6PEM8	SUBCELLULAR LOCATION: Apical cell membrane {ECO:0000269|PubMed:16143108}; Multi-pass membrane protein {ECO:0000269|PubMed:16143108}. Cytoplasm {ECO:0000269|PubMed:16143108}. Note=Localizes to the apical membrane of intestinal cells in iron-deficient cells	0.529625	0.00532675
ATP-binding cassette sub-family B member 6 (ABC-type heme transporter ABCB6) (EC 7.6.2.5)	Abcb6	Q9DC29	SUBCELLULAR LOCATION: Cell membrane {ECO:0000250|UniProtKB:Q9NP58}; Multi-pass membrane protein {ECO:0000255}. Mitochondrion outer membrane {ECO:0000269|PubMed:17006453}; Multi-pass membrane protein {ECO:0000255}. Endoplasmic reticulum membrane {ECO:00002	0.531504	0.00109785
Protein disulfide-isomerase A6 (EC 5.3.4.1) (Thioredoxin domain-containing protein 7)	Pdia6 Txndc7	Q922R8	SUBCELLULAR LOCATION: Endoplasmic reticulum lumen {ECO:0000250|UniProtKB:Q15084}. Cell membrane {ECO:0000250|UniProtKB:Q15084}. Melanosome {ECO:0000250|UniProtKB:Q15084}.	0.53297	0.00113591
Ras-related protein Rab-14	Rab14	Q91V41	SUBCELLULAR LOCATION: Recycling endosome {ECO:0000250|UniProtKB:P61106}. Early endosome membrane {ECO:0000250|UniProtKB:P61106}; Lipid-anchor {ECO:0000305}; Cytoplasmic side {ECO:0000305}. Golgi apparatus membrane {ECO:0000250|UniProtKB:P61106}; Lipid-anc	0.533352	0.00123318
Proteasome subunit beta type-5 (EC 3.4.25.1) (Macropain epsilon chain) (Multicatalytic endopeptidase complex epsilon chain) (Proteasome chain 6) (Proteasome epsilon chain) (Proteasome subunit X)	Psmb5	O55234	SUBCELLULAR LOCATION: Cytoplasm {ECO:0000250|UniProtKB:P28074}. Nucleus {ECO:0000250|UniProtKB:P28074}.	0.533955	0.0206828
NADP-dependent malic enzyme (NADP-ME) (EC 1.1.1.40) (Malic enzyme 1)	Me1 Mod-1 Mod1	P06801	SUBCELLULAR LOCATION: Cytoplasm.	0.534039	0.00244569
Ketohexokinase (EC 2.7.1.3) (Hepatic fructokinase)	Khk	P97328		0.535109	0.00866454
Endothelin-converting enzyme 1 (ECE-1) (EC 3.4.24.71)	Ece1	Q4PZA2	SUBCELLULAR LOCATION: Cell membrane {ECO:0000250}; Single-pass type II membrane protein {ECO:0000250}.	0.536191	0.00237607
Tetratricopeptide repeat protein 38 (TPR repeat protein 38)	Ttc38	A3KMP2		0.536915	0.0105641
Major facilitator superfamily domain-containing protein 1	Mfsd1	Q9DC37	SUBCELLULAR LOCATION: Lysosome membrane {ECO:0000269|PubMed:31661432, ECO:0000269|PubMed:32959924}; Multi-pass membrane protein {ECO:0000255}.	0.537342	0.0169355
H(+)/Cl(-) exchange transporter 7 (Chloride channel 7 alpha subunit) (Chloride channel protein 7) (ClC-7)	Clcn7 Clc7	O70496	SUBCELLULAR LOCATION: Lysosome membrane {ECO:0000269|PubMed:16525474, ECO:0000269|PubMed:31155284}; Multi-pass membrane protein {ECO:0000269|PubMed:16525474}.	0.537386	0.0255323
Serine hydroxymethyltransferase, cytosolic (SHMT) (EC 2.1.2.1) (Glycine hydroxymethyltransferase) (Serine methylase)	Shmt1 Shmt	P50431	SUBCELLULAR LOCATION: Cytoplasm.	0.538398	0.00182821
Phosphoglycerate kinase 1 (EC 2.7.2.3)	Pgk1 Pgk-1	P09411	SUBCELLULAR LOCATION: Cytoplasm {ECO:0000250}.	0.538897	0.00226828
5'-3' exonuclease PLD3 (EC 3.1.16.1) (Choline phosphatase 3) (Phosphatidylcholine-hydrolyzing phospholipase D3) (Phospholipase D3) (PLD 3) (Schwannoma-associated protein 9) (SAM-9)	Pld3 Sam9	O35405	SUBCELLULAR LOCATION: Endoplasmic reticulum membrane {ECO:0000250|UniProtKB:Q8IV08}; Single-pass type II membrane protein {ECO:0000250|UniProtKB:Q8IV08}. Lysosome lumen {ECO:0000250|UniProtKB:Q8IV08}. Early endosome membrane {ECO:0000250|UniProtKB:Q8IV08}	0.53998	0.0182797
Protein disulfide-isomerase A4 (EC 5.3.4.1) (Endoplasmic reticulum resident protein 72) (ER protein 72) (ERp-72) (ERp72)	Pdia4 Cai Erp72	P08003	SUBCELLULAR LOCATION: Endoplasmic reticulum lumen {ECO:0000250|UniProtKB:P13667}. Melanosome {ECO:0000250|UniProtKB:P13667}.	0.540079	0.0052301
Hypoxia up-regulated protein 1 (GRP-170) (140 kDa Ca(2+)-binding protein) (CBP-140)	Hyou1 Grp170	Q9JKR6	SUBCELLULAR LOCATION: Endoplasmic reticulum lumen {ECO:0000269|PubMed:7641295}.	0.540235	0.0133068
V-type proton ATPase catalytic subunit A (V-ATPase subunit A) (EC 7.1.2.2) (V-ATPase 69 kDa subunit) (Vacuolar proton pump subunit alpha)	Atp6v1a Atp6a1 Atp6a2 Atp6v1a1	P50516	SUBCELLULAR LOCATION: Cytoplasm {ECO:0000269|PubMed:23863464}. Cytoplasmic vesicle, secretory vesicle {ECO:0000250|UniProtKB:P38606}. Note=Co-localizes with WFS1 in the secretory granules in neuroblastoma cell lines. {ECO:0000250|UniProtKB:P38606}.	0.54037	0.000757186
Malate dehydrogenase, cytoplasmic (EC 1.1.1.37) (Cytosolic malate dehydrogenase)	Mdh1 Mor2	P14152	SUBCELLULAR LOCATION: Cytoplasm.	0.544563	0.00103889
		E9QAS7		0.544794	0.00816176
Alpha-aminoadipic semialdehyde dehydrogenase (Alpha-AASA dehydrogenase) (EC 1.2.1.31) (Aldehyde dehydrogenase family 7 member A1) (EC 1.2.1.3) (Antiquitin-1) (Betaine aldehyde dehydrogenase) (EC 1.2.1.8) (Delta1-piperideine-6-carboxylate dehydrogenase) (P	Aldh7a1 Ald7a1	Q9DBF1	SUBCELLULAR LOCATION: Cytoplasm, cytosol {ECO:0000250|UniProtKB:P49419}. Nucleus {ECO:0000250|UniProtKB:P49419}.; SUBCELLULAR LOCATION: [Isoform 1]: Mitochondrion {ECO:0000250|UniProtKB:P49419}.	0.5468	0.00427605
Proteasome subunit beta type-6 (EC 3.4.25.1) (Low molecular mass protein 19) (Macropain delta chain) (Multicatalytic endopeptidase complex delta chain) (Proteasome delta chain) (Proteasome subunit Y)	Psmb6 Lmp19	Q60692	SUBCELLULAR LOCATION: Cytoplasm {ECO:0000250|UniProtKB:P28072}. Nucleus {ECO:0000250|UniProtKB:P28072}.	0.547013	0.00515378
Ragulator complex protein LAMTOR2 (Endosomal adaptor protein p14) (Late endosomal/lysosomal Mp1-interacting protein) (Late endosomal/lysosomal adaptor and MAPK and MTOR activator 2) (Mitogen-activated protein-binding protein-interacting protein) (Roadbloc	Lamtor2 Mapbpip Robld3	Q9JHS3	SUBCELLULAR LOCATION: Late endosome membrane; Peripheral membrane protein; Cytoplasmic side. Lysosome membrane; Peripheral membrane protein; Cytoplasmic side.	0.547301	0.0240865
Peroxiredoxin-4 (EC 1.11.1.24) (Antioxidant enzyme AOE372) (Peroxiredoxin IV) (Prx-IV) (Thioredoxin peroxidase AO372) (Thioredoxin-dependent peroxide reductase A0372) (Thioredoxin-dependent peroxiredoxin 4)	Prdx4	O08807	SUBCELLULAR LOCATION: Cytoplasm {ECO:0000250|UniProtKB:Q13162}. Endoplasmic reticulum {ECO:0000250|UniProtKB:Q13162}. Note=Not secreted. {ECO:0000269|PubMed:11229364}.	0.547599	0.00831501
ADP-ribosylation factor-related protein 1 (ARF-related protein 1)	Arfrp1	Q8BXL7	SUBCELLULAR LOCATION: Golgi apparatus {ECO:0000269|PubMed:17127620}. Golgi apparatus, trans-Golgi network {ECO:0000269|PubMed:17127620}. Note=Located in the trans-Golgi in the GTP-bound active state. {ECO:0000269|PubMed:17127620}.	0.550088	0.0184136
Keratin, type II cytoskeletal 2 oral (Keratin-76) (K76) (Type-II keratin Kb9)	Krt76	Q3UV17		0.550529	0.00624403
Transmembrane 9 superfamily member 2	Tm9sf2	P58021	SUBCELLULAR LOCATION: Endosome membrane {ECO:0000250|UniProtKB:Q99805}; Multi-pass membrane protein {ECO:0000255}. Golgi outpost {ECO:0000250|UniProtKB:Q66HG5}. Cytoplasm, cytoskeleton, microtubule organizing center {ECO:0000250|UniProtKB:Q66HG5}. Note=Lo	0.550815	0.00108522
Histidine ammonia-lyase (Histidase) (EC 4.3.1.3)	Hal Hsd Huth	P35492		0.550864	0.00137349
P2X purinoceptor 4 (P2X4) (ATP receptor) (Purinergic receptor)	P2rx4 P2x4	Q9JJX6	SUBCELLULAR LOCATION: Membrane {ECO:0000250|UniProtKB:Q99571}; Multi-pass membrane protein {ECO:0000255}.	0.551807	0.00160881
Aspartate aminotransferase, cytoplasmic (cAspAT) (EC 2.6.1.1) (EC 2.6.1.3) (Cysteine aminotransferase, cytoplasmic) (Cysteine transaminase, cytoplasmic) (cCAT) (Glutamate oxaloacetate transaminase 1) (Transaminase A)	Got1	P05201	SUBCELLULAR LOCATION: Cytoplasm.	0.551848	0.0030158
Beta-1,4 N-acetylgalactosaminyltransferase 1 (EC 2.4.1.92) ((N-acetylneuraminyl)-galactosylglucosylceramide) (GM2/GD2 synthase) (GalNAc-T)	B4galnt1 Galgt Galgt1 Ggm2	Q09200	SUBCELLULAR LOCATION: Golgi apparatus membrane {ECO:0000250|UniProtKB:Q10468}; Single-pass type II membrane protein {ECO:0000255}.	0.551981	0.0027189
Disintegrin and metalloproteinase domain-containing protein 23 (ADAM 23) (Metalloproteinase-like, disintegrin-like, and cysteine-rich protein 3) (MDC-3)	Adam23 Mdc3	Q9R1V7	SUBCELLULAR LOCATION: Cell membrane {ECO:0000305}; Single-pass type I membrane protein {ECO:0000305}.; SUBCELLULAR LOCATION: [Isoform Gamma]: Secreted.	0.552439	0.0390025
Dipeptidyl peptidase 2 (EC 3.4.14.2) (Dipeptidyl aminopeptidase II) (Dipeptidyl peptidase 7) (Dipeptidyl peptidase II) (DPP II) (Quiescent cell proline dipeptidase)	Dpp7 Dpp2 Qpp	Q9ET22	SUBCELLULAR LOCATION: Lysosome {ECO:0000250}. Cytoplasmic vesicle {ECO:0000250}. Secreted {ECO:0000250}.	0.552682	0.00340784
NPC intracellular cholesterol transporter 1 (Niemann-Pick C1 protein)	Npc1	O35604	SUBCELLULAR LOCATION: Late endosome membrane {ECO:0000250|UniProtKB:O15118}; Multi-pass membrane protein {ECO:0000250|UniProtKB:O15118}. Lysosome membrane {ECO:0000269|PubMed:21896731, ECO:0000269|PubMed:22065762, ECO:0000269|PubMed:27551080}; Multi-pass	0.553254	0.00102555
Arginase-1 (EC 3.5.3.1) (Liver-type arginase) (Type I arginase)	Arg1	Q61176	SUBCELLULAR LOCATION: Cytoplasm {ECO:0000250|UniProtKB:P05089}. Cytoplasmic granule {ECO:0000250|UniProtKB:P05089}.	0.553499	0.000981876
Macrophage mannose receptor 1 (MMR) (CD antigen CD206)	Mrc1	Q61830	SUBCELLULAR LOCATION: Endosome membrane {ECO:0000250}; Single-pass type I membrane protein {ECO:0000250}. Cell membrane {ECO:0000250}; Single-pass type I membrane protein {ECO:0000250}.	0.554292	0.000317063
ADP-ribosylation factor-like protein 8A (ADP-ribosylation factor-like protein 10B) (Novel small G protein indispensable for equal chromosome segregation 2)	Arl8a Arl10b Gie2	Q8VEH3	SUBCELLULAR LOCATION: Late endosome membrane {ECO:0000250|UniProtKB:Q9NVJ2}. Lysosome membrane {ECO:0000250|UniProtKB:Q9CQW2}. Cytoplasm, cytoskeleton, spindle {ECO:0000250|UniProtKB:Q9NVJ2}. Cell projection, axon {ECO:0000250|UniProtKB:Q9CQW2}. Cell junc	0.554428	0.001413
ADP-ribosylation factor-like protein 8B (EC 3.6.5.2) (ADP-ribosylation factor-like protein 10C) (Novel small G protein indispensable for equal chromosome segregation 1)	Arl8b Arl10c Gie1	Q9CQW2	SUBCELLULAR LOCATION: Late endosome membrane {ECO:0000250|UniProtKB:Q9NVJ2}. Lysosome membrane {ECO:0000269|PubMed:21802320, ECO:0000269|PubMed:25637027, ECO:0000269|PubMed:30174114, ECO:0000269|PubMed:33157038}. Cytoplasm, cytoskeleton, spindle {ECO:0000	0.554598	0.00142782
Maestro heat-like repeat family member 1	Mroh1 Heatr7a	E0CZ22		0.554992	0.00897105
V-type proton ATPase subunit H (V-ATPase subunit H) (Vacuolar proton pump subunit H)	Atp6v1h	Q8BVE3		0.556826	0.00524865
Superoxide dismutase [Cu-Zn] (EC 1.15.1.1)	Sod1	P08228	SUBCELLULAR LOCATION: Cytoplasm. Nucleus {ECO:0000250}.	0.556917	0.00144752
N-acetylated-alpha-linked acidic dipeptidase 2 (EC 3.4.17.21) (Glutamate carboxypeptidase III) (GCPIII) (N-acetylaspartylglutamate peptidase II) (NAAG-peptidase II) (N-acetylated-alpha-linked acidic dipeptidase II) (NAALADase II)	Naalad2	Q9CZR2	SUBCELLULAR LOCATION: Cell membrane {ECO:0000250|UniProtKB:Q04609}; Single-pass type II membrane protein {ECO:0000250|UniProtKB:Q04609}.	0.557292	0.00821789
Protein CREG1 (Cellular repressor of E1A-stimulated genes 1)	Creg1 Creg	O88668	SUBCELLULAR LOCATION: Secreted {ECO:0000250}.	0.558538	0.00496182
V-type proton ATPase subunit S1 (V-ATPase subunit S1) (Protein C7-1) (V-ATPase Ac45 subunit) (V-ATPase S1 accessory protein) (Vacuolar proton pump subunit S1)	Atp6ap1 Atp6ip1 Atp6s1	Q9R1Q9	SUBCELLULAR LOCATION: Endoplasmic reticulum membrane {ECO:0000250|UniProtKB:Q15904}; Single-pass membrane protein {ECO:0000250|UniProtKB:Q15904}. Endoplasmic reticulum-Golgi intermediate compartment membrane {ECO:0000250|UniProtKB:Q15904}. Note=Not detect	0.56016	0.00286081
Glutamyl aminopeptidase (EAP) (EC 3.4.11.7) (Aminopeptidase A) (AP-A) (BP-1/6C3 antigen) (CD antigen CD249)	Enpep	P16406	SUBCELLULAR LOCATION: Cell membrane {ECO:0000250|UniProtKB:Q07075}; Single-pass type II membrane protein.	0.560566	0.000606639
Ras-related protein Rab-17	Rab17	P35292	SUBCELLULAR LOCATION: Recycling endosome membrane {ECO:0000269|PubMed:21291502, ECO:0000269|PubMed:22291024, ECO:0000269|PubMed:9490718, ECO:0000269|PubMed:9624171}; Lipid-anchor {ECO:0000305|PubMed:9624171}; Cytoplasmic side {ECO:0000305|PubMed:9624171}.	0.560743	0.0101271
Carboxylesterase 3A (EC 3.1.1.1) (ES-male) (Liver carboxylesterase 31) (Esterase-31)	Ces3a Es31	Q63880	SUBCELLULAR LOCATION: Endoplasmic reticulum lumen. Note=Microsomal membrane, lumen of endoplasmic reticulum.	0.56096	0.00279856
Cystathionine gamma-lyase (EC 4.4.1.1) (Cysteine-protein sulfhydrase) (Gamma-cystathionase)	Cth	Q8VCN5	SUBCELLULAR LOCATION: Cytoplasm {ECO:0000250}.	0.561318	0.00181813
Bone marrow stromal antigen 2 (BST-2) (HM1.24 antigen) (CD antigen CD317)	Bst2	Q8R2Q8	SUBCELLULAR LOCATION: Golgi apparatus, trans-Golgi network. Cell membrane; Single-pass type II membrane protein. Cell membrane {ECO:0000250}; Lipid-anchor, GPI-anchor {ECO:0000250}. Late endosome {ECO:0000250}. Membrane raft {ECO:0000250}. Cytoplasm {ECO:	0.562995	0.00245754
ATP-binding cassette sub-family C member 2 (EC 7.6.2.-) (EC 7.6.2.2) (EC 7.6.2.3) (Canalicular multispecific organic anion transporter 1) (Multidrug resistance-associated protein 2)	Abcc2	Q8VI47	SUBCELLULAR LOCATION: Apical cell membrane {ECO:0000250|UniProtKB:Q92887}; Multi-pass membrane protein {ECO:0000255}.	0.563719	0.000779295
Aldehyde oxidase 3 (EC 1.2.3.1) (Aldehyde oxidase homolog 1) (Azaheterocycle hydroxylase 3) (EC 1.17.3.-)	Aox3 Aoh1	G3X982	SUBCELLULAR LOCATION: Cytoplasm {ECO:0000269|PubMed:11562361, ECO:0000269|PubMed:15383531}.	0.564338	0.00135078
Phosphoglycerate mutase 1 (EC 5.4.2.11) (EC 5.4.2.4) (BPG-dependent PGAM 1) (Phosphoglycerate mutase isozyme B) (PGAM-B)	Pgam1	Q9DBJ1		0.564357	0.0302855
Solute carrier family 35 member F6 (ANT2-binding protein) (ANT2BP) (Transport and Golgi organization 9 homolog)	Slc35f6	Q8VE96	SUBCELLULAR LOCATION: Mitochondrion {ECO:0000250}. Lysosome membrane {ECO:0000250}; Multi-pass membrane protein {ECO:0000250}.	0.565404	0.00468372
Vesicle-associated membrane protein 8 (VAMP-8) (Endobrevin) (Edb)	Vamp8	O70404	SUBCELLULAR LOCATION: Lysosome membrane {ECO:0000269|PubMed:27628032}; Single-pass type IV membrane protein {ECO:0000305}. Late endosome membrane {ECO:0000250|UniProtKB:Q9WUF4}; Single-pass type IV membrane protein {ECO:0000305}. Early endosome membrane {	0.565923	0.00188171
Glutamate--cysteine ligase catalytic subunit (EC 6.3.2.2) (GCS heavy chain) (Gamma-ECS) (Gamma-glutamylcysteine synthetase)	Gclc Glclc	P97494		0.566522	0.00786189
Band 4.1-like protein 2 (Erythrocyte membrane protein band 4.1-like 2) (Generally expressed protein 4.1) (4.1G)	Epb41l2 Epb4.1l2	O70318	SUBCELLULAR LOCATION: Cytoplasm, cytoskeleton {ECO:0000250}. Cytoplasm, cell cortex {ECO:0000250|UniProtKB:O43491}. Cell membrane {ECO:0000250|UniProtKB:O43491}.	0.568356	0.00341352
Dysferlin (Dystrophy-associated fer-1-like protein) (Fer-1-like protein 1)	Dysf Fer1l1	Q9ESD7	SUBCELLULAR LOCATION: Cell membrane, sarcolemma; Single-pass type II membrane protein. Cytoplasmic vesicle membrane; Single-pass type II membrane protein. Cell membrane {ECO:0000250}. Note=Colocalizes, during muscle differentiation, with BIN1 in the T-tub	0.568673	0.000952736
ADP-ribosylation factor-like protein 1	Arl1	P61211	SUBCELLULAR LOCATION: Golgi apparatus membrane {ECO:0000250}; Peripheral membrane protein {ECO:0000250}; Cytoplasmic side {ECO:0000250}. Membrane {ECO:0000250|UniProtKB:P40616}; Lipid-anchor {ECO:0000250|UniProtKB:P40616}.	0.568884	0.0122217
Thioredoxin-like protein 1 (32 kDa thioredoxin-related protein)	Txnl1 Trp32 Txnl	Q8CDN6	SUBCELLULAR LOCATION: Cytoplasm {ECO:0000250}. Nucleus {ECO:0000250}. Note=At least 85% of the cellular TXNL1 is proteasome-associated. {ECO:0000250}.	0.569003	0.0301694
Mannosyl-oligosaccharide 1,2-alpha-mannosidase IA (EC 3.2.1.113) (Man(9)-alpha-mannosidase) (Man9-mannosidase) (Mannosidase alpha class 1A member 1) (Processing alpha-1,2-mannosidase IA) (Alpha-1,2-mannosidase IA)	Man1a1 Man1a	P45700	SUBCELLULAR LOCATION: Golgi apparatus membrane; Single-pass type II membrane protein.	0.56969	0.00424345
Ras-related protein Rab-32	Rab32	Q9CZE3	SUBCELLULAR LOCATION: Mitochondrion {ECO:0000250|UniProtKB:Q13637}. Mitochondrion outer membrane {ECO:0000305}; Lipid-anchor {ECO:0000305}. Cytoplasmic vesicle, phagosome {ECO:0000250|UniProtKB:Q13637}. Cytoplasmic vesicle, phagosome membrane {ECO:0000305	0.571554	0.00855207
Ras-related protein Rap-2b (EC 3.6.5.2)	Rap2b	P61226	SUBCELLULAR LOCATION: Recycling endosome membrane {ECO:0000269|PubMed:19061864}; Lipid-anchor {ECO:0000269|PubMed:19061864}; Cytoplasmic side {ECO:0000269|PubMed:19061864}. Note=Associated with red blood cells-released vesicles. {ECO:0000250}.	0.571916	0.0155029
Threonine--tRNA ligase 1, cytoplasmic (EC 6.1.1.3) (Threonine--tRNA ligase, cytoplasmic) (Threonyl-tRNA synthetase) (ThrRS) (Threonyl-tRNA synthetase 1)	Tars1 Tars	Q9D0R2	SUBCELLULAR LOCATION: Cytoplasm {ECO:0000269|PubMed:29579307}.	0.572503	0.013573
Xanthine dehydrogenase/oxidase [Includes: Xanthine dehydrogenase (XD) (EC 1.17.1.4); Xanthine oxidase (XO) (EC 1.17.3.2) (Xanthine oxidoreductase) (XOR)]	Xdh	Q00519	SUBCELLULAR LOCATION: Cytoplasm {ECO:0000250}. Peroxisome {ECO:0000250}. Secreted {ECO:0000250}.	0.572852	0.0150185
Glycolipid transfer protein domain-containing protein 2	Gltpd2	Q8K0R6		0.573589	0.00160288
V-type proton ATPase subunit a	Tcirg1 Oc116	Q9JHF5	SUBCELLULAR LOCATION: Membrane {ECO:0000256|ARBA:ARBA00004141}; Multi-pass membrane protein {ECO:0000256|ARBA:ARBA00004141}.	0.574291	0.000824295
Proteasome subunit alpha type-6 (Macropain iota chain) (Multicatalytic endopeptidase complex iota chain) (Proteasome iota chain)	Psma6	Q9QUM9	SUBCELLULAR LOCATION: Cytoplasm {ECO:0000269|PubMed:22078707}. Nucleus {ECO:0000269|PubMed:22078707}. Note=Colocalizes with TRIM5 in cytoplasmic bodies. {ECO:0000269|PubMed:22078707}.	0.574924	0.00420124
Lysine--tRNA ligase (EC 2.7.7.-) (EC 6.1.1.6) (Lysyl-tRNA synthetase) (LysRS)	Kars1 Kars	Q99MN1	SUBCELLULAR LOCATION: Cytoplasm, cytosol {ECO:0000250|UniProtKB:Q15046}. Cytoplasm {ECO:0000250|UniProtKB:Q15046}. Nucleus {ECO:0000250|UniProtKB:Q15046}. Cell membrane {ECO:0000250|UniProtKB:Q15046}; Peripheral membrane protein {ECO:0000250|UniProtKB:Q15	0.575241	0.0132479
Pyrethroid hydrolase Ces2a (EC 3.1.1.88) (Carboxylic ester hydrolase 2A) (EC 3.1.1.-) (carboxylesterase 2A)	Ces2a Ces6	Q8QZR3	SUBCELLULAR LOCATION: Microsome {ECO:0000250|UniProtKB:Q8K3R0}.	0.576378	0.0230205
Glycogen phosphorylase, liver form (EC 2.4.1.1)	Pygl	Q9ET01	SUBCELLULAR LOCATION: Cytoplasm, cytosol {ECO:0000250|UniProtKB:P06737}.	0.576807	0.0037201
Transmembrane 9 superfamily member 4	Tm9sf4 Kiaa0255	Q8BH24	SUBCELLULAR LOCATION: Membrane {ECO:0000255}; Multi-pass membrane protein {ECO:0000255}. Golgi apparatus {ECO:0000250|UniProtKB:Q92544}. Early endosome {ECO:0000250|UniProtKB:Q92544}.	0.578496	0.00157234
AHNAK nucleoprotein (desmoyokin)	Ahnak	E9Q616		0.57959	0.00618494
Nicotinate-nucleotide pyrophosphorylase [carboxylating] (EC 2.4.2.19) (Quinolinate phosphoribosyltransferase [decarboxylating]) (QAPRTase) (QPRTase)	Qprt	Q91X91		0.581161	0.00543851
V-type proton ATPase subunit d 1 (V-ATPase subunit d 1) (P39) (Physophilin) (V-ATPase 40 kDa accessory protein) (V-ATPase AC39 subunit) (Vacuolar proton pump subunit d 1)	Atp6v0d1 Atp6d	P51863	SUBCELLULAR LOCATION: Membrane {ECO:0000250|UniProtKB:P61421}; Peripheral membrane protein {ECO:0000250|UniProtKB:P61421}; Cytoplasmic side {ECO:0000250|UniProtKB:P61421}. Lysosome membrane {ECO:0000250|UniProtKB:P61421}. Note=Localizes to centrosome and	0.581645	0.00066874
Aldehyde dehydrogenase, cytosolic 1 (EC 1.2.1.3) (ALDH class 1) (ALDH-E1) (ALHDII) (Aldehyde dehydrogenase family 1 member A7) (Aldehyde dehydrogenase phenobarbital-inducible)	Aldh1a7 Aldh-pb	O35945	SUBCELLULAR LOCATION: Cytoplasm {ECO:0000250|UniProtKB:P13601}.	0.581921	0.00607666
Lysosomal alpha-glucosidase (EC 3.2.1.20) (Acid maltase)	Gaa	P70699	SUBCELLULAR LOCATION: Lysosome {ECO:0000250|UniProtKB:P10253}. Lysosome membrane {ECO:0000250|UniProtKB:P10253}.	0.582629	0.00824746
Myoferlin (Fer-1-like protein 3)	Myof Fer1l3 Kiaa1207	Q69ZN7	SUBCELLULAR LOCATION: Cell membrane {ECO:0000250}; Single-pass type II membrane protein {ECO:0000250}. Nucleus membrane {ECO:0000250}; Single-pass type II membrane protein {ECO:0000250}. Cytoplasmic vesicle membrane {ECO:0000250}; Single-pass type II memb	0.583598	0.00582264
Caveolin-1	Cav1 Cav	P49817	SUBCELLULAR LOCATION: Golgi apparatus membrane {ECO:0000250}; Peripheral membrane protein {ECO:0000250}. Cell membrane {ECO:0000250}; Peripheral membrane protein {ECO:0000250}. Membrane, caveola {ECO:0000269|PubMed:19546242, ECO:0000269|PubMed:21610094};	0.584083	0.00586384
V-type proton ATPase subunit C 1 (V-ATPase subunit C 1) (Vacuolar proton pump subunit C 1)	Atp6v1c1 Atp6c Atp6c1 Vatc	Q9Z1G3		0.584254	0.00161906
SID1 transmembrane family member 2	Sidt2	Q8CIF6	SUBCELLULAR LOCATION: Lysosome membrane {ECO:0000269|PubMed:20965152, ECO:0000269|PubMed:27046251, ECO:0000269|PubMed:28724756}; Multi-pass membrane protein {ECO:0000269|PubMed:20965152}. Cell membrane {ECO:0000250|UniProtKB:Q8NBJ9}. Note=Mainly localizes	0.585769	0.00369258
Endoplasmic reticulum chaperone BiP (EC 3.6.4.10) (78 kDa glucose-regulated protein) (GRP-78) (Binding-immunoglobulin protein) (BiP) (Heat shock protein 70 family protein 5) (HSP70 family protein 5) (Heat shock protein family A member 5) (Immunoglobulin h	Hspa5 Grp78	P20029	SUBCELLULAR LOCATION: Endoplasmic reticulum lumen {ECO:0000255|PROSITE-ProRule:PRU10138, ECO:0000269|PubMed:21992152}. Melanosome {ECO:0000250|UniProtKB:P11021}. Cytoplasm {ECO:0000269|PubMed:21992152}. Cell surface. Note=Identified by mass spectrometry i	0.585976	0.00152954
Retinoic acid early-inducible protein 1-delta (RAE-1-delta)	Raet1d	Q9JI58	SUBCELLULAR LOCATION: Cell membrane {ECO:0000269|PubMed:10894171}; Lipid-anchor, GPI-anchor {ECO:0000269|PubMed:10894171}.	0.586554	0.0139258
2-iminobutanoate/2-iminopropanoate deaminase (EC 3.5.99.10) (Heat-responsive protein 12) (Reactive intermediate imine deaminase A homolog) (Translation inhibitor L-PSP ribonuclease)	Rida Hrp12	P52760	SUBCELLULAR LOCATION: Cytoplasm {ECO:0000250|UniProtKB:P52758}. Nucleus {ECO:0000250|UniProtKB:P52758}. Peroxisome {ECO:0000250|UniProtKB:P52759}. Mitochondrion {ECO:0000250|UniProtKB:P52759}. Note=Mostly cytoplasmic but, in less differentiated cells occa	0.587459	0.00110822
Receptor of activated protein C kinase 1 (12-3) (Guanine nucleotide-binding protein subunit beta-2-like 1) (Receptor for activated C kinase) (Receptor of activated protein kinase C 1) (p205) [Cleaved into: Receptor of activated protein C kinase 1, N-termi	Rack1 Gnb2-rs1 Gnb2l1	P68040	SUBCELLULAR LOCATION: Cell membrane {ECO:0000250|UniProtKB:P63244}; Peripheral membrane protein {ECO:0000250|UniProtKB:P63244}. Cytoplasm {ECO:0000269|PubMed:20093473}. Cytoplasm, perinuclear region {ECO:0000250|UniProtKB:P63244}. Nucleus {ECO:0000269|Pub	0.58753	0.00214245
Galectin-8 (Gal-8) (LGALS-8)	Lgals8	Q9JL15	SUBCELLULAR LOCATION: Cytoplasmic vesicle {ECO:0000250|UniProtKB:O00214}. Cytoplasm, cytosol {ECO:0000250|UniProtKB:O00214}.	0.587687	0.00666082
Phospholipid-transporting ATPase ABCA3 (EC 7.6.2.1) (ATP-binding cassette sub-family A member 3) (Xenobiotic-transporting ATPase ABCA3) (EC 7.6.2.2) [Cleaved into: 150 Kda mature form]	Abca3	Q8R420	SUBCELLULAR LOCATION: Endosome, multivesicular body membrane {ECO:0000250|UniProtKB:Q99758}; Multi-pass membrane protein {ECO:0000250|UniProtKB:Q99758}. Cytoplasmic vesicle membrane {ECO:0000250|UniProtKB:Q99758}. Late endosome membrane {ECO:0000250|UniPr	0.587812	0.00301079
Serine incorporator 1 (Axotomy-induced glyco/Golgi protein 2) (Membrane protein TMS-2) (Tumor differentially expressed protein 1-like) (Tumor differentially expressed protein 2)	Serinc1 Aigp2 Tde1l Tde2 Tms2	Q9QZI8	SUBCELLULAR LOCATION: Endoplasmic reticulum membrane {ECO:0000250|UniProtKB:Q7TNK0}; Multi-pass membrane protein {ECO:0000250|UniProtKB:Q7TNK0}.	0.589686	0.0163581
Monoglyceride lipase (MGL) (EC 3.1.1.23) (Monoacylglycerol lipase) (MAGL)	Mgll	O35678	SUBCELLULAR LOCATION: Cytoplasm, cytosol {ECO:0000269|PubMed:18096503}. Membrane; Peripheral membrane protein {ECO:0000269|PubMed:18096503}.	0.590028	0.00468655
C-type lectin domain family 4 member G	Clec4g	Q8BNX1	SUBCELLULAR LOCATION: Cell membrane {ECO:0000250|UniProtKB:Q6UXB4}; Single-pass type II membrane protein {ECO:0000250|UniProtKB:Q6UXB4}.	0.590199	0.00191989
Cysteine sulfinic acid decarboxylase (EC 4.1.1.29) (Aspartate 1-decarboxylase) (EC 4.1.1.11) (Cysteine-sulfinate decarboxylase) (Sulfinoalanine decarboxylase)	Csad	Q9DBE0		0.590368	0.00255042
Vesicle transport through interaction with t-SNAREs homolog 1B (Vesicle transport v-SNARE protein Vti1-like 1) (Vti1-rp1)	Vti1b Vti1l1	O88384	SUBCELLULAR LOCATION: Early endosome membrane {ECO:0000250|UniProtKB:Q9UEU0}; Single-pass type IV membrane protein {ECO:0000255}. Late endosome membrane {ECO:0000250|UniProtKB:Q9UEU0}; Single-pass type IV membrane protein {ECO:0000250|UniProtKB:Q9UEU0}. L	0.590884	0.00321515
Putative sodium-coupled neutral amino acid transporter 7 (Solute carrier family 38 member 7)	Slc38a7 Snat7	Q8BWH0	SUBCELLULAR LOCATION: Membrane {ECO:0000269|PubMed:21511949}; Multi-pass membrane protein {ECO:0000269|PubMed:21511949}. Note=In neurons, located in soma and axons.	0.590968	0.00567775
N(G),N(G)-dimethylarginine dimethylaminohydrolase 1 (DDAH-1) (Dimethylarginine dimethylaminohydrolase 1) (EC 3.5.3.18) (DDAHI) (Dimethylargininase-1)	Ddah1	Q9CWS0		0.591469	0.00691764
Protein disulfide-isomerase A3 (EC 5.3.4.1) (58 kDa glucose-regulated protein) (58 kDa microsomal protein) (p58) (Disulfide isomerase ER-60) (Endoplasmic reticulum resident protein 57) (ER protein 57) (ERp57) (Endoplasmic reticulum resident protein 60) (E	Pdia3 Erp Erp60 Grp58	P27773	SUBCELLULAR LOCATION: Endoplasmic reticulum {ECO:0000250|UniProtKB:P30101}. Endoplasmic reticulum lumen {ECO:0000250}. Melanosome {ECO:0000250|UniProtKB:P30101}.	0.591707	0.00150827
V-type proton ATPase subunit D (V-ATPase subunit D) (V-ATPase 28 kDa accessory protein) (Vacuolar proton pump subunit D)	Atp6v1d Atp6m Vatd	P57746	SUBCELLULAR LOCATION: Membrane {ECO:0000305}; Peripheral membrane protein {ECO:0000305}; Cytoplasmic side {ECO:0000305}. Note=Localizes to centrosome and the base of the cilium. {ECO:0000250}.	0.592061	0.00828946
Protein unc-93 homolog B1 (Unc-93B1)	Unc93b1 Unc93b	Q8VCW4	SUBCELLULAR LOCATION: Endoplasmic reticulum membrane; Multi-pass membrane protein. Endosome. Lysosome. Cytoplasmic vesicle, phagosome. Note=Colocalizes with LAMP5 in large endosomal intracellular vesicles (By similarity). Relocalizes from endoplasmic reti	0.592553	0.014281
Cytoplasmic aconitate hydratase (Aconitase) (EC 4.2.1.3) (Citrate hydro-lyase) (Iron regulatory protein 1) (IRP1) (Iron-responsive element-binding protein 1) (IRE-BP 1)	Aco1 Ireb1 Irebp	P28271	SUBCELLULAR LOCATION: Cytoplasm, cytosol {ECO:0000250|UniProtKB:P21399}.	0.593637	0.00511076
Ig gamma-2B chain C region	Igh-3	P01867	SUBCELLULAR LOCATION: [Isoform 1]: Cell membrane {ECO:0000305}; Single-pass membrane protein {ECO:0000305}.; SUBCELLULAR LOCATION: [Isoform 2]: Secreted.	0.594681	0.0108367
Glyoxylate reductase/hydroxypyruvate reductase (EC 1.1.1.79) (EC 1.1.1.81)	Grhpr Glxr	Q91Z53		0.595201	0.00571594
Alanine aminotransferase 1 (ALT1) (EC 2.6.1.2) (Glutamate pyruvate transaminase 1) (GPT 1) (Glutamic--alanine transaminase 1) (Glutamic--pyruvic transaminase 1)	Gpt Gpt1	Q8QZR5	SUBCELLULAR LOCATION: Cytoplasm {ECO:0000250}.	0.595222	0.00335533
ATP-binding cassette sub-family G member 5 (EC 7.6.2.-) (Sterolin-1)	Abcg5	Q99PE8	SUBCELLULAR LOCATION: Cell membrane {ECO:0000269|PubMed:12208867, ECO:0000269|PubMed:18402465, ECO:0000305|PubMed:16352607}; Multi-pass membrane protein {ECO:0000305}. Apical cell membrane {ECO:0000269|PubMed:12208867, ECO:0000269|PubMed:14504269, ECO:000	0.595711	0.0106256
Indolethylamine N-methyltransferase (Indolamine N-methyltransferase) (EC 2.1.1.49) (EC 2.1.1.96) (Aromatic alkylamine N-methyltransferase) (Amine N-methyltransferase) (Arylamine N-methyltransferase) (Thioether S-methyltransferase) (TEMT)	Inmt Temt	P40936	SUBCELLULAR LOCATION: Cytoplasm {ECO:0000269|PubMed:3350800}.	0.596198	0.0036578
Immunity-related GTPase family M protein 1 (EC 3.6.5.-) (Interferon-inducible GTPase 3) (Interferon-inducible protein 1) (LPS-stimulated RAW 264.7 macrophage protein 47) (LRG-47)	Irgm1 Ifi1 Iigp3 Irgm	Q60766	SUBCELLULAR LOCATION: Golgi apparatus membrane. Cell membrane. Cytoplasmic vesicle, phagosome membrane. Cytoplasmic vesicle, autophagosome membrane. Lysosome membrane. Late endosome membrane. Cell projection, phagocytic cup. Note=Behaves like an integral	0.598718	0.00183388
Nicastrin	Ncstn	P57716	SUBCELLULAR LOCATION: Membrane {ECO:0000250|UniProtKB:Q92542}; Single-pass type I membrane protein {ECO:0000250|UniProtKB:Q92542}. Cytoplasmic vesicle membrane {ECO:0000250|UniProtKB:Q92542}; Single-pass type I membrane protein {ECO:0000250|UniProtKB:Q925	0.598895	0.00146759
Pyruvate kinase PKLR (EC 2.7.1.40) (L-PK) (Pyruvate kinase isozymes L/R)	Pklr	P53657		0.599387	0.00168395
Regucalcin (RC) (Gluconolactonase) (GNL) (EC 3.1.1.17) (Senescence marker protein 30) (SMP-30)	Rgn Smp30	Q64374	SUBCELLULAR LOCATION: Cytoplasm.	0.601425	0.00250139
Dihydropyrimidine dehydrogenase [NADP(+)] (DHPDHase) (DPD) (EC 1.3.1.2) (Dihydrothymine dehydrogenase) (Dihydrouracil dehydrogenase)	Dpyd	Q8CHR6	SUBCELLULAR LOCATION: Cytoplasm {ECO:0000250}.	0.602026	0.00682207
Ubiquitin-like modifier-activating enzyme 1 (EC 6.2.1.45) (Ubiquitin-activating enzyme E1) (Ubiquitin-activating enzyme E1 X) (Ubiquitin-like modifier-activating enzyme 1 X)	Uba1 Sbx Ube1 Ube1ax Ube1x	Q02053	SUBCELLULAR LOCATION: Cytoplasm {ECO:0000250|UniProtKB:P22314}. Mitochondrion {ECO:0000250|UniProtKB:P22314}. Nucleus {ECO:0000250|UniProtKB:P22314}.	0.602037	0.00968754
Proteasome activator complex subunit 2 (11S regulator complex subunit beta) (REG-beta) (Activator of multicatalytic protease subunit 2) (Proteasome activator 28 subunit beta) (PA28b) (PA28beta)	Psme2 Pa28b1	P97372		0.602876	0.00574741
Aldehyde dehydrogenase 1A1 (EC 1.2.1.19) (EC 1.2.1.28) (EC 1.2.1.3) (EC 1.2.1.36) (3-deoxyglucosone dehydrogenase) (ALDH-E1) (ALHDII) (Aldehyde dehydrogenase family 1 member A1) (Aldehyde dehydrogenase, cytosolic) (Retinal dehydrogenase 1) (RALDH 1) (RalD	Aldh1a1 Ahd-2 Ahd2 Aldh1	P24549	SUBCELLULAR LOCATION: Cytoplasm, cytosol {ECO:0000269|PubMed:1935685}. Cell projection, axon {ECO:0000269|PubMed:26430123}.	0.602977	0.0024404
Syntaxin-8 (Syntaxin-like protein 3I35)	Stx8	O88983	SUBCELLULAR LOCATION: Membrane {ECO:0000250}; Single-pass type IV membrane protein {ECO:0000250}. Note=Preferentially associated with the early endosome. To a lesser extent, also present in late endosome, the plasma membrane and coated pits (By similarity	0.603967	0.00318288
Ig alpha chain C region		P01878		0.605873	0.011615
Signal peptide peptidase-like 2A (SPP-like 2A) (SPPL2a) (EC 3.4.23.-) (Intramembrane protease 3) (IMP-3) (Presenilin-like protein 2)	Sppl2a Imp3 Psl2 MNCb-3763	Q9JJF9	SUBCELLULAR LOCATION: Late endosome membrane {ECO:0000269|PubMed:21896273}; Multi-pass membrane protein {ECO:0000305}. Lysosome membrane {ECO:0000269|PubMed:21896273}; Multi-pass membrane protein {ECO:0000305}. Membrane {ECO:0000250|UniProtKB:Q8TCT8}; Mul	0.605901	0.00415853
Vam6/Vps39-like protein	Vps39 Pldn Vam6	Q8R5L3	SUBCELLULAR LOCATION: Cytoplasm {ECO:0000250|UniProtKB:Q96JC1}. Lysosome membrane {ECO:0000250|UniProtKB:Q96JC1}; Peripheral membrane protein {ECO:0000250|UniProtKB:Q96JC1}. Late endosome membrane {ECO:0000250|UniProtKB:Q96JC1}; Peripheral membrane protei	0.606093	0.00329103
Interleukin-6 receptor subunit beta (IL-6 receptor subunit beta) (IL-6R subunit beta) (IL-6R-beta) (IL-6RB) (Interleukin-6 signal transducer) (Membrane glycoprotein 130) (gp130) (Oncostatin-M receptor subunit alpha) (CD antigen CD130)	Il6st	Q00560	SUBCELLULAR LOCATION: Cell membrane {ECO:0000250|UniProtKB:P40189}; Single-pass type I membrane protein {ECO:0000255}.	0.607206	0.00652437
Lysosomal acid lipase/cholesteryl ester hydrolase (Acid cholesteryl ester hydrolase) (LAL) (EC 3.1.1.13) (Cholesteryl esterase) (Lipase A) (Sterol esterase)	Lipa Lip1	Q9Z0M5	SUBCELLULAR LOCATION: Lysosome {ECO:0000250|UniProtKB:Q64194}.	0.607386	0.00498554
Heme-binding protein 1 (p22HBP)	Hebp1 Hbp	Q9R257	SUBCELLULAR LOCATION: Cytoplasm {ECO:0000269|PubMed:12413491, ECO:0000269|PubMed:9813049}.	0.608903	0.0033129
UTP--glucose-1-phosphate uridylyltransferase (EC 2.7.7.9) (UDP-glucose pyrophosphorylase) (UDPGP) (UGPase)	Ugp2	Q91ZJ5	SUBCELLULAR LOCATION: Cytoplasm {ECO:0000250|UniProtKB:Q16851}.	0.609754	0.00214198
Glutathione hydrolase 6 (EC 3.4.19.13) (Gamma-glutamyltransferase 6) (GGT 6) (EC 2.3.2.2) (Gamma-glutamyltranspeptidase 6) [Cleaved into: Glutathione hydrolase 6 heavy chain; Glutathione hydrolase 6 light chain]	Ggt6	Q6PDE7	SUBCELLULAR LOCATION: Membrane {ECO:0000250}; Single-pass type II membrane protein {ECO:0000250}.	0.610173	0.0108771
Plasma membrane calcium-transporting ATPase 4 (PMCA4) (EC 7.2.2.10)	Atp2b4	Q6Q477	SUBCELLULAR LOCATION: Membrane {ECO:0000250|UniProtKB:P23634}; Multi-pass membrane protein {ECO:0000255}. Cell projection, cilium, flagellum membrane {ECO:0000269|PubMed:15078889}; Multi-pass membrane protein {ECO:0000255}.	0.610516	0.00567734
DnaJ homolog subfamily C member 5 (Cysteine string protein) (CSP) (Cysteine-string protein isoform alpha)	Dnajc5 Cspalpha	P60904	SUBCELLULAR LOCATION: Cytoplasm, cytosol {ECO:0000250|UniProtKB:Q29455}. Membrane {ECO:0000269|PubMed:17034881}; Lipid-anchor {ECO:0000269|PubMed:17034881}. Cytoplasmic vesicle, secretory vesicle, chromaffin granule membrane {ECO:0000250|UniProtKB:Q29455}	0.610624	0.00564886
Aldehyde dehydrogenase, mitochondrial (EC 1.2.1.3) (AHD-M1) (ALDH class 2) (ALDH-E2) (ALDHI)	Aldh2 Ahd-1 Ahd1	P47738	SUBCELLULAR LOCATION: Mitochondrion matrix.	0.612447	0.000855434
Argininosuccinate lyase (ASAL) (EC 4.3.2.1) (Arginosuccinase)	Asl	Q91YI0		0.612898	0.00120849
Triokinase/FMN cyclase (Bifunctional ATP-dependent dihydroxyacetone kinase/FAD-AMP lyase (cyclizing)) [Includes: ATP-dependent dihydroxyacetone kinase (DHA kinase) (EC 2.7.1.28) (EC 2.7.1.29) (Glycerone kinase) (Triokinase) (Triose kinase); FAD-AMP lyase	Tkfc Dak	Q8VC30		0.613328	0.00189207
D-dopachrome decarboxylase (EC 4.1.1.84) (D-dopachrome tautomerase)	Ddt	O35215	SUBCELLULAR LOCATION: Cytoplasm.	0.613882	0.00596165
Keratin 78	Krt78	E9Q0F0		0.614179	0.00842402
Endothelial cell-selective adhesion molecule	Esam Esam1	Q925F2	SUBCELLULAR LOCATION: Cell junction, adherens junction {ECO:0000305}. Cell junction, tight junction {ECO:0000305}. Cell membrane {ECO:0000305}; Single-pass type I membrane protein {ECO:0000305}.	0.615113	0.0300448
Alsin (Amyotrophic lateral sclerosis 2 protein homolog)	Als2	Q920R0		0.615176	0.00346008
Solute carrier family 49 member 4 (Disrupted in renal carcinoma protein 2 homolog)	Slc49a4 Dirc2	Q8BFQ6	SUBCELLULAR LOCATION: Lysosome membrane {ECO:0000250}; Multi-pass membrane protein {ECO:0000250}.	0.615441	0.016787
2-hydroxyacyl-CoA lyase 1 (EC 4.1.2.n2) (2-hydroxyphytanoyl-CoA lyase) (2-HPCL) (Phytanoyl-CoA 2-hydroxylase 2)	Hacl1 Hpcl Phyh2	Q9QXE0	SUBCELLULAR LOCATION: Peroxisome {ECO:0000250|UniProtKB:Q9UJ83}.	0.615801	0.019343
WD repeat-containing protein 91	Wdr91	Q7TMQ7	SUBCELLULAR LOCATION: Early endosome membrane {ECO:0000250|UniProtKB:A4D1P6}; Peripheral membrane protein {ECO:0000250|UniProtKB:A4D1P6}. Late endosome membrane {ECO:0000250|UniProtKB:A4D1P6}.	0.615892	0.0112707
Vacuolar protein sorting-associated protein 33A	Vps33a Bf Buff	Q9D2N9	SUBCELLULAR LOCATION: Cytoplasmic vesicle {ECO:0000250|UniProtKB:Q63615}. Late endosome membrane {ECO:0000305}; Peripheral membrane protein {ECO:0000305}; Cytoplasmic side {ECO:0000305}. Lysosome membrane {ECO:0000269|PubMed:27628032}; Peripheral membrane	0.615998	0.00654545
		E9PWG2		0.616453	0.0145153
Glutathione S-transferase Mu 1 (EC 2.5.1.18) (GST 1-1) (GST class-mu 1) (Glutathione S-transferase GT8.7) (pmGT10)	Gstm1	P10649	SUBCELLULAR LOCATION: Cytoplasm.	0.617094	0.00312914
NPC intracellular cholesterol transporter 2 (Epididymal secretory protein E1) (mE1) (Niemann Pick type C2 protein homolog)	Npc2	Q9Z0J0	SUBCELLULAR LOCATION: Secreted {ECO:0000269|PubMed:10863096, ECO:0000269|PubMed:12591949, ECO:0000269|PubMed:21315718}. Endoplasmic reticulum {ECO:0000250|UniProtKB:P61916}. Lysosome {ECO:0000250|UniProtKB:P61916}. Note=Interaction with cell-surface M6PR	0.617511	0.0180769
Estradiol 17 beta-dehydrogenase 5 (EC 1.1.1.-) (17-beta-HSD 5)	Akr1c6 Hsd17b5	P70694		0.617603	0.00319013
Guanine nucleotide-binding protein G(I)/G(S)/G(T) subunit beta-1 (Transducin beta chain 1)	Gnb1	P62874		0.62019	0.00247179
Ras-related protein Rab-5A (EC 3.6.5.2)	Rab5a nnyRab5a	Q9CQD1	SUBCELLULAR LOCATION: Cell membrane {ECO:0000250|UniProtKB:P20339}; Lipid-anchor {ECO:0000250|UniProtKB:P20339}; Cytoplasmic side {ECO:0000250|UniProtKB:P18066}. Early endosome membrane {ECO:0000250|UniProtKB:P20339}; Lipid-anchor {ECO:0000250|UniProtKB:P	0.620214	0.00826372
Ubiquitin-like-conjugating enzyme ATG3 (EC 2.3.2.-) (Autophagy-related protein 3) (APG3-like)	Atg3 Apg3l	Q9CPX6	SUBCELLULAR LOCATION: Cytoplasm {ECO:0000250}.	0.620761	0.0317717
Urocanate hydratase (Urocanase) (EC 4.2.1.49) (Imidazolonepropionate hydrolase)	Uroc1	Q8VC12		0.621306	0.00329015
Palmitoyl-protein thioesterase 1 (PPT-1) (EC 3.1.2.22) (Palmitoyl-protein hydrolase 1)	Ppt1 Cln1 Ppt	O88531	SUBCELLULAR LOCATION: Lysosome {ECO:0000269|PubMed:19941651, ECO:0000269|PubMed:9685319}. Secreted {ECO:0000269|PubMed:9685319}.	0.621427	0.00389517
Pro-cathepsin H (Cathepsin B3) (Cathepsin BA) [Cleaved into: Cathepsin H mini chain; Cathepsin H (EC 3.4.22.16); Cathepsin H heavy chain; Cathepsin H light chain]	Ctsh	P49935	SUBCELLULAR LOCATION: Lysosome.	0.621509	0.0123291
Integrin alpha-1 (CD49 antigen-like family member A) (Laminin and collagen receptor) (VLA-1) (CD antigen CD49a)	Itga1	Q3V3R4	SUBCELLULAR LOCATION: Membrane {ECO:0000250}; Single-pass type I membrane protein {ECO:0000250}.	0.621854	0.00204805
Glucosamine 6-phosphate N-acetyltransferase (EC 2.3.1.4) (Phosphoglucosamine acetylase) (Phosphoglucosamine transacetylase) (Protein EMeg32)	Gnpnat1 Gna1	Q9JK38	SUBCELLULAR LOCATION: Golgi apparatus membrane {ECO:0000269|PubMed:10777580}; Peripheral membrane protein {ECO:0000269|PubMed:10777580}. Endosome membrane {ECO:0000269|PubMed:10777580}; Peripheral membrane protein {ECO:0000269|PubMed:10777580}.	0.622565	0.0161243
1,5-anhydro-D-fructose reductase (AF reductase) (EC 1.1.1.263) (Aldo-keto reductase family 1 member C-like protein 2) (Aldo-keto reductase family 1 member E1) (Aldo-keto reductase family 1 member E2)	Akr1e2 Akr1cl2 Akr1e1	Q9DCT1	SUBCELLULAR LOCATION: Cytoplasm {ECO:0000305}.	0.623635	0.0164823
Thiosulfate sulfurtransferase (EC 2.8.1.1) (Rhodanese)	Tst	P52196	SUBCELLULAR LOCATION: Mitochondrion matrix.	0.624169	0.0103426
BLOC-1-related complex subunit 5	Borcs5	Q9D920	SUBCELLULAR LOCATION: Lysosome membrane {ECO:0000250|UniProtKB:Q969J3}; Lipid-anchor {ECO:0000250|UniProtKB:Q969J3}; Cytoplasmic side {ECO:0000250|UniProtKB:Q969J3}.	0.625197	0.0248571
Platelet glycoprotein 4 (Glycoprotein IIIb) (GPIIIB) (PAS IV) (PAS-4) (Platelet glycoprotein IV) (GPIV) (CD antigen CD36)	Cd36	Q08857	SUBCELLULAR LOCATION: Cell membrane {ECO:0000269|PubMed:23395392}; Multi-pass membrane protein {ECO:0000255}. Apical cell membrane {ECO:0000269|PubMed:16276419, ECO:0000269|PubMed:21610069}. Membrane raft {ECO:0000250|UniProtKB:P16671}. Golgi apparatus {E	0.625507	0.00599811
L-lactate dehydrogenase A chain (LDH-A) (EC 1.1.1.27) (LDH muscle subunit) (LDH-M)	Ldha Ldh-1 Ldh1	P06151	SUBCELLULAR LOCATION: Cytoplasm.	0.625652	0.00206987
Vacuolar protein sorting-associated protein 16 homolog (mVPS16)	Vps16	Q920Q4	SUBCELLULAR LOCATION: Late endosome membrane {ECO:0000250|UniProtKB:Q9H269}; Peripheral membrane protein {ECO:0000250|UniProtKB:Q9H269}; Cytoplasmic side {ECO:0000250|UniProtKB:Q9H269}. Lysosome membrane {ECO:0000250|UniProtKB:Q9H269}; Peripheral membrane	0.627317	0.00665103
Cathepsin D (EC 3.4.23.5)	Ctsd	P18242	SUBCELLULAR LOCATION: Lysosome. Melanosome {ECO:0000250}. Secreted, extracellular space {ECO:0000250}.	0.627843	0.002608
Interferon-inducible GTPase 1 (EC 3.6.5.-)	Iigp1 Irga6	Q9QZ85	SUBCELLULAR LOCATION: Cytoplasm. Nucleus membrane; Peripheral membrane protein. Endoplasmic reticulum membrane; Peripheral membrane protein. Golgi apparatus, Golgi stack membrane; Peripheral membrane protein. Parasitophorous vacuole membrane. Note=Localiz	0.627979	0.00331354
Stabilin-1 (Fasciclin, EGF-like, laminin-type EGF-like and link domain-containing scavenger receptor 1) (FEEL-1)	Stab1 Feel1	Q8R4Y4	SUBCELLULAR LOCATION: Membrane {ECO:0000305}; Single-pass type I membrane protein {ECO:0000305}.	0.628016	0.00128315
Cathepsin B (EC 3.4.22.1) (Cathepsin B1) [Cleaved into: Cathepsin B light chain; Cathepsin B heavy chain]	Ctsb	P10605	SUBCELLULAR LOCATION: Lysosome {ECO:0000269|PubMed:12782676}. Melanosome {ECO:0000250|UniProtKB:P07858}. Secreted, extracellular space {ECO:0000269|PubMed:12782676}. Apical cell membrane {ECO:0000269|PubMed:12782676}; Peripheral membrane protein {ECO:0000	0.6293	0.00254738
FYVE and coiled-coil domain-containing protein 1	Fyco1	Q8VDC1	SUBCELLULAR LOCATION: Cytoplasmic vesicle, autophagosome {ECO:0000250}. Endosome {ECO:0000250}. Lysosome {ECO:0000250}. Note=Localizes to the external but not to the internal membrane of autophagosomes, and upon autophagosome/late endosome/lysosome fusion	0.629499	0.0024132
V-type proton ATPase 116 kDa subunit a1 (V-ATPase 116 kDa subunit a1) (Clathrin-coated vesicle/synaptic vesicle proton pump 116 kDa subunit) (Vacuolar adenosine triphosphatase subunit Ac116) (Vacuolar proton pump subunit 1) (Vacuolar proton translocating	Atp6v0a1 Atp6n1	Q9Z1G4	SUBCELLULAR LOCATION: Cytoplasmic vesicle membrane; Multi-pass membrane protein. Melanosome {ECO:0000250}. Note=Coated vesicle.	0.629687	0.00187044
Synaptophysin-like protein 1 (Pantophysin)	Sypl1 Pphn Sypl	O09117	SUBCELLULAR LOCATION: Cytoplasmic vesicle membrane {ECO:0000269|PubMed:8707851}; Multi-pass membrane protein {ECO:0000269|PubMed:8707851}. Melanosome {ECO:0000250}. Note=Cytoplasmic transport vesicles.	0.630344	0.00370393
Ganglioside GM2 activator (Cerebroside sulfate activator protein) (GM2-AP) (Sphingolipid activator protein 3) (SAP-3)	Gm2a	Q60648	SUBCELLULAR LOCATION: Lysosome.	0.63117	0.0142428
Aldo-keto reductase family 1 member A1 (EC 1.1.1.2) (EC 1.1.1.33) (EC 1.1.1.372) (EC 1.1.1.54) (Alcohol dehydrogenase [NADP(+)]) (Aldehyde reductase) (Glucuronate reductase) (EC 1.1.1.19) (Glucuronolactone reductase) (EC 1.1.1.20)	Akr1a1 Akr1a4	Q9JII6	SUBCELLULAR LOCATION: Cytoplasm, cytosol {ECO:0000269|PubMed:15769935}. Apical cell membrane {ECO:0000269|PubMed:15769935}.	0.631655	0.00714204
SEC23-interacting protein	Sec23ip	Q6NZC7	SUBCELLULAR LOCATION: Cytoplasmic vesicle, COPII-coated vesicle membrane {ECO:0000250}; Peripheral membrane protein {ECO:0000250}; Cytoplasmic side {ECO:0000250}. Endoplasmic reticulum {ECO:0000305}.	0.632217	0.0200643
Cathepsin Z (EC 3.4.18.1)	Ctsz	Q9WUU7	SUBCELLULAR LOCATION: Lysosome.	0.633162	0.00277086
Stabilin-2 (Fasciclin, EGF-like, laminin-type EGF-like and link domain-containing scavenger receptor 2) (FEEL-2) [Cleaved into: Short form stabilin-2]	Stab2 Feel2 Hare	Q8R4U0	SUBCELLULAR LOCATION: Cytoplasm {ECO:0000250|UniProtKB:Q8WWQ8}. Cell membrane {ECO:0000269|PubMed:15572036}; Single-pass type I membrane protein {ECO:0000269|PubMed:15572036}.	0.633572	0.00129929
26S proteasome non-ATPase regulatory subunit 1 (26S proteasome regulatory subunit RPN2) (26S proteasome regulatory subunit S1)	Psmd1	Q3TXS7		0.634607	0.00452626
Solute carrier family 12 member 9 (Cation-chloride cotransporter-interacting protein 1) (Potassium-chloride transporter 9)	Slc12a9 Cip1 Slc12a8	Q99MR3	SUBCELLULAR LOCATION: Cell membrane {ECO:0000250}; Multi-pass membrane protein {ECO:0000250}.	0.634701	0.00737177
Thioredoxin domain-containing protein 5 (Endoplasmic reticulum resident protein 46) (ER protein 46) (ERp46) (Plasma cell-specific thioredoxin-related protein) (PC-TRP) (Thioredoxin-like protein p46)	Txndc5 Tlp46	Q91W90	SUBCELLULAR LOCATION: Endoplasmic reticulum lumen {ECO:0000255|PROSITE-ProRule:PRU10138, ECO:0000269|PubMed:12930873}.	0.634982	0.0107899
GDH/6PGL endoplasmic bifunctional protein [Includes: Hexose-6-phosphate dehydrogenase (Glucose 1-dehydrogenase) (EC 1.1.1.47) (Glucose-6-phosphate dehydrogenase) (EC 1.1.1.363); 6-phosphogluconolactonase (6PGL) (EC 3.1.1.31)]	H6pd	Q8CFX1	SUBCELLULAR LOCATION: Endoplasmic reticulum lumen {ECO:0000305|PubMed:12831846}.	0.636431	0.0166193
Fumarylacetoacetase (FAA) (EC 3.7.1.2) (Beta-diketonase) (Fumarylacetoacetate hydrolase)	Fah	P35505		0.63759	0.00210859
Glycine N-methyltransferase (EC 2.1.1.20)	Gnmt	Q9QXF8	SUBCELLULAR LOCATION: Cytoplasm {ECO:0000250}.	0.638374	0.00190397
40S ribosomal protein S3 (EC 4.2.99.18)	Rps3	P62908	SUBCELLULAR LOCATION: Cytoplasm {ECO:0000269|PubMed:14988002}. Nucleus {ECO:0000269|PubMed:14988002}. Nucleus, nucleolus {ECO:0000250|UniProtKB:P23396}. Mitochondrion inner membrane {ECO:0000250|UniProtKB:P23396}; Peripheral membrane protein {ECO:0000250|	0.639233	0.00123989
Ferric-chelate reductase 1 (EC 1.-.-.-) (Stromal cell-derived receptor 2) (SDR-2)	FRRS1 Sdfr2 Sdr2	Q8K385	SUBCELLULAR LOCATION: Membrane {ECO:0000305}; Multi-pass membrane protein {ECO:0000305}.	0.639556	0.00758705
Protein FAM234B	Fam234b Kiaa1467	Q8BYI8	SUBCELLULAR LOCATION: Membrane {ECO:0000255}; Single-pass membrane protein {ECO:0000255}. Golgi outpost {ECO:0000250|UniProtKB:D3ZWJ9}. Cytoplasm, cytoskeleton, microtubule organizing center {ECO:0000250|UniProtKB:D3ZWJ9}. Note=Localizes to the postsynapt	0.639722	0.0176471
Isocitrate dehydrogenase [NADP] cytoplasmic (IDH) (EC 1.1.1.42) (Cytosolic NADP-isocitrate dehydrogenase) (IDP) (NADP(+)-specific ICDH) (Oxalosuccinate decarboxylase)	Idh1	O88844	SUBCELLULAR LOCATION: Cytoplasm, cytosol {ECO:0000250|UniProtKB:P41562}.	0.64012	0.00218862
Retinol dehydrogenase 14 (EC 1.1.1.300) (Alcohol dehydrogenase PAN2)	Rdh14 Pan2	Q9ERI6		0.640833	0.00370608
26S proteasome non-ATPase regulatory subunit 12 (26S proteasome regulatory subunit RPN5) (26S proteasome regulatory subunit p55)	Psmd12	Q9D8W5		0.640915	0.00645786
Transketolase (TK) (EC 2.2.1.1) (P68)	Tkt	P40142		0.64202	0.00267581
Rho-related GTP-binding protein RhoB	Rhob Arhb	P62746	SUBCELLULAR LOCATION: Late endosome membrane {ECO:0000269|PubMed:14597666}; Lipid-anchor {ECO:0000269|PubMed:14597666}. Cell membrane {ECO:0000269|PubMed:14597666}; Lipid-anchor {ECO:0000269|PubMed:14597666}. Nucleus {ECO:0000269|PubMed:14597666}. Cleavag	0.643097	0.0114448
Bifunctional purine biosynthesis protein ATIC (AICAR transformylase/inosine monophosphate cyclohydrolase) (ATIC) [Includes: Phosphoribosylaminoimidazolecarboxamide formyltransferase (EC 2.1.2.3) (5-aminoimidazole-4-carboxamide ribonucleotide formyltransfe	Atic Purh	Q9CWJ9		0.643517	0.0209614
Pleckstrin homology domain-containing family H member 3 (PH domain-containing family H member 3)	Plekhh3	Q8VCE9		0.643615	0.00937854
Napsin-A (EC 3.4.23.-) (KDAP-1) (Kidney-derived aspartic protease-like protein) (KAP)	Napsa Kdap Nap	O09043	SUBCELLULAR LOCATION: Secreted {ECO:0000305}.	0.644487	0.00976619
CMP-sialic acid transporter (CMP-SA-Tr) (CMP-Sia-Tr) (CST) (Solute carrier family 35 member A1)	Slc35a1	Q61420	SUBCELLULAR LOCATION: Golgi apparatus membrane {ECO:0000269|PubMed:10085119, ECO:0000269|PubMed:8755516}; Multi-pass membrane protein {ECO:0000269|PubMed:10085119}.	0.644721	0.00924577
Lysosomal alpha-mannosidase (Laman) (EC 3.2.1.24) (Lysosomal acid alpha-mannosidase) (Mannosidase alpha class 2B member 1) (Mannosidase alpha-B)	Man2b1 Laman Man2b Manb	O09159	SUBCELLULAR LOCATION: Lysosome.	0.645124	0.00434963
Alcohol dehydrogenase 1 (EC 1.1.1.1) (ADH-A2) (Alcohol dehydrogenase A subunit)	Adh1 Adh-1	P00329	SUBCELLULAR LOCATION: Cytoplasm.	0.646251	0.000876415
Dihydrolipoyl dehydrogenase, mitochondrial (EC 1.8.1.4) (Dihydrolipoamide dehydrogenase)	Dld	O08749	SUBCELLULAR LOCATION: Mitochondrion matrix {ECO:0000305|PubMed:9169128}. Nucleus {ECO:0000250|UniProtKB:P09622}. Cell projection, cilium, flagellum {ECO:0000250|UniProtKB:Q811C4}. Cytoplasmic vesicle, secretory vesicle, acrosome {ECO:0000269|PubMed:158884	0.646773	0.00728832
Ras-related protein Rab-21 (Rab-12)	Rab21	P35282	SUBCELLULAR LOCATION: Endoplasmic reticulum membrane {ECO:0000269|PubMed:16754960}; Lipid-anchor {ECO:0000305}. Golgi apparatus, trans-Golgi network {ECO:0000269|PubMed:19745841}. Golgi apparatus membrane {ECO:0000269|PubMed:16754960}. Early endosome memb	0.647654	0.00499918
Integrin alpha-L (CD11 antigen-like family member A) (Leukocyte adhesion glycoprotein LFA-1 alpha chain) (LFA-1A) (Leukocyte function-associated molecule 1 alpha chain) (Lymphocyte antigen 15) (Ly-15) (CD antigen CD11a)	Itgal Lfa-1 Ly-15	P24063	SUBCELLULAR LOCATION: Cell membrane {ECO:0000250|UniProtKB:P20701}; Single-pass type I membrane protein {ECO:0000255}.	0.647686	0.0246333
Vacuolar protein sorting-associated protein 11 homolog	Vps11	Q91W86	SUBCELLULAR LOCATION: Late endosome membrane {ECO:0000250|UniProtKB:Q9H270}; Peripheral membrane protein {ECO:0000250|UniProtKB:Q9H270}; Cytoplasmic side {ECO:0000305}. Lysosome membrane {ECO:0000250|UniProtKB:Q9H270}; Peripheral membrane protein {ECO:000	0.648119	0.0054141
Ras-related protein R-Ras (EC 3.6.5.-) (p23)	Rras	P10833	SUBCELLULAR LOCATION: Cell membrane {ECO:0000250}; Lipid-anchor {ECO:0000250}; Cytoplasmic side {ECO:0000250}. Note=Inner surface of plasma membrane possibly with attachment requiring acylation of the C-terminal cysteine (By similarity with RAS).	0.648446	0.00385952
Biogenesis of lysosome-related organelles complex 1 subunit 1 (BLOC-1 subunit 1) (GCN5-like protein 1)	Bloc1s1 Gcn5l1	O55102	SUBCELLULAR LOCATION: Mitochondrion intermembrane space {ECO:0000269|PubMed:22309213}. Mitochondrion matrix {ECO:0000269|PubMed:22309213}. Cytoplasm, cytosol {ECO:0000250|UniProtKB:P78537}. Lysosome membrane {ECO:0000250|UniProtKB:P78537}.	0.648716	0.00566425
Carboxypeptidase D (EC 3.4.17.22) (Metallocarboxypeptidase D) (gp180)	Cpd	O89001	SUBCELLULAR LOCATION: Cell membrane {ECO:0000250|UniProtKB:Q90240}; Single-pass type I membrane protein {ECO:0000255}.	0.64922	0.0110764
Beta-1,4-galactosyltransferase 1 (Beta-1,4-GalTase 1) (Beta4Gal-T1) (b4Gal-T1) (EC 2.4.1.-) (Beta-N-acetylglucosaminyl-glycolipid beta-1,4-galactosyltransferase) (Beta-N-acetylglucosaminylglycopeptide beta-1,4-galactosyltransferase) (EC 2.4.1.38) (Lactose	B4galt1 Ggtb Ggtb2	P15535	SUBCELLULAR LOCATION: [Isoform Long]: Golgi apparatus, Golgi stack membrane {ECO:0000269|PubMed:18511602}; Single-pass type II membrane protein. Cell membrane; Single-pass type II membrane protein. Cell surface. Cell projection, filopodium {ECO:0000269|Pu	0.649814	0.00456751
4-trimethylaminobutyraldehyde dehydrogenase (TMABA-DH) (TMABADH) (EC 1.2.1.47) (Aldehyde dehydrogenase family 9 member A1) (EC 1.2.1.3)	Aldh9a1	Q9JLJ2	SUBCELLULAR LOCATION: Cytoplasm, cytosol {ECO:0000250|UniProtKB:Q9JLJ3}.	0.650009	0.00185223
Syntaxin-7	Stx7 Syn7	O70439	SUBCELLULAR LOCATION: Early endosome membrane {ECO:0000250}; Single-pass type IV membrane protein {ECO:0000250}.	0.650265	0.0031479
Ras-related protein Rab-5C (EC 3.6.5.2)	Rab5c	P35278	SUBCELLULAR LOCATION: Cell membrane {ECO:0000250|UniProtKB:P20339}; Lipid-anchor {ECO:0000250|UniProtKB:P20339}; Cytoplasmic side {ECO:0000250|UniProtKB:P20339}. Early endosome membrane {ECO:0000250|UniProtKB:P20339}; Lipid-anchor {ECO:0000250|UniProtKB:P	0.652595	0.0130088
Enoyl-CoA delta isomerase 1, mitochondrial (EC 5.3.3.8) (3,2-trans-enoyl-CoA isomerase) (Delta(3),Delta(2)-enoyl-CoA isomerase) (D3,D2-enoyl-CoA isomerase) (Dodecenoyl-CoA isomerase)	Eci1 Dci	P42125	SUBCELLULAR LOCATION: Mitochondrion matrix {ECO:0000250|UniProtKB:P23965}.	0.652877	0.0127033
CMP-N-acetylneuraminate-beta-galactosamide-alpha-2,3-sialyltransferase 4 (Alpha 2,3-ST 4) (Beta-galactoside alpha-2,3-sialyltransferase 4) (EC 2.4.99.2) (EC 2.4.99.4) (Alpha 2,3-sialyltransferase IV) (Gal-beta-1,3-GalNAc-alpha-2,3-sialyltransferase) (Gal-	St3gal4 Siat4c	Q91Y74	SUBCELLULAR LOCATION: Golgi apparatus, Golgi stack membrane {ECO:0000250}; Single-pass type II membrane protein {ECO:0000250}. Note=Membrane-bound form in trans cisternae of Golgi. {ECO:0000250}.	0.653299	0.00902719
26S proteasome non-ATPase regulatory subunit 14 (EC 3.4.19.-) (26S proteasome regulatory subunit RPN11) (MAD1)	Psmd14 Pad1	O35593		0.654041	0.00534067
IgG receptor FcRn large subunit p51 (FcRn) (IgG Fc fragment receptor transporter alpha chain) (Neonatal Fc receptor)	Fcgrt Fcrn	Q61559	SUBCELLULAR LOCATION: Cell membrane {ECO:0000250|UniProtKB:P13599}; Single-pass type I membrane protein {ECO:0000255}. Endosome membrane {ECO:0000250|UniProtKB:P55899}.	0.654656	0.00326603
Malate dehydrogenase, mitochondrial (EC 1.1.1.37)	Mdh2 Mor1	P08249	SUBCELLULAR LOCATION: Mitochondrion matrix {ECO:0000250|UniProtKB:P04636}.	0.654847	0.00333101
Elongation factor 1-gamma (EF-1-gamma) (eEF-1B gamma)	Eef1g	Q9D8N0		0.655291	0.00842372
Adenosine kinase (AK) (EC 2.7.1.20) (Adenosine 5'-phosphotransferase)	Adk	P55264	SUBCELLULAR LOCATION: [Isoform Long]: Nucleus {ECO:0000250|UniProtKB:P55263}.; SUBCELLULAR LOCATION: [Isoform Short]: Cytoplasm {ECO:0000250|UniProtKB:P55263}.	0.655366	0.00384383
Inorganic pyrophosphatase (EC 3.6.1.1) (Pyrophosphate phospho-hydrolase) (PPase)	Ppa1 Pp Pyp	Q9D819	SUBCELLULAR LOCATION: Cytoplasm {ECO:0000250}.	0.655546	0.00994175
Triosephosphate isomerase (TIM) (EC 5.3.1.1) (Methylglyoxal synthase) (EC 4.2.3.3) (Triose-phosphate isomerase)	Tpi1 Tpi	P17751	SUBCELLULAR LOCATION: Cytoplasm {ECO:0000255|PROSITE-ProRule:PRU10127}.	0.656925	0.00125198
All-trans retinoic acid-induced differentiation factor (Apoptosis-related protein 3) (APR-3)	Atraid Apr3	Q6PGD0	SUBCELLULAR LOCATION: Nucleus envelope {ECO:0000250|UniProtKB:Q6UW56}. Cell membrane {ECO:0000250}; Single-pass membrane protein {ECO:0000250|UniProtKB:Q6UW56}. Note=Colocalizes with NELL1 on the nuclear envelope and the perinuclear region. {ECO:0000250|U	0.657054	0.0339316
Pituitary tumor-transforming gene 1 protein-interacting protein (Pituitary tumor-transforming gene protein-binding factor) (PBF) (PTTG-binding factor)	Pttg1ip	Q8R143	SUBCELLULAR LOCATION: Cell membrane {ECO:0000250}; Single-pass type I membrane protein {ECO:0000250}. Cytoplasm {ECO:0000250}. Nucleus {ECO:0000250}. Note=May be cytoplasmic and nuclear. {ECO:0000250}.	0.657148	0.00851771
S-formylglutathione hydrolase (FGH) (EC 3.1.2.12) (Esterase 10) (Esterase D) (Sid 478)	Esd Es10 Sid478	Q9R0P3	SUBCELLULAR LOCATION: Cytoplasm. Cytoplasmic vesicle {ECO:0000250}.	0.659169	0.00532391
Ras-related protein Rab-18	Rab18	P35293	SUBCELLULAR LOCATION: Apical cell membrane {ECO:0000269|PubMed:7706395}. Lipid droplet {ECO:0000250|UniProtKB:Q9NP72}.	0.659696	0.0083952
Rab GDP dissociation inhibitor beta (Rab GDI beta) (GDI-3) (Guanosine diphosphate dissociation inhibitor 2) (GDI-2)	Gdi2 Gdi3	Q61598	SUBCELLULAR LOCATION: Cytoplasm {ECO:0000250}. Membrane {ECO:0000250}; Peripheral membrane protein {ECO:0000250}.	0.661136	0.0103982
Ethanolamine-phosphate cytidylyltransferase (EC 2.7.7.14) (CTP:phosphoethanolamine cytidylyltransferase) (Phosphorylethanolamine transferase)	Pcyt2	Q922E4		0.661271	0.0255057
60 kDa heat shock protein, mitochondrial (EC 5.6.1.7) (60 kDa chaperonin) (Chaperonin 60) (CPN60) (HSP-65) (Heat shock protein 60) (HSP-60) (Hsp60) (Mitochondrial matrix protein P1)	Hspd1 Hsp60	P63038	SUBCELLULAR LOCATION: Mitochondrion matrix {ECO:0000250|UniProtKB:P10809}.	0.661679	0.00194586
Transmembrane 7 superfamily member 3 (NARP1)	Tm7sf3	Q9CRG1	SUBCELLULAR LOCATION: Cell membrane {ECO:0000250|UniProtKB:Q9NS93}; Multi-pass membrane protein {ECO:0000255}.	0.662262	0.0115505
Eukaryotic translation initiation factor 2 subunit 1 (Eukaryotic translation initiation factor 2 subunit alpha) (eIF-2-alpha) (eIF-2A) (eIF-2alpha)	Eif2s1 Eif2a	Q6ZWX6	SUBCELLULAR LOCATION: Cytoplasm, Stress granule {ECO:0000269|PubMed:19861488}. Note=Colocalizes with NANOS3 in the stress granules. {ECO:0000269|PubMed:19861488}.	0.663564	0.0101408
Akr1c20 protein (Aldo-keto reductase) (Aldo-keto reductase family 1, member C20)	Akr1c20	Q8VC77		0.664067	0.00904213
Carbonyl reductase [NADPH] 1 (EC 1.1.1.184) (15-hydroxyprostaglandin dehydrogenase [NADP(+)]) (EC 1.1.1.196) (EC 1.1.1.197) (20-beta-hydroxysteroid dehydrogenase) (NADPH-dependent carbonyl reductase 1) (Prostaglandin 9-ketoreductase) (PG-9-KR) (Prostaglan	Cbr1 Cbr	P48758	SUBCELLULAR LOCATION: Cytoplasm {ECO:0000250|UniProtKB:Q28960}.	0.664437	0.0165458
26S proteasome non-ATPase regulatory subunit 6 (26S proteasome regulatory subunit RPN7) (26S proteasome regulatory subunit S10) (p42A)	Psmd6	Q99JI4		0.664539	0.0049265
3-hydroxyanthranilate 3,4-dioxygenase (EC 1.13.11.6) (3-hydroxyanthranilate oxygenase) (3-HAO) (3-hydroxyanthranilic acid dioxygenase) (HAD)	Haao	Q78JT3	SUBCELLULAR LOCATION: Cytoplasm, cytosol {ECO:0000255|HAMAP-Rule:MF_03019}.	0.664746	0.0180888
Estradiol 17-beta-dehydrogenase 11 (EC 1.1.1.62) (17-beta-hydroxysteroid dehydrogenase 11) (17-beta-HSD 11) (17bHSD11) (17betaHSD11) (17-beta-hydroxysteroid dehydrogenase XI) (17-beta-HSD XI) (17betaHSDXI) (Dehydrogenase/reductase SDR family member 8)	Hsd17b11 Dhrs8 Pan1b	Q9EQ06	SUBCELLULAR LOCATION: Endoplasmic reticulum {ECO:0000305|PubMed:18359291}. Lipid droplet {ECO:0000269|PubMed:18359291}. Note=Redistributed from the endoplasmic reticulum to lipids droplets in the cell upon induction of lipids droplet formation. {ECO:00002	0.665852	0.0043055
Thioredoxin reductase 1, cytoplasmic (TR) (EC 1.8.1.9) (Thioredoxin reductase TR1)	Txnrd1 Trxr1	Q9JMH6	SUBCELLULAR LOCATION: Cytoplasm {ECO:0000269|PubMed:10721726}.	0.666997	0.0246876
Endoribonuclease LACTB2 (Beta-lactamase-like protein 2) (EC 3.1.27.-)	Lactb2	Q99KR3	SUBCELLULAR LOCATION: Mitochondrion matrix {ECO:0000250|UniProtKB:Q53H82}.	0.667189	0.0198245
2-oxoisovalerate dehydrogenase subunit alpha, mitochondrial (EC 1.2.4.4) (Branched-chain alpha-keto acid dehydrogenase E1 component alpha chain) (BCKDE1A) (BCKDH E1-alpha)	Bckdha	P50136	SUBCELLULAR LOCATION: Mitochondrion matrix.	0.667387	0.00550426
4-hydroxyphenylpyruvate dioxygenase (EC 1.13.11.27) (4-hydroxyphenylpyruvic acid oxidase) (4HPPD) (HPD) (HPPDase) (F Alloantigen) (F protein)	Hpd	P49429	SUBCELLULAR LOCATION: Cytoplasm {ECO:0000250}. Membrane {ECO:0000250}; Peripheral membrane protein {ECO:0000250}.	0.667502	0.00108857
Two pore calcium channel protein 1 (Voltage-dependent calcium channel protein TPC1)	Tpcn1 Kiaa1169 Tpc1	Q9EQJ0	SUBCELLULAR LOCATION: Lysosome membrane {ECO:0000250|UniProtKB:Q9ULQ1}; Multi-pass membrane protein {ECO:0000250|UniProtKB:Q9ULQ1}. Endosome membrane {ECO:0000250|UniProtKB:Q9ULQ1}; Multi-pass membrane protein {ECO:0000250|UniProtKB:Q9ULQ1}. Early endosom	0.667573	0.0214626
GATOR complex protein MIOS	Mios	Q8VE19	SUBCELLULAR LOCATION: Lysosome membrane {ECO:0000250|UniProtKB:Q9NXC5}.	0.669119	0.0048938
Transmembrane protein 87A	Tmem87a	Q8BXN9	SUBCELLULAR LOCATION: Golgi apparatus membrane {ECO:0000250|UniProtKB:Q8NBN3}; Multi-pass membrane protein {ECO:0000255}.	0.670056	0.0222918
Selenium-binding protein 2 (56 kDa acetaminophen-binding protein) (AP56)	Selenbp2 Lpsb2	Q63836	SUBCELLULAR LOCATION: Nucleus {ECO:0000250}. Cytoplasm, cytosol. Membrane {ECO:0000250}; Peripheral membrane protein {ECO:0000250}. Note=May associate with Golgi membrane. May associate with the membrane of autophagosomes (By similarity). {ECO:0000250}.	0.671834	0.0256547
Golgi-specific brefeldin A-resistance factor 1	Gbf1	Q6DFZ1	SUBCELLULAR LOCATION: Golgi apparatus, trans-Golgi network {ECO:0000256|ARBA:ARBA00004601}.	0.671915	0.0223022
Acid ceramidase (AC) (ACDase) (Acid CDase) (EC 3.5.1.23) (Acylsphingosine deacylase) (N-acylethanolamine hydrolase ASAH1) (EC 3.5.1.-) (N-acylsphingosine amidohydrolase) [Cleaved into: Acid ceramidase subunit alpha; Acid ceramidase subunit beta]	Asah1 Asah	Q9WV54	SUBCELLULAR LOCATION: Lysosome {ECO:0000250|UniProtKB:Q13510}. Secreted {ECO:0000250|UniProtKB:Q13510}. Note=Secretion is extremely low and localization to lysosomes is mannose-6-phosphate receptor-dependent. {ECO:0000250|UniProtKB:Q13510}.	0.672861	0.0081321
Kynureninase (EC 3.7.1.3) (L-kynurenine hydrolase)	Kynu	Q9CXF0	SUBCELLULAR LOCATION: Cytoplasm, cytosol {ECO:0000255|HAMAP-Rule:MF_03017}.	0.673015	0.0251941
Protein NipSnap homolog 3B (NipSnap3B) (NipSnap-related protein) (Protein NipSnap homolog 3A) (NipSnap3A)	Nipsnap3b Nipsnap3a	Q9CQE1	SUBCELLULAR LOCATION: Cytoplasm, cytosol. Note=May be part of some vesicular structure distinct from lysosomal vesicles. {ECO:0000250}.	0.67357	0.0170155
Maleylacetoacetate isomerase (MAAI) (EC 5.2.1.2) (GSTZ1-1) (Glutathione S-transferase zeta 1) (EC 2.5.1.18)	Gstz1 Maai	Q9WVL0	SUBCELLULAR LOCATION: Cytoplasm {ECO:0000250}.	0.675149	0.00429816
Glycoprotein-N-acetylgalactosamine 3-beta-galactosyltransferase 1 (EC 2.4.1.122) (Core 1 O-glycan T-synthase) (T-syn) (Core 1 UDP-galactose:N-acetylgalactosamine-alpha-R beta 1,3-galactosyltransferase 1) (Core 1 beta1,3-galactosyltransferase 1) (C1GalT1)	C1galt1 Plt1	Q9JJ06	SUBCELLULAR LOCATION: Membrane; Single-pass type II membrane protein.	0.675284	0.00927072
Lysosomal protective protein (EC 3.4.16.5) (Carboxypeptidase C) (Carboxypeptidase L) (Cathepsin A) (Protective protein cathepsin A) (PPCA) (Protective protein for beta-galactosidase) [Cleaved into: Lysosomal protective protein 32 kDa chain; Lysosomal prot	Ctsa Ppgb	P16675	SUBCELLULAR LOCATION: Lysosome.	0.676023	0.0309786
Hereditary hemochromatosis protein homolog	Hfe Mr2	P70387	SUBCELLULAR LOCATION: Cell membrane {ECO:0000250|UniProtKB:Q30201}; Single-pass type I membrane protein {ECO:0000250|UniProtKB:Q30201}.	0.67821	0.0139764
Glycerol kinase (GK) (Glycerokinase) (EC 2.7.1.30) (ATP:glycerol 3-phosphotransferase)	Gk Gyk	Q64516	SUBCELLULAR LOCATION: Mitochondrion outer membrane {ECO:0000250}; Peripheral membrane protein {ECO:0000250}; Cytoplasmic side {ECO:0000250}. Cytoplasm {ECO:0000250}. Note=Bound to the mitochondrial surface or cytoplasmic. {ECO:0000250}.	0.680506	0.0919739
Ester hydrolase C11orf54 homolog (EC 3.1.-.-)		Q91V76	SUBCELLULAR LOCATION: Nucleus {ECO:0000250}.	0.680984	0.0101961
Carboxylesterase 1E (EC 3.1.1.1) (Egasyn) (Liver carboxylesterase 22) (Es-22) (Esterase-22)	Ces1e Es22	Q64176	SUBCELLULAR LOCATION: Endoplasmic reticulum lumen {ECO:0000250|UniProtKB:Q63108}. Microsome membrane {ECO:0000250|UniProtKB:Q63108}.	0.682446	0.019376
Probable phospholipid-transporting ATPase IIA (EC 7.6.2.1) (ATPase class II type 9A)	Atp9a	O70228	SUBCELLULAR LOCATION: Early endosome membrane {ECO:0000250|UniProtKB:O75110}; Multi-pass membrane protein {ECO:0000255}. Recycling endosome membrane {ECO:0000250|UniProtKB:O75110}; Multi-pass membrane protein {ECO:0000255}. Golgi apparatus, trans-Golgi ne	0.682945	0.0236339
Disintegrin and metalloproteinase domain-containing protein 10 (ADAM 10) (EC 3.4.24.81) (Kuzbanian protein homolog) (Mammalian disintegrin-metalloprotease) (CD antigen CD156c)	Adam10 Kuz Madm	O35598	SUBCELLULAR LOCATION: Cell membrane {ECO:0000269|PubMed:23676497, ECO:0000269|PubMed:26668317, ECO:0000269|PubMed:30463011}; Single-pass type I membrane protein {ECO:0000305}. Golgi apparatus membrane {ECO:0000250|UniProtKB:O14672}; Single-pass type I mem	0.683	0.00348326
SEC14-like protein 2 (Alpha-tocopherol-associated protein) (TAP)	Sec14l2	Q99J08	SUBCELLULAR LOCATION: Cytoplasm {ECO:0000250}. Nucleus {ECO:0000250}. Note=Cytoplasmic in absence of alpha-tocopherol, and nuclear in presence of alpha-tocopherol. {ECO:0000250}.	0.683296	0.00867734
Alpha-enolase (EC 4.2.1.11) (2-phospho-D-glycerate hydro-lyase) (Enolase 1) (Non-neural enolase) (NNE)	Eno1 Eno-1	P17182	SUBCELLULAR LOCATION: Cytoplasm {ECO:0000250}. Cell membrane {ECO:0000250}. Note=Can translocate to the plasma membrane in either the homodimeric (alpha/alpha) or heterodimeric (alpha/gamma) form (By similarity). ENO1 is localized to the M-band. {ECO:0000	0.684118	0.00318722
Dihydropteridine reductase (EC 1.5.1.34) (HDHPR) (Quinoid dihydropteridine reductase)	Qdpr Dhpr	Q8BVI4		0.684942	0.00740112
Leukocyte surface antigen CD47 (Integrin-associated protein) (IAP) (CD antigen CD47)	Cd47	Q61735	SUBCELLULAR LOCATION: Cell membrane {ECO:0000269|PubMed:7691831}; Multi-pass membrane protein {ECO:0000269|PubMed:7691831}.	0.685945	0.00276208
26S proteasome regulatory subunit 6A (26S proteasome AAA-ATPase subunit RPT5) (Proteasome 26S subunit ATPase 3) (Tat-binding protein 1) (TBP-1)	Psmc3 Tbp1	O88685	SUBCELLULAR LOCATION: Cytoplasm {ECO:0000305}. Nucleus {ECO:0000305}. Note=Colocalizes with TRIM5 in cytoplasmic bodies. {ECO:0000269|PubMed:22078707}.	0.687359	0.00602358
Syntaxin-12	Stx12	Q9ER00	SUBCELLULAR LOCATION: Endosome membrane; Single-pass type IV membrane protein {ECO:0000250|UniProtKB:G3V7P1}. Golgi apparatus membrane; Single-pass type IV membrane protein {ECO:0000250|UniProtKB:G3V7P1}. Endomembrane system {ECO:0000305}; Single-pass typ	0.688842	0.00324411
Keratin, type I cytoskeletal 10 (56 kDa cytokeratin) (Cytokeratin-10) (CK-10) (Keratin, type I cytoskeletal 59 kDa) (Keratin-10) (K10)	Krt10 Krt1-10	P02535	SUBCELLULAR LOCATION: Cell surface {ECO:0000269|PubMed:19627498}.	0.689379	0.00686725
Sorting nexin-2	Snx2	Q9CWK8	SUBCELLULAR LOCATION: Early endosome membrane; Peripheral membrane protein; Cytoplasmic side {ECO:0000250|UniProtKB:O60749}. Cell projection, lamellipodium. Note=Colocalized with SORT1 to tubular endosomal membrane structures called endosome-to-TGN transp	0.689788	0.00395127
Leucyl-cystinyl aminopeptidase (Cystinyl aminopeptidase) (EC 3.4.11.3) (Oxytocinase) (OTase)	Lnpep	Q8C129	SUBCELLULAR LOCATION: Cell membrane {ECO:0000250}; Single-pass type II membrane protein {ECO:0000250}. Endomembrane system {ECO:0000250}; Single-pass type II membrane protein {ECO:0000250}. Note=Localized mainly in intracellular vesicles together with GLU	0.690046	0.00483917
V-type proton ATPase 116 kDa subunit a2 (V-ATPase 116 kDa subunit a2) (Immune suppressor factor J6B7) (ISF) (Lysosomal H(+)-transporting ATPase V0 subunit a2) (ShIF) (Vacuolar proton translocating ATPase 116 kDa subunit a isoform 2)	Atp6v0a2 Atp6n1b Tj6	P15920	SUBCELLULAR LOCATION: Cell membrane {ECO:0000269|PubMed:16415858}; Multi-pass membrane protein {ECO:0000269|PubMed:16415858}. Endosome membrane {ECO:0000269|PubMed:16415858}. Note=In kidney proximal tubules, detected in subapical early endosomes.	0.69011	0.00777609
Hydroxyacyl-coenzyme A dehydrogenase, mitochondrial (HCDH) (EC 1.1.1.35) (Medium and short-chain L-3-hydroxyacyl-coenzyme A dehydrogenase) (Short-chain 3-hydroxyacyl-CoA dehydrogenase)	Hadh Hadhsc Mschad Schad	Q61425	SUBCELLULAR LOCATION: Mitochondrion matrix {ECO:0000250|UniProtKB:P00348}.	0.691432	0.00277729
Aquaporin-1 (AQP-1) (Aquaporin-CHIP) (Delayed early response protein 2) (DER2) (Water channel protein for red blood cells and kidney proximal tubule)	Aqp1	Q02013	SUBCELLULAR LOCATION: Cell membrane {ECO:0000269|PubMed:12133842}; Multi-pass membrane protein {ECO:0000269|PubMed:12133842}.	0.69441	0.00409583
2-aminomuconic semialdehyde dehydrogenase (EC 1.2.1.32) (Aldehyde dehydrogenase family 8 member A1) (Retinal dehydrogenase 4)	Aldh8a1 Raldh4	Q8BH00	SUBCELLULAR LOCATION: Cytoplasm {ECO:0000269|PubMed:12519776}.	0.694606	0.00208551
Heparan-alpha-glucosaminide N-acetyltransferase (EC 2.3.1.78) (Transmembrane protein 76)	Hgsnat D8Ertd354e Tmem76	Q3UDW8	SUBCELLULAR LOCATION: Lysosome membrane {ECO:0000269|PubMed:16960811}; Multi-pass membrane protein {ECO:0000269|PubMed:16960811}. Note=Colocalizes with the lysosomal marker LAMP2. The signal peptide is not cleaved upon translocation into the endoplasmic r	0.695089	0.00543287
Immunity-related GTPase family M member 2	Irgm2	A0A140LIF8		0.695434	0.00866543
3-alpha-hydroxysteroid dehydrogenase type 1 (Aldo-keto reductase family 1, member C14)	Akr1c14	Q91WT7		0.697156	0.0350056
Alpha-soluble NSF attachment protein (SNAP-alpha) (N-ethylmaleimide-sensitive factor attachment protein alpha)	Napa Snapa	Q9DB05	SUBCELLULAR LOCATION: Cell membrane {ECO:0000250|UniProtKB:P54920}; Peripheral membrane protein {ECO:0000250|UniProtKB:P54920}.	0.697343	0.00302787
Fructose-bisphosphate aldolase B (EC 4.1.2.13) (Aldolase 2) (Liver-type aldolase)	Aldob Aldo2	Q91Y97	SUBCELLULAR LOCATION: Cytoplasm, cytoskeleton, microtubule organizing center, centrosome, centriolar satellite {ECO:0000250}.	0.6982	0.000932254
Threonine synthase-like 2 (TSH2) (mTSH2) (EC 4.2.3.-)	Thnsl2	Q80W22		0.700299	0.0126567
Intercellular adhesion molecule 2 (ICAM-2) (Lymphocyte function-associated AG-1 counter-receptor) (CD antigen CD102)	Icam2 Icam-2	P35330	SUBCELLULAR LOCATION: Membrane {ECO:0000255}; Single-pass type I membrane protein {ECO:0000255}. Cell projection, microvillus {ECO:0000269|PubMed:9472040}. Note=Co-localizes with RDX, EZR and MSN in microvilli. {ECO:0000269|PubMed:9472040}.	0.700783	0.0100556
26S proteasome non-ATPase regulatory subunit 3 (26S proteasome regulatory subunit RPN3) (26S proteasome regulatory subunit S3) (Proteasome subunit p58) (Transplantation antigen P91A) (Tum-P91A antigen)	Psmd3 P91a Tstap91a	P14685		0.700874	0.00555238
Heat shock protein 75 kDa, mitochondrial (HSP 75) (TNFR-associated protein 1) (Tumor necrosis factor type 1 receptor-associated protein) (TRAP-1)	Trap1 Hsp75	Q9CQN1	SUBCELLULAR LOCATION: Mitochondrion {ECO:0000250}. Mitochondrion inner membrane {ECO:0000250}. Mitochondrion matrix {ECO:0000250}.	0.701471	0.00749074
Dipeptidyl peptidase 1 (EC 3.4.14.1) (Cathepsin C) (Cathepsin J) (Dipeptidyl peptidase I) (DPP-I) (DPPI) (Dipeptidyl transferase) [Cleaved into: Dipeptidyl peptidase 1 exclusion domain chain (Dipeptidyl peptidase I exclusion domain chain); Dipeptidyl pept	Ctsc	P97821	SUBCELLULAR LOCATION: Lysosome.	0.702351	0.00712462
Parkinson disease protein 7 homolog (Maillard deglycase) (Parkinsonism-associated deglycase) (Protein DJ-1) (DJ-1) (Protein/nucleic acid deglycase DJ-1) (EC 3.1.2.-) (EC 3.5.1.-) (EC 3.5.1.124)	Park7	Q99LX0	SUBCELLULAR LOCATION: Cell membrane {ECO:0000269|PubMed:23847046}; Lipid-anchor {ECO:0000269|PubMed:23847046}. Cytoplasm {ECO:0000250|UniProtKB:Q99497}. Membrane raft {ECO:0000269|PubMed:23847046}. Nucleus {ECO:0000250|UniProtKB:Q99497}. Mitochondrion {EC	0.702395	0.00550127
Electron transfer flavoprotein subunit alpha, mitochondrial (Alpha-ETF)	Etfa	Q99LC5	SUBCELLULAR LOCATION: Mitochondrion matrix {ECO:0000250|UniProtKB:P13804}.	0.703088	0.0215522
Sodium/bile acid cotransporter 5 (Na(+)/bile acid cotransporter 5) (Solute carrier family 10 member 5)	Slc10a5 Gm405	Q5PT54	SUBCELLULAR LOCATION: Membrane {ECO:0000305}; Multi-pass membrane protein {ECO:0000305}.	0.704059	0.0384115
C-type lectin domain family 2 member D (C-type lectin-related protein B) (Clr-b) (Lectin-like transmembrane protein) (Osteoclast inhibitory lectin)	Clec2d Clrb Ocil	Q91V08	SUBCELLULAR LOCATION: Cell membrane {ECO:0000269|PubMed:14990792, ECO:0000269|PubMed:16751398}; Single-pass type II membrane protein {ECO:0000269|PubMed:14990792}.	0.704085	0.00829926
Vacuolar protein sorting-associated protein 18 homolog	Vps18	Q8R307	SUBCELLULAR LOCATION: Late endosome membrane {ECO:0000250|UniProtKB:Q9P253}; Peripheral membrane protein {ECO:0000250|UniProtKB:Q9P253}; Cytoplasmic side {ECO:0000250|UniProtKB:Q9P253}. Lysosome membrane {ECO:0000250|UniProtKB:Q9P253}; Peripheral membrane	0.704125	0.00440155
26S proteasome non-ATPase regulatory subunit 11 (26S proteasome regulatory subunit RPN6) (26S proteasome regulatory subunit S9) (26S proteasome regulatory subunit p44.5)	Psmd11	Q8BG32		0.704923	0.00220714
Alcohol dehydrogenase class-3 (EC 1.1.1.1) (Alcohol dehydrogenase 2) (Alcohol dehydrogenase 5) (Alcohol dehydrogenase B2) (ADH-B2) (Alcohol dehydrogenase class-III) (Glutathione-dependent formaldehyde dehydrogenase) (FALDH) (FDH) (GSH-FDH) (EC 1.1.1.-) (S	Adh5 Adh-2 Adh2	P28474	SUBCELLULAR LOCATION: Cytoplasm {ECO:0000305}.	0.705731	0.0265237
CMP-N-acetylneuraminate-beta-galactosamide-alpha-2,3-sialyltransferase 1 (Alpha 2,3-ST 1) (Beta-galactoside alpha-2,3-sialyltransferase 1) (EC 2.4.99.4) (Gal-NAc6S) (Gal-beta-1,3-GalNAc-alpha-2,3-sialyltransferase) (Monosialoganglioside sialyltransferase)	St3gal1 Siat4 Siat4a	P54751	SUBCELLULAR LOCATION: Golgi apparatus, Golgi stack membrane {ECO:0000250|UniProtKB:Q11201}; Single-pass type II membrane protein {ECO:0000255}. Golgi apparatus, trans-Golgi network membrane {ECO:0000250|UniProtKB:Q11201}; Single-pass type II membrane prot	0.70656	0.00818516
Integrin alpha-V (Vitronectin receptor subunit alpha) (CD antigen CD51) [Cleaved into: Integrin alpha-V heavy chain; Integrin alpha-V light chain]	Itgav	P43406	SUBCELLULAR LOCATION: Cell membrane; Single-pass type I membrane protein. Cell junction, focal adhesion {ECO:0000250|UniProtKB:P06756}.	0.706715	0.00325332
Ras-related protein Rab-5B (EC 3.6.5.2)	Rab5b	P61021	SUBCELLULAR LOCATION: Cell membrane {ECO:0000250|UniProtKB:P61020}; Lipid-anchor {ECO:0000250|UniProtKB:P61020}; Cytoplasmic side {ECO:0000250|UniProtKB:P61020}. Early endosome membrane {ECO:0000305|PubMed:7789520}; Lipid-anchor {ECO:0000250|UniProtKB:P61	0.707707	0.0122767
CD59A glycoprotein (MAC-inhibitory protein) (MAC-IP) (Membrane attack complex inhibition factor) (MACIF) (Protectin) (CD antigen CD59)	Cd59a Cd59	O55186	SUBCELLULAR LOCATION: Cell membrane; Lipid-anchor, GPI-anchor.	0.708961	0.0133474
Probable imidazolonepropionase (EC 3.5.2.7) (Amidohydrolase domain-containing protein 1)	Amdhd1	Q9DBA8		0.70945	0.0158719
Alpha-N-acetylgalactosaminidase (EC 3.2.1.49) (Alpha-galactosidase B)	Naga	Q9QWR8	SUBCELLULAR LOCATION: Lysosome {ECO:0000250|UniProtKB:P17050}.	0.709907	0.0141726
Protein ABHD14B (EC 3.-.-.-) (Alpha/beta hydrolase domain-containing protein 14B) (Abhydrolase domain-containing protein 14B) (CCG1-interacting factor B)	Abhd14b Cib	Q8VCR7	SUBCELLULAR LOCATION: Cytoplasm {ECO:0000250}. Nucleus {ECO:0000250}.	0.711133	0.00365495
40S ribosomal protein S15a	Rps15a	P62245		0.711289	0.0100523
17-beta-hydroxysteroid dehydrogenase 13 (17-beta-HSD 13) (EC 1.1.-.-) (Alcohol dehydrogenase PAN1B-like) (Short-chain dehydrogenase/reductase 9)	Hsd17b13 Scdr9	Q8VCR2	SUBCELLULAR LOCATION: Endoplasmic reticulum {ECO:0000305|PubMed:18359291}. Lipid droplet {ECO:0000269|PubMed:18359291}. Note=Redistributed from the endoplasmic reticulum to lipids droplets in the cell upon induction of lipids droplet formation. {ECO:00002	0.713589	0.00369454
26S proteasome non-ATPase regulatory subunit 13 (26S proteasome regulatory subunit RPN9) (26S proteasome regulatory subunit S11) (26S proteasome regulatory subunit p40.5)	Psmd13	Q9WVJ2		0.714069	0.00286128
Gelsolin (Actin-depolymerizing factor) (ADF) (Brevin)	Gsn Gsb	P13020	SUBCELLULAR LOCATION: [Isoform 2]: Cytoplasm, cytoskeleton.; SUBCELLULAR LOCATION: [Isoform 1]: Secreted.	0.714079	0.00611674
Catalase (EC 1.11.1.6)	Cat Cas-1 Cas1	P24270	SUBCELLULAR LOCATION: Peroxisome.	0.714454	0.00154703
Polymeric immunoglobulin receptor (PIgR) (Poly-Ig receptor) [Cleaved into: Secretory component]	Pigr	O70570	SUBCELLULAR LOCATION: [Polymeric immunoglobulin receptor]: Cell membrane {ECO:0000250|UniProtKB:P01833}; Single-pass type I membrane protein {ECO:0000255}.; SUBCELLULAR LOCATION: [Secretory component]: Secreted {ECO:0000250|UniProtKB:P01833}.	0.714961	0.00141042
G-protein coupled receptor 182 (G10D) (NOW)	Gpr182 Admr Gpcr22	P43142	SUBCELLULAR LOCATION: Cell membrane; Multi-pass membrane protein.	0.715052	0.00967094
Pyruvate dehydrogenase E1 component subunit alpha, somatic form, mitochondrial (EC 1.2.4.1) (PDHE1-A type I)	Pdha1 Pdha-1	P35486	SUBCELLULAR LOCATION: Mitochondrion matrix {ECO:0000269|PubMed:19341700}.	0.715429	0.0318002
GST class-pi (EC 2.5.1.18)	Gstp3 BC021614	F6RWR5		0.715552	0.00912824
Transmembrane emp24 domain-containing protein 1 (Interleukin-1 receptor-like 1 ligand) (Putative T1/ST2 receptor-binding protein) (p24 family protein gamma-1) (p24gamma1)	Tmed1 Il1rl1l	Q3V009	SUBCELLULAR LOCATION: Cell membrane {ECO:0000250|UniProtKB:Q13445}; Single-pass type I membrane protein {ECO:0000255}. Endoplasmic reticulum membrane {ECO:0000250|UniProtKB:Q13445}; Single-pass type I membrane protein {ECO:0000255}. Golgi apparatus, cis-G	0.716629	0.0325205
40S ribosomal protein S4, X isoform	Rps4x Rps4	P62702	SUBCELLULAR LOCATION: Cytoplasm {ECO:0000250}. Note=Localized in cytoplasmic mRNP granules containing untranslated mRNAs. {ECO:0000250}.	0.716802	0.0112541
Phosphoenolpyruvate carboxykinase, cytosolic [GTP] (PEPCK-C) (EC 4.1.1.32) (Serine-protein kinase PCK1) (EC 2.7.11.-)	Pck1 Pepck	Q9Z2V4	SUBCELLULAR LOCATION: Cytoplasm, cytosol {ECO:0000250|UniProtKB:P35558}. Endoplasmic reticulum {ECO:0000250|UniProtKB:P35558}. Note=Phosphorylation at Ser-90 promotes translocation to the endoplasmic reticulum. {ECO:0000250|UniProtKB:P35558}.	0.71723	0.0113846
2-oxoisovalerate dehydrogenase subunit beta, mitochondrial (EC 1.2.4.4) (Branched-chain alpha-keto acid dehydrogenase E1 component beta chain) (BCKDE1B) (BCKDH E1-beta)	Bckdhb	Q6P3A8	SUBCELLULAR LOCATION: Mitochondrion matrix.	0.717399	0.00271677
Homogentisate 1,2-dioxygenase (EC 1.13.11.5) (Homogentisate oxygenase) (Homogentisic acid oxidase) (Homogentisicase)	Hgd Aku Hgo	O09173		0.719067	0.0049658
Phosphatidylinositol-glycan-specific phospholipase D (PI-G PLD) (EC 3.1.4.50) (Glycoprotein phospholipase D) (Glycosyl-phosphatidylinositol-specific phospholipase D) (GPI-PLD) (GPI-specific phospholipase D)	Gpld1	O70362	SUBCELLULAR LOCATION: Secreted. Note=Associated with the High-Density Lipoproteins (HDL). {ECO:0000250}.	0.720015	0.0083276
Serine hydroxymethyltransferase, mitochondrial (SHMT) (EC 2.1.2.1) (Glycine hydroxymethyltransferase) (Serine methylase)	Shmt2	Q9CZN7	SUBCELLULAR LOCATION: Mitochondrion {ECO:0000250|UniProtKB:P34897}. Mitochondrion matrix, mitochondrion nucleoid {ECO:0000250|UniProtKB:P34897}. Mitochondrion inner membrane {ECO:0000250|UniProtKB:P34897}. Cytoplasm {ECO:0000250|UniProtKB:P34897}. Nucleus	0.720212	0.00996801
Ornithine transcarbamylase, mitochondrial (OTCase) (EC 2.1.3.3) (Ornithine carbamoyltransferase, mitochondrial)	Otc	P11725	SUBCELLULAR LOCATION: Mitochondrion matrix {ECO:0000250|UniProtKB:P00480}.	0.720228	0.00312583
Sulfotransferase 1 family member D1 (ST1D1) (EC 2.8.2.-) (Amine N-sulfotransferase) (SULT-N) (Dopamine sulfotransferase Sult1d1) (Tyrosine-ester sulfotransferase)	Sult1d1 St1d1	Q3UZZ6	SUBCELLULAR LOCATION: Cytoplasm {ECO:0000269|PubMed:19966186}.	0.720854	0.014887
Annexin A7 (Annexin VII) (Annexin-7) (Synexin)	Anxa7 Anx7	Q07076		0.722969	0.0133922
Phosphatidylinositol 4-kinase type 2-beta (EC 2.7.1.67) (Phosphatidylinositol 4-kinase type II-beta)	Pi4k2b	Q8CBQ5	SUBCELLULAR LOCATION: Cytoplasm {ECO:0000250}. Membrane {ECO:0000250}. Note=Mostly cytoplasmic but also found associated with the plasma membrane, the Golgi and endosomes. Compared to PI4K2A, a larger fraction of PI4K2B is cytosolic due to a smaller exten	0.723014	0.0228259
Dihydropyrimidinase (DHP) (DHPase) (EC 3.5.2.2) (Dihydropyrimidine amidohydrolase) (Hydantoinase)	Dpys	Q9EQF5		0.72376	0.0124759
Protein MAL2	Mal2	Q8BI08	SUBCELLULAR LOCATION: Cell membrane {ECO:0000250}; Multi-pass membrane protein {ECO:0000250}. Apical cell membrane {ECO:0000250}; Multi-pass membrane protein {ECO:0000250}. Note=Associated with lipid rafts. In polarized epithelial cells, restricted to the	0.723894	0.00244447
Sodium/hydrogen exchanger 9 (Na(+)/H(+) exchanger 9) (NHE-9) (Solute carrier family 9 member 9)	Slc9a9 Nhe9	Q8BZ00	SUBCELLULAR LOCATION: Late endosome membrane {ECO:0000250}; Multi-pass membrane protein {ECO:0000250}.	0.724482	0.0336282
5-oxoprolinase (EC 3.5.2.9) (5-oxo-L-prolinase) (5-OPase) (Pyroglutamase)	Oplah	Q8K010		0.72558	0.0142778
Glutathione S-transferase theta-2 (EC 2.5.1.18) (GST class-theta-2)	Gstt2	Q61133	SUBCELLULAR LOCATION: Cytoplasm. Nucleus.	0.727114	0.0273804
Inosine-5'-monophosphate dehydrogenase 2 (IMP dehydrogenase 2) (IMPD 2) (IMPDH 2) (EC 1.1.1.205) (IMPDH-II)	Impdh2	P24547	SUBCELLULAR LOCATION: Cytoplasm {ECO:0000250|UniProtKB:P12268}. Nucleus {ECO:0000250|UniProtKB:P12268}. Cytoplasm, cytosol {ECO:0000250|UniProtKB:P12268}. Note=Can form fiber-like subcellular structures termed 'cytoophidia' in response to intracellular gu	0.727886	0.00978012
Uricase (EC 1.7.3.3) (Urate oxidase)	Uox	P25688	SUBCELLULAR LOCATION: Peroxisome {ECO:0000269|PubMed:23085393}. Mitochondrion {ECO:0000269|PubMed:23085393}.	0.729478	0.00183083
T-complex protein 1 subunit theta (TCP-1-theta) (CCT-theta)	Cct8 Cctq	P42932	SUBCELLULAR LOCATION: Cytoplasm {ECO:0000250|UniProtKB:P50990}. Cytoplasm, cytoskeleton, microtubule organizing center, centrosome {ECO:0000250|UniProtKB:P50990}. Cytoplasm, cytoskeleton, cilium basal body {ECO:0000269|PubMed:23807208}.	0.729842	0.00428421
Keratinocyte-associated transmembrane protein 2	Kct2	Q8K201	SUBCELLULAR LOCATION: Membrane {ECO:0000305}; Single-pass type I membrane protein {ECO:0000305}.	0.730034	0.010957
Moesin (Membrane-organizing extension spike protein)	Msn	P26041	SUBCELLULAR LOCATION: Cell membrane {ECO:0000269|PubMed:9856983}; Peripheral membrane protein {ECO:0000269|PubMed:9856983}; Cytoplasmic side {ECO:0000269|PubMed:9856983}. Cytoplasm, cytoskeleton {ECO:0000269|PubMed:9856983}. Apical cell membrane {ECO:0000	0.731586	0.00269666
Rho GDP-dissociation inhibitor 1 (Rho GDI 1) (GDI-1) (Rho-GDI alpha)	Arhgdia C87222 Gdi1	Q99PT1	SUBCELLULAR LOCATION: Cytoplasm {ECO:0000269|PubMed:23434736}.	0.732196	0.0246146
Keratin, type II cytoskeletal 79 (Cytokeratin-79) (CK-79) (Keratin-79) (K79) (Type-II keratin Kb38)	Krt79 Kb38	Q8VED5		0.732369	0.00764838
Ras-related protein Rab-8A (Oncogene c-mel)	Rab8a Mel Rab8	P55258	SUBCELLULAR LOCATION: Cell membrane {ECO:0000269|PubMed:18094055}; Lipid-anchor {ECO:0000269|PubMed:18094055}; Cytoplasmic side {ECO:0000269|PubMed:18094055}. Golgi apparatus {ECO:0000250|UniProtKB:P61006}. Recycling endosome membrane {ECO:0000269|PubMed:	0.732868	0.00969849
Protein FAM3C (Interleukin-like EMT inducer)	Fam3c D6Wsu176e Ilei	Q91VU0	SUBCELLULAR LOCATION: Secreted {ECO:0000269|PubMed:20059962}. Cytoplasmic vesicle {ECO:0000250}.	0.733608	0.00494747
S-adenosylmethionine synthase isoform type-1 (AdoMet synthase 1) (EC 2.5.1.6) (Methionine adenosyltransferase 1) (MAT 1)	Mat1a	Q91X83		0.733668	0.00172094
Protein RUFY3 (Rap2-interacting protein x) (RIPx) (Single axon-regulated protein 1) (Singar1)	Rufy3 D5Bwg0860e Ripx	Q9D394	SUBCELLULAR LOCATION: Cytoplasm {ECO:0000250|UniProtKB:Q7L099}. Endomembrane system {ECO:0000250|UniProtKB:Q7L099}. Cell projection, invadopodium {ECO:0000250|UniProtKB:Q7L099}. Perikaryon {ECO:0000269|PubMed:24720729}. Cell projection {ECO:0000269|PubMed	0.735217	0.00561705
Acetyl-CoA acetyltransferase, mitochondrial (EC 2.3.1.9) (Acetoacetyl-CoA thiolase)	Acat1	Q8QZT1	SUBCELLULAR LOCATION: Mitochondrion {ECO:0000250|UniProtKB:P24752}.	0.736063	0.00348837
All-trans-retinol dehydrogenase [NAD(+)] ADH4 (EC 1.1.1.105) (ADH2) (Alcohol dehydrogenase 4) (Alcohol dehydrogenase class II) (Alcohol dehydrogenase II)	Adh4 Adh2	Q9QYY9	SUBCELLULAR LOCATION: Cytoplasm {ECO:0000250}.	0.736539	0.0258048
Tyrosine-protein kinase JAK1 (EC 2.7.10.2) (Janus kinase 1) (JAK-1)	Jak1	P52332	SUBCELLULAR LOCATION: Endomembrane system; Peripheral membrane protein. Note=Wholly intracellular, possibly membrane associated.	0.737332	0.00861828
Bifunctional epoxide hydrolase 2 [Includes: Cytosolic epoxide hydrolase 2 (CEH) (EC 3.3.2.10) (Epoxide hydratase) (Soluble epoxide hydrolase) (SEH); Lipid-phosphate phosphatase (EC 3.1.3.76)]	Ephx2 Eph2	P34914	SUBCELLULAR LOCATION: Cytoplasm {ECO:0000269|PubMed:21217101, ECO:0000269|PubMed:7840649}. Peroxisome.	0.737723	0.00946698
ATP-dependent (S)-NAD(P)H-hydrate dehydratase (EC 4.2.1.93) (ATP-dependent NAD(P)HX dehydratase) (Carbohydrate kinase domain-containing protein) (NAD(P)HX dehydratase)	Naxd Carkd	Q9CZ42	SUBCELLULAR LOCATION: Mitochondrion {ECO:0000255|HAMAP-Rule:MF_03157, ECO:0000269|PubMed:18614015}.	0.738358	0.0229303
Glutamate--cysteine ligase regulatory subunit (GCS light chain) (Gamma-ECS regulatory subunit) (Gamma-glutamylcysteine synthetase regulatory subunit) (Glutamate--cysteine ligase modifier subunit)	Gclm Glclr	O09172		0.739318	0.0230883
Fumarate hydratase, mitochondrial (Fumarase) (EC 4.2.1.2) (EF-3)	Fh Fh1	P97807	SUBCELLULAR LOCATION: [Isoform Mitochondrial]: Mitochondrion {ECO:0000250|UniProtKB:P07954}.; SUBCELLULAR LOCATION: [Isoform Cytoplasmic]: Cytoplasm, cytosol {ECO:0000250|UniProtKB:P07954}. Nucleus {ECO:0000250|UniProtKB:P07954}. Chromosome {ECO:0000250|U	0.739359	0.0293851
Phenylalanine-4-hydroxylase (PAH) (EC 1.14.16.1) (Phe-4-monooxygenase)	Pah	P16331		0.739424	0.00285724
Flavin reductase (NADPH) (FR) (EC 1.5.1.30) (Biliverdin reductase B) (BVR-B) (EC 1.3.1.24) (Biliverdin-IX beta-reductase) (NADPH-dependent diaphorase) (NADPH-flavin reductase) (FLR)	Blvrb	Q923D2	SUBCELLULAR LOCATION: Cytoplasm {ECO:0000250|UniProtKB:P30043}.	0.739752	0.0239276
Phosphoinositide 3-kinase regulatory subunit 4 (PI3-kinase regulatory subunit 4) (EC 2.7.11.1)	Pik3r4 Vps15	Q8VD65	SUBCELLULAR LOCATION: Late endosome {ECO:0000250}. Cytoplasmic vesicle, autophagosome {ECO:0000305}. Membrane {ECO:0000250|UniProtKB:Q99570}; Lipid-anchor {ECO:0000250|UniProtKB:Q99570}. Note=As component of the PI3K complex I localized to pre-autophagoso	0.740386	0.0334988
E3 ubiquitin-protein ligase NEDD4 (EC 2.3.2.26) (HECT-type E3 ubiquitin transferase NEDD4) (Neural precursor cell expressed developmentally down-regulated protein 4) (NEDD-4)	Nedd4 Kiaa0093 Nedd-4 Nedd4-1 Nedd4a	P46935	SUBCELLULAR LOCATION: Cytoplasm. Cell membrane; Peripheral membrane protein. Note=Recruited to the plasma membrane by GRB10. Once complexed with GRB10 and IGF1R, follows IGF1R internalization, remaining associated with early endosomes. Uncouples from IGF1	0.741347	0.00524822
Fatty acid-binding protein, liver (14 kDa selenium-binding protein) (Fatty acid-binding protein 1) (Liver-type fatty acid-binding protein) (L-FABP)	Fabp1 Fabpl	P12710	SUBCELLULAR LOCATION: Cytoplasm.	0.743332	0.00278649
Annexin A5 (Anchorin CII) (Annexin V) (Annexin-5) (Calphobindin I) (CBP-I) (Endonexin II) (Lipocortin V) (Placental anticoagulant protein 4) (PP4) (Placental anticoagulant protein I) (PAP-I) (Thromboplastin inhibitor) (Vascular anticoagulant-alpha) (VAC-a	Anxa5 Anx5	P48036		0.74421	0.00506302
Glutathione S-transferase A3 (EC 2.5.1.18) (GST class-alpha member 3) (Glutathione S-transferase Ya3) (Glutathione S-transferase Yc)	Gsta3 Gstyc	P30115	SUBCELLULAR LOCATION: Cytoplasm.	0.745984	0.00653662
26S proteasome regulatory subunit 7 (26S proteasome AAA-ATPase subunit RPT1) (Proteasome 26S subunit ATPase 2) (Protein MSS1)	Psmc2 Mss1	P46471	SUBCELLULAR LOCATION: Cytoplasm {ECO:0000250|UniProtKB:P35998}. Note=Colocalizes with TRIM5 in cytoplasmic bodies. {ECO:0000250|UniProtKB:P35998}.	0.746035	0.0032999
Prolactin receptor (PRL-R)	Prlr	Q08501	SUBCELLULAR LOCATION: Membrane; Single-pass type I membrane protein.	0.746113	0.00629593
Heat shock protein HSP 90-alpha (EC 3.6.4.10) (Heat shock 86 kDa) (HSP 86) (HSP86) (Tumor-specific transplantation 86 kDa antigen) (TSTA)	Hsp90aa1 Hsp86 Hsp86-1 Hspca	P07901	SUBCELLULAR LOCATION: Nucleus {ECO:0000269|PubMed:22431752}. Cytoplasm {ECO:0000269|PubMed:11751894, ECO:0000269|PubMed:22431752, ECO:0000269|PubMed:27496612, ECO:0000269|PubMed:27686098}. Melanosome {ECO:0000250|UniProtKB:P07900}. Cell membrane {ECO:0000	0.74636	0.0082068
Aflatoxin B1 aldehyde reductase member 2 (EC 1.1.1.n11) (Succinic semialdehyde reductase) (SSA reductase)	Akr7a2 Afar Akr7a5	Q8CG76	SUBCELLULAR LOCATION: Golgi apparatus {ECO:0000250}. Cytoplasm {ECO:0000250}.	0.748089	0.0095302
26S proteasome non-ATPase regulatory subunit 8 (26S proteasome regulatory subunit RPN12) (26S proteasome regulatory subunit S14)	Psmd8	Q9CX56		0.749394	0.0132094
Exocyst complex component 3-like 2	Exoc3l2	D3YUP5		0.749724	0.0219926
Zinc transporter 10 (ZnT-10) (Solute carrier family 30 member 10)	Slc30a10 Znt10	Q3UVU3	SUBCELLULAR LOCATION: Cell membrane {ECO:0000250|UniProtKB:Q6XR72}; Multi-pass membrane protein {ECO:0000305}. Golgi apparatus, trans-Golgi network {ECO:0000250|UniProtKB:Q6XR72}. Recycling endosome {ECO:0000250|UniProtKB:Q6XR72}. Early endosome {ECO:0000	0.749731	0.026977
T-cell immunomodulatory protein (Protein TIP) (Integrin-alpha FG-GAP repeat-containing protein 1) (Linkin)	Itfg1 D8Wsu49e Lnkn-1 Tip	Q99KW9	SUBCELLULAR LOCATION: Secreted {ECO:0000305}. Membrane {ECO:0000305}; Single-pass type I membrane protein {ECO:0000305}.	0.749806	0.0187586
Hippocalcin-like protein 1 (Neural visinin-like protein 3) (NVL-3) (NVP-3) (Visinin-like protein 3) (VILIP-3)	Hpcal1	P62748	SUBCELLULAR LOCATION: Membrane {ECO:0000250|UniProtKB:P37235}; Lipid-anchor {ECO:0000250|UniProtKB:P37235}.	0.750362	0.0171699
Leucine-rich repeat-containing protein 57	Lrrc57	Q9D1G5	SUBCELLULAR LOCATION: Membrane {ECO:0000250|UniProtKB:Q8N9N7}; Lipid-anchor {ECO:0000250|UniProtKB:Q8N9N7}.	0.750433	0.0181885
L-2-hydroxyglutarate dehydrogenase, mitochondrial (EC 1.1.99.2) (Duranin)	L2hgdh	Q91YP0	SUBCELLULAR LOCATION: Mitochondrion {ECO:0000250}.	0.75207	0.031859
TAR DNA-binding protein 43 (TDP-43)	Tardbp Tdp43	Q921F2	SUBCELLULAR LOCATION: Nucleus {ECO:0000250|UniProtKB:Q13148}. Cytoplasm {ECO:0000250|UniProtKB:Q13148, ECO:0000269|PubMed:30464263}. Cytoplasm, Stress granule {ECO:0000250|UniProtKB:Q13148}. Note=Continuously travels in and out of the nucleus. Localizes t	0.753426	0.0289773
S-methylmethionine--homocysteine S-methyltransferase BHMT2 (SMM-hcy methyltransferase) (EC 2.1.1.10) (Betaine--homocysteine S-methyltransferase 2)	Bhmt2	Q91WS4		0.753591	0.00720792
Methylmalonate-semialdehyde dehydrogenase [acylating], mitochondrial (MMSDH) (Malonate-semialdehyde dehydrogenase [acylating]) (EC 1.2.1.18) (EC 1.2.1.27) (Aldehyde dehydrogenase family 6 member A1)	Aldh6a1	Q9EQ20	SUBCELLULAR LOCATION: Mitochondrion {ECO:0000250}.	0.753692	0.0022569
2',3'-cyclic-nucleotide 3'-phosphodiesterase (CNP) (CNPase) (EC 3.1.4.37)	Cnp Cnp1	P16330	SUBCELLULAR LOCATION: Membrane {ECO:0000269|PubMed:18076147}; Lipid-anchor {ECO:0000269|PubMed:18076147}. Melanosome {ECO:0000250}. Note=Firmly bound to membrane structures of brain white matter.	0.753913	0.0124716
Coagulation factor V (Activated protein C cofactor) [Cleaved into: Coagulation factor V heavy chain; Coagulation factor V light chain]	F5	O88783	SUBCELLULAR LOCATION: Secreted {ECO:0000250}.	0.754944	0.0231874
Porimin (Transmembrane protein 123)	Tmem123	Q91Z22	SUBCELLULAR LOCATION: Membrane {ECO:0000305}; Single-pass type I membrane protein {ECO:0000305}.	0.756074	0.00774965
GMP synthase [glutamine-hydrolyzing] (EC 6.3.5.2) (GMP synthetase) (Glutamine amidotransferase)	Gmps	Q3THK7	SUBCELLULAR LOCATION: Cytoplasm {ECO:0000250}.	0.757481	0.0331341
Dihydrolipoyllysine-residue succinyltransferase component of 2-oxoglutarate dehydrogenase complex, mitochondrial (EC 2.3.1.61) (2-oxoglutarate dehydrogenase complex component E2) (OGDC-E2) (Dihydrolipoamide succinyltransferase component of 2-oxoglutarate	Dlst	Q9D2G2	SUBCELLULAR LOCATION: Mitochondrion matrix {ECO:0000250|UniProtKB:P36957}. Nucleus {ECO:0000250|UniProtKB:P36957}. Note=Mainly localizes in the mitochondrion. A small fraction localizes to the nucleus, where the 2-oxoglutarate dehydrogenase complex is req	0.757543	0.00295286
Macrosialin (CD antigen CD68)	Cd68	P31996	SUBCELLULAR LOCATION: [Isoform Long]: Endosome membrane; Single-pass type I membrane protein. Lysosome membrane; Single-pass type I membrane protein.; SUBCELLULAR LOCATION: [Isoform Short]: Cell membrane; Single-pass type I membrane protein.	0.759614	0.025247
Ras-related GTP-binding protein C (Rag C) (RagC) (EC 3.6.5.-) (GTPase-interacting protein 2) (TIB929)	Rragc	Q99K70	SUBCELLULAR LOCATION: Cytoplasm {ECO:0000250|UniProtKB:Q9HB90}. Nucleus {ECO:0000250|UniProtKB:Q9HB90}. Lysosome {ECO:0000250|UniProtKB:Q9HB90}. Note=Predominantly cytoplasmic. May shuttle between the cytoplasm and nucleus, depending on the bound nucleoti	0.760333	0.00735735
Perilipin-2 (Adipophilin) (Adipose differentiation-related protein) (ADRP)	Plin2 Adfp Adrp	P43883	SUBCELLULAR LOCATION: Membrane {ECO:0000305|PubMed:1518805}; Peripheral membrane protein {ECO:0000305|PubMed:1518805}. Lipid droplet {ECO:0000269|PubMed:9392423}.	0.760493	0.00529915
60 kDa lysophospholipase (EC 3.1.1.5) (Lysophospholipase-transacylase) [Includes: L-asparaginase (EC 3.5.1.1) (L-asparagine amidohydrolase); 1-alkyl-2-acetylglycerophosphocholine esterase (EC 3.1.1.47) (Platelet-activating factor acetylhydrolase) (PAF ace	Aspg	A0JNU3		0.760853	0.0175367
Peroxiredoxin-2 (EC 1.11.1.24) (Thiol-specific antioxidant protein) (TSA) (Thioredoxin peroxidase 1) (Thioredoxin-dependent peroxide reductase 1) (Thioredoxin-dependent peroxiredoxin 2)	Prdx2 Tdpx1 Tpx	Q61171	SUBCELLULAR LOCATION: Cytoplasm {ECO:0000250|UniProtKB:P32119}.	0.763497	0.00486451
Adenosine 3'-phospho 5'-phosphosulfate transporter 1 (PAPS transporter 1) (Solute carrier family 35 member B2)	Slc35b2 J207 Papst1	Q91ZN5	SUBCELLULAR LOCATION: Golgi apparatus membrane {ECO:0000250}; Multi-pass membrane protein {ECO:0000250}.	0.764487	0.010646
Peroxiredoxin-6 (EC 1.11.1.27) (1-Cys peroxiredoxin) (1-Cys PRX) (Acidic calcium-independent phospholipase A2) (aiPLA2) (EC 3.1.1.4) (Antioxidant protein 2) (Glutathione-dependent peroxiredoxin) (Lysophosphatidylcholine acyltransferase 5) (LPC acyltransfe	Prdx6 Aop2 Ltw4 Prdx5	O08709	SUBCELLULAR LOCATION: Cytoplasm {ECO:0000250|UniProtKB:O35244}. Lysosome {ECO:0000250|UniProtKB:O35244}. Note=Also found in lung secretory organelles (lamellar bodies). {ECO:0000250|UniProtKB:O35244}.	0.764769	0.00543293
Protein-glutamine gamma-glutamyltransferase 2 (EC 2.3.2.13) (Isopeptidase TGM2) (EC 3.4.-.-) (Protein-glutamine deamidase TGM2) (EC 3.5.1.44) (Protein-glutamine dopaminyltransferase TGM2) (EC 2.3.1.-) (Protein-glutamine histaminyltransferase TGM2) (EC 2.3	Tgm2	P21981	SUBCELLULAR LOCATION: Cytoplasm, cytosol {ECO:0000269|PubMed:19644512}. Nucleus {ECO:0000250|UniProtKB:P21980}. Chromosome {ECO:0000250|UniProtKB:P21980}. Secreted, extracellular space, extracellular matrix {ECO:0000269|PubMed:20489165}. Cell membrane {EC	0.7653	0.0189506
Protein XRP2	Rp2 Rp2h	Q9EPK2	SUBCELLULAR LOCATION: Cell membrane {ECO:0000250|UniProtKB:O75695}; Lipid-anchor {ECO:0000250|UniProtKB:O75695}; Cytoplasmic side {ECO:0000250|UniProtKB:O75695}. Cell projection, cilium {ECO:0000250|UniProtKB:O75695}. Note=Detected predominantly at the pl	0.765373	0.00407131
Methyltransferase-like 7A1	Mettl7a1 Mettl7a	Q8C6B0		0.766897	0.010091
Sulfotransferase 2A8 (SULT2A8) (Glycochenodeoxycholate sulfotransferase 2A8) (EC 2.8.2.34) (Liver sulfotransferase-like protein) (L-STL)	Sult2a8 2810007J24Rik	Q8BGL3	SUBCELLULAR LOCATION: Cytoplasm, cytosol {ECO:0000269|PubMed:28442498}.	0.768341	0.00511346
Pyruvate kinase PKM (EC 2.7.1.40) (Pyruvate kinase muscle isozyme)	Pkm Pk3 Pkm2 Pykm	P52480	SUBCELLULAR LOCATION: Cytoplasm {ECO:0000250|UniProtKB:P14618}. Nucleus {ECO:0000250|UniProtKB:P14618}. Note=Translocates to the nucleus in response to different apoptotic stimuli. Nuclear translocation is sufficient to induce cell death that is caspase i	0.768855	0.00878386
Ras-related protein Rab-8B	Rab8b	P61028	SUBCELLULAR LOCATION: Cell membrane {ECO:0000305}; Lipid-anchor {ECO:0000305}; Cytoplasmic side {ECO:0000305}. Cytoplasmic vesicle, phagosome membrane {ECO:0000250}; Lipid-anchor {ECO:0000250}; Cytoplasmic side {ECO:0000250}. Note=Recruited to phagosomes	0.769206	0.00911335
Activator of 90 kDa heat shock protein ATPase homolog 1 (AHA1)	Ahsa1	Q8BK64	SUBCELLULAR LOCATION: Cytoplasm, cytosol {ECO:0000250|UniProtKB:O95433}. Endoplasmic reticulum {ECO:0000250|UniProtKB:O95433}. Note=May transiently interact with the endoplasmic reticulum. {ECO:0000250|UniProtKB:O95433}.	0.772397	0.0133221
Interferon gamma-induced GTPase	Igtp	Q9DCE9		0.77286	0.00547822
Carbonic anhydrase 3 (EC 4.2.1.1) (Carbonate dehydratase III) (Carbonic anhydrase III) (CA-III)	Ca3 Car3	P16015	SUBCELLULAR LOCATION: Cytoplasm.	0.774074	0.00123551
Phospholipid-transporting ATPase IC (EC 7.6.2.1) (ATPase class I type 8B member 1) (P4-ATPase flippase complex alpha subunit ATP8B1)	Atp8b1	Q148W0	SUBCELLULAR LOCATION: Cell membrane {ECO:0000269|PubMed:20852622}; Multi-pass membrane protein {ECO:0000269|PubMed:20852622}. Apical cell membrane {ECO:0000269|PubMed:26416959}. Cell projection, stereocilium {ECO:0000269|PubMed:20852622}. Endoplasmic reti	0.774806	0.0154515
Proteolipid protein 2	Plp2	Q9R1Q7	SUBCELLULAR LOCATION: Membrane {ECO:0000250}; Multi-pass membrane protein {ECO:0000250}.	0.774842	0.0254811
4F2 cell-surface antigen heavy chain (4F2hc) (Solute carrier family 3 member 2) (CD antigen CD98)	Slc3a2 Mdu1	P10852	SUBCELLULAR LOCATION: Apical cell membrane {ECO:0000250|UniProtKB:P08195}. Cell membrane {ECO:0000269|PubMed:10574970, ECO:0000269|PubMed:9915839}; Single-pass type II membrane protein {ECO:0000250|UniProtKB:P08195}. Cell junction {ECO:0000269|PubMed:9915	0.775041	0.00181387
Syntaxin-binding protein 2 (MUSEC1) (Protein unc-18 homolog 2) (Munc18-2) (Unc18-2) (Protein unc-18 homolog B) (Unc-18B)	Stxbp2 Unc18b	Q64324		0.77592	0.0175019
Heat shock protein HSP 90-beta (Heat shock 84 kDa) (HSP 84) (HSP84) (Tumor-specific transplantation 84 kDa antigen) (TSTA)	Hsp90ab1 Hsp84 Hsp84-1 Hspcb	P11499	SUBCELLULAR LOCATION: Cytoplasm {ECO:0000269|PubMed:27496612, ECO:0000269|PubMed:27686098}. Melanosome {ECO:0000250|UniProtKB:P08238}. Nucleus {ECO:0000250|UniProtKB:P08238}. Secreted {ECO:0000250|UniProtKB:P08238}. Cell membrane {ECO:0000250|UniProtKB:P0	0.776408	0.00212536
SPRY domain-containing protein 7 (Chronic lymphocytic leukemia deletion region gene 6 protein homolog) (CLL deletion region gene 6 protein homolog)	Spryd7 Clld6	Q3TFQ1		0.777015	0.00466519
Growth hormone receptor (GH receptor) (Somatotropin receptor) [Cleaved into: Growth hormone-binding protein (GH-binding protein) (GHBP) (Serum-binding protein)]	Ghr	P16882	SUBCELLULAR LOCATION: Cell membrane; Single-pass type I membrane protein. Note=On growth hormone binding, GHR is ubiquitinated, internalized, down-regulated and transported into a degradative or non-degradative pathway. {ECO:0000250}.; SUBCELLULAR LOCATIO	0.779325	0.0203667
DnaJ homolog subfamily C member 11	Dnajc11	Q5U458	SUBCELLULAR LOCATION: Mitochondrion {ECO:0000250|UniProtKB:Q9NVH1, ECO:0000269|PubMed:25111180}. Mitochondrion outer membrane {ECO:0000250|UniProtKB:Q9NVH1}; Peripheral membrane protein {ECO:0000250|UniProtKB:Q9NVH1}.	0.780299	0.0257731
Alpha-aminoadipic semialdehyde synthase, mitochondrial (LKR/SDH) [Includes: Lysine ketoglutarate reductase (LKR) (LOR) (EC 1.5.1.8); Saccharopine dehydrogenase (SDH) (EC 1.5.1.9)]	Aass Lorsdh	Q99K67	SUBCELLULAR LOCATION: Mitochondrion.	0.780677	0.00612285
Sorting nexin-5	Snx5	Q9D8U8	SUBCELLULAR LOCATION: Endosome {ECO:0000250|UniProtKB:Q9Y5X3}. Early endosome {ECO:0000250|UniProtKB:Q9Y5X3}. Early endosome membrane {ECO:0000250|UniProtKB:Q9Y5X3}; Peripheral membrane protein; Cytoplasmic side. Cell membrane {ECO:0000250|UniProtKB:Q9Y5X	0.783164	0.00818878
Transmembrane 4 L6 family member 4	Tm4sf4	Q91XD3	SUBCELLULAR LOCATION: Membrane {ECO:0000250}; Multi-pass membrane protein {ECO:0000250}.	0.7837	0.00974929
Acetyl-coenzyme A synthetase, cytoplasmic (EC 6.2.1.1) (Acetate--CoA ligase) (Acetyl-CoA synthetase) (ACS) (AceCS) (Acetyl-CoA synthetase 1) (AceCS1) (Acyl-CoA synthetase short-chain family member 2) (Acyl-activating enzyme) (Propionate--CoA ligase) (EC 6	Acss2 Acas2 Acecs1	Q9QXG4	SUBCELLULAR LOCATION: Cytoplasm, cytosol {ECO:0000269|PubMed:11150295}.	0.784086	0.0103035
Peroxisomal coenzyme A diphosphatase NUDT7 (EC 3.6.1.-) (Nucleoside diphosphate-linked moiety X motif 7) (Nudix motif 7)	Nudt7	Q99P30	SUBCELLULAR LOCATION: Peroxisome {ECO:0000269|PubMed:11415433, ECO:0000269|PubMed:18799520}.	0.784621	0.00505899
Fatty acid synthase (EC 2.3.1.85) (Type I Fatty Acid Synthase) [Includes: [Acyl-carrier-protein] S-acetyltransferase (EC 2.3.1.38); [Acyl-carrier-protein] S-malonyltransferase (EC 2.3.1.39); 3-oxoacyl-[acyl-carrier-protein] synthase (EC 2.3.1.41); 3-oxoac	Fasn	P19096	SUBCELLULAR LOCATION: Cytoplasm {ECO:0000250}. Melanosome {ECO:0000250}.	0.785576	0.000388047
26S proteasome non-ATPase regulatory subunit 7 (26S proteasome regulatory subunit RPN8) (26S proteasome regulatory subunit S12) (Mov34 protein) (Proteasome subunit p40)	Psmd7 Mov-34 Mov34	P26516		0.786073	0.00999272
Glycine N-acyltransferase (EC 2.3.1.13) (Acyl-CoA:glycine N-acyltransferase) (AAc) (Aralkyl acyl-CoA N-acyltransferase) (Aralkyl acyl-CoA:amino acid N-acyltransferase) (Benzoyl-coenzyme A:glycine N-acyltransferase) (Glycine N-benzoyltransferase) (EC 2.3.1	Glyat	Q91XE0	SUBCELLULAR LOCATION: Mitochondrion {ECO:0000250|UniProtKB:Q6IB77}.	0.786878	0.0175379
IST1 homolog	Ist1 Kiaa0174	Q9CX00	SUBCELLULAR LOCATION: Cytoplasmic vesicle {ECO:0000250|UniProtKB:P53990}. Cytoplasm, cytoskeleton, microtubule organizing center, centrosome {ECO:0000250|UniProtKB:P53990}. Midbody {ECO:0000250|UniProtKB:P53990}. Nucleus envelope {ECO:0000250|UniProtKB:P5	0.787717	0.017835
Copine-2 (Copine II)	Cpne2	P59108	SUBCELLULAR LOCATION: Cytoplasm {ECO:0000269|PubMed:21087455, ECO:0000269|PubMed:26175110}. Nucleus {ECO:0000269|PubMed:21087455, ECO:0000269|PubMed:26175110}. Cell membrane {ECO:0000269|PubMed:21087455, ECO:0000269|PubMed:26175110}. Note=Translocates to	0.788032	0.0257626
40S ribosomal protein S9	Rps9	Q6ZWN5	SUBCELLULAR LOCATION: Cytoplasm {ECO:0000250}. Note=Localized in cytoplasmic mRNP granules containing untranslated mRNAs. {ECO:0000250}.	0.789094	0.00300483
Leukemia inhibitory factor receptor (LIF receptor) (LIF-R) (D-factor/LIF receptor) (CD antigen CD118)	Lifr	P42703	SUBCELLULAR LOCATION: [Isoform 1]: Cell membrane; Single-pass type I membrane protein.; SUBCELLULAR LOCATION: [Isoform 2]: Secreted.	0.789302	0.00405241
Selenide, water dikinase 2 (EC 2.7.9.3) (Selenium donor protein 2) (Selenophosphate synthase 2)	Sephs2 Sps2	P97364		0.789548	0.0319859
Transmembrane emp24 domain-containing protein 4 (Endoplasmic reticulum stress-response protein 25) (ERS25) (p24 family protein alpha-3) (p24alpha3) (p26)	Tmed4 Ers25	Q8R1V4	SUBCELLULAR LOCATION: Endoplasmic reticulum membrane {ECO:0000269|PubMed:18326488}; Single-pass type I membrane protein {ECO:0000269|PubMed:18326488}.	0.789969	0.00292486
Acetoacetyl-CoA synthetase (EC 6.2.1.16)	Aacs	Q9D2R0	SUBCELLULAR LOCATION: Cytoplasm, cytosol {ECO:0000250}.	0.791203	0.0170888
Methyltransferase-like 26	Mettl26	Q9DCS2		0.792849	0.0243212
Regulator of MON1-CCZ1 complex (Colon cancer-associated protein Mic1) (Mic-1)	Rmc1 Mic1 Wdr98	Q8VC42	SUBCELLULAR LOCATION: Lysosome membrane {ECO:0000250|UniProtKB:Q96DM3}. Late endosome membrane {ECO:0000250|UniProtKB:Q96DM3}.	0.792858	0.0194577
Transmembrane 9 superfamily member 1	Tm9sf1	Q9DBU0	SUBCELLULAR LOCATION: Lysosome membrane; Multi-pass membrane protein. Cytoplasmic vesicle, autophagosome membrane {ECO:0000250}; Multi-pass membrane protein {ECO:0000250}.	0.792879	0.00792458
2-oxoglutarate dehydrogenase, mitochondrial (EC 1.2.4.2) (2-oxoglutarate dehydrogenase complex component E1) (OGDC-E1) (Alpha-ketoglutarate dehydrogenase)	Ogdh Kiaa4192	Q60597	SUBCELLULAR LOCATION: Mitochondrion matrix {ECO:0000250|UniProtKB:Q02218}. Nucleus {ECO:0000250|UniProtKB:Q02218}. Note=Mainly localizes in the mitochondrion. A small fraction localizes to the nucleus, where the 2-oxoglutarate dehydrogenase complex is req	0.793622	0.00739893
Citrate synthase, mitochondrial (EC 2.3.3.1) (Citrate (Si)-synthase)	Cs	Q9CZU6	SUBCELLULAR LOCATION: Mitochondrion matrix {ECO:0000250}.	0.793814	0.00925313
Plasmalemma vesicle-associated protein (MECA-32 antigen) (Plasmalemma vesicle protein 1) (PV-1)	Plvap Pv1	Q91VC4	SUBCELLULAR LOCATION: Cell membrane {ECO:0000250|UniProtKB:Q9WV78}; Single-pass type II membrane protein {ECO:0000255}. Membrane, caveola {ECO:0000250|UniProtKB:Q9WV78}; Single-pass type II membrane protein {ECO:0000255}. Cytoplasm, perinuclear region {EC	0.795489	0.00780973
StAR-related lipid transfer protein 3 (Protein ES 64) (Protein MLN 64) (START domain-containing protein 3) (StARD3)	Stard3 Es64 Mln64	Q61542	SUBCELLULAR LOCATION: Late endosome membrane {ECO:0000250|UniProtKB:Q14849}; Multi-pass membrane protein {ECO:0000255}. Note=Localizes to contact sites between the endoplasmic reticulum and late endosomes: associates with the endoplasmic reticulum membran	0.795578	0.0192495
Ras-related C3 botulinum toxin substrate 1 (EC 3.6.5.2) (p21-Rac1)	Rac1	P63001	SUBCELLULAR LOCATION: Cell membrane {ECO:0000250|UniProtKB:P63000}; Lipid-anchor {ECO:0000250|UniProtKB:P63000}; Cytoplasmic side {ECO:0000250|UniProtKB:P63000}. Melanosome {ECO:0000250|UniProtKB:P63000}. Cytoplasm {ECO:0000269|PubMed:17116687}. Cell proj	0.795947	0.0248534
Phospholipase B-like 1 (EC 3.1.1.-) (LAMA-like protein 1) (Lamina ancestor homolog 1) (Phospholipase B domain-containing protein 1) [Cleaved into: Phospholipase B-like 1 chain A; Phospholipase B-like 1 chain B; Phospholipase B-like 1 chain C]	Plbd1	Q8VCI0	SUBCELLULAR LOCATION: Lysosome {ECO:0000250}.	0.796274	0.00425267
AP-3 complex subunit sigma-1 (AP-3 complex subunit sigma-3A) (Adaptor-related protein complex 3 subunit sigma-1) (Sigma-3A-adaptin) (Sigma3A-adaptin) (Sigma-adaptin 3a)	Ap3s1	Q9DCR2	SUBCELLULAR LOCATION: Golgi apparatus. Cytoplasmic vesicle membrane {ECO:0000250}; Peripheral membrane protein {ECO:0000250}; Cytoplasmic side {ECO:0000250}. Note=Component of the coat surrounding the cytoplasmic face of coated vesicles located at the Gol	0.79637	0.00638052
Bcl-2-like protein 13 (Bcl2-L-13) (Bcl-rambo) (Protein Mil1)	Bcl2l13 Mil1	P59017	SUBCELLULAR LOCATION: Mitochondrion membrane {ECO:0000250}; Single-pass membrane protein {ECO:0000250}.	0.796523	0.0256055
Malonyl-CoA decarboxylase, mitochondrial (MCD) (EC 4.1.1.9)	Mlycd	Q99J39	SUBCELLULAR LOCATION: Cytoplasm {ECO:0000250|UniProtKB:O95822}. Mitochondrion matrix {ECO:0000269|PubMed:23746352}. Peroxisome {ECO:0000250|UniProtKB:O95822}. Peroxisome matrix {ECO:0000250|UniProtKB:Q920F5}. Note=Enzymatically active in all three subcell	0.797289	0.00319264
Secretory carrier-associated membrane protein 3 (Secretory carrier membrane protein 3)	Scamp3	O35609	SUBCELLULAR LOCATION: Membrane; Multi-pass membrane protein.	0.798086	0.00512589
N-acyl-aromatic-L-amino acid amidohydrolase (carboxylate-forming) (EC 3.5.1.114) (Acylase III) (Aminoacylase III) (AAIII) (Aminoacylase-3) (ACY-3) (Aspartoacylase-2) (Hepatitis C virus core-binding protein 1) (HCBP1)	Acy3 Aspa2	Q91XE4	SUBCELLULAR LOCATION: Apical cell membrane {ECO:0000269|PubMed:14656720}; Peripheral membrane protein {ECO:0000269|PubMed:14656720}. Cytoplasm {ECO:0000269|PubMed:14656720}. Note=Predominantly localized in the apical membrane of cells in the S1 segment. I	0.798766	0.0677426
Transmembrane p24-trafficking protein 7	Tmed7	D3YZZ5	SUBCELLULAR LOCATION: Endoplasmic reticulum membrane {ECO:0000256|ARBA:ARBA00004115}; Single-pass type I membrane protein {ECO:0000256|ARBA:ARBA00004115}. Endoplasmic reticulum-Golgi intermediate compartment membrane {ECO:0000256|ARBA:ARBA00004151}; Singl	0.799218	0.00324588
UDP-glucose 6-dehydrogenase (UDP-Glc dehydrogenase) (UDP-GlcDH) (UDPGDH) (EC 1.1.1.22)	Ugdh	O70475		0.800115	0.0026066
Bifunctional glutamate/proline--tRNA ligase (Bifunctional aminoacyl-tRNA synthetase) [Includes: Glutamate--tRNA ligase (EC 6.1.1.17) (Glutamyl-tRNA synthetase) (GluRS); Proline--tRNA ligase (EC 6.1.1.15) (Prolyl-tRNA synthetase) (ProRS)]	Eprs1 Eprs Qprs	Q8CGC7	SUBCELLULAR LOCATION: Cytoplasm, cytosol {ECO:0000250|UniProtKB:P07814}. Membrane {ECO:0000269|PubMed:28178239}; Peripheral membrane protein {ECO:0000305|PubMed:28178239}. Note=Translocates from cytosol to membranes upon phosphorylation at Ser-999. {ECO:0	0.80033	0.00224517
Dehydrogenase/reductase SDR family member 1 (EC 1.1.-.-)	Dhrs1 D14ertd484e	Q99L04		0.801732	0.00122351
Delta-1-pyrroline-5-carboxylate dehydrogenase, mitochondrial (P5C dehydrogenase) (EC 1.2.1.88) (Aldehyde dehydrogenase family 4 member A1) (L-glutamate gamma-semialdehyde dehydrogenase)	Aldh4a1	Q8CHT0	SUBCELLULAR LOCATION: Mitochondrion matrix {ECO:0000250}.	0.801998	0.022132
Galactokinase (EC 2.7.1.6) (Galactose kinase)	Galk1 Galk Glk	Q9R0N0		0.802986	0.0051999
Aldehyde dehydrogenase family 16 member A1	Aldh16a1	Q571I9		0.803071	0.00871016
Formimidoyltransferase-cyclodeaminase (Formiminotransferase-cyclodeaminase) (FTCD) [Includes: Glutamate formimidoyltransferase (EC 2.1.2.5) (Glutamate formiminotransferase) (Glutamate formyltransferase); Formimidoyltetrahydrofolate cyclodeaminase (EC 4.3.	Ftcd	Q91XD4	SUBCELLULAR LOCATION: Cytoplasm, cytoskeleton, microtubule organizing center, centrosome, centriole {ECO:0000250}. Golgi apparatus {ECO:0000250}. Note=More abundantly located around the mother centriole. {ECO:0000250}.	0.803586	0.00149018
Cystathionine beta-synthase (EC 4.2.1.22) (Beta-thionase) (Serine sulfhydrase)	Cbs	Q91WT9	SUBCELLULAR LOCATION: Cytoplasm {ECO:0000250|UniProtKB:P35520}. Nucleus {ECO:0000250|UniProtKB:P35520}.	0.803843	0.0277644
CSC1-like protein 2 (Transmembrane protein 63B)	Tmem63b	Q3TWI9	SUBCELLULAR LOCATION: Cell membrane {ECO:0000269|PubMed:27045885, ECO:0000269|PubMed:31243992}; Multi-pass membrane protein {ECO:0000255}.	0.803958	0.00942509
Macrophage scavenger receptor types I and II (Macrophage acetylated LDL receptor I and II) (Scavenger receptor type A) (SR-A) (CD antigen CD204)	Msr1 Scvr	P30204	SUBCELLULAR LOCATION: Membrane; Single-pass type II membrane protein.	0.804349	0.0076303
Golgi apparatus protein 1 (E-selectin ligand 1) (ESL-1) (Selel) (Golgi sialoglycoprotein MG-160)	Glg1 Esl1 Mg160 Selel	Q61543	SUBCELLULAR LOCATION: Cell membrane {ECO:0000269|PubMed:9099943}; Single-pass type I membrane protein {ECO:0000255}. Golgi apparatus membrane {ECO:0000269|PubMed:9099943}; Single-pass type I membrane protein {ECO:0000255}. Golgi outpost {ECO:0000250|UniPr	0.808958	0.00183487
Eukaryotic translation initiation factor 3 subunit F (eIF3f) (Deubiquitinating enzyme eIF3f) (EC 3.4.19.12) (Eukaryotic translation initiation factor 3 subunit 5) (eIF-3-epsilon) (eIF3 p47)	Eif3f Eif3s5	Q9DCH4	SUBCELLULAR LOCATION: Cytoplasm {ECO:0000255|HAMAP-Rule:MF_03005}.	0.810639	0.0202916
Aldehyde dehydrogenase X, mitochondrial (EC 1.2.1.3) (Aldehyde dehydrogenase family 1 member B1)	Aldh1b1 Aldhx	Q9CZS1	SUBCELLULAR LOCATION: Mitochondrion matrix {ECO:0000250}.	0.810963	0.0071648
Guanine nucleotide-binding protein G(q) subunit alpha (Guanine nucleotide-binding protein alpha-q)	Gnaq	P21279	SUBCELLULAR LOCATION: Cell membrane {ECO:0000269|PubMed:19001095}; Lipid-anchor {ECO:0000269|PubMed:19001095}. Golgi apparatus {ECO:0000250|UniProtKB:P50148}. Nucleus {ECO:0000269|PubMed:18802028}. Nucleus membrane {ECO:0000269|PubMed:18802028}. Note=Colo	0.811823	0.00471396
Phospholipid scramblase 3 (PL scramblase 3) (Ca(2+)-dependent phospholipid scramblase 3)	Plscr3	Q9JIZ9	SUBCELLULAR LOCATION: Mitochondrion membrane {ECO:0000269|PubMed:21785166}; Single-pass type II membrane protein {ECO:0000250|UniProtKB:Q6QBQ4}. Mitochondrion inner membrane {ECO:0000250|UniProtKB:Q6QBQ4}; Single-pass type II membrane protein {ECO:0000250	0.811919	0.0178588
V-set and immunoglobulin domain-containing 4	Vsig4	F6TUL9		0.812104	0.00457906
Guanine nucleotide-binding protein G(I)/G(S)/G(T) subunit beta-2 (G protein subunit beta-2) (Transducin beta chain 2)	Gnb2	P62880	SUBCELLULAR LOCATION: Cytoplasm, perinuclear region {ECO:0000250}.	0.813431	0.00393696
Peroxiredoxin-5, mitochondrial (EC 1.11.1.24) (Antioxidant enzyme B166) (AOEB166) (Liver tissue 2D-page spot 2D-0014IV) (PLP) (Peroxiredoxin V) (Prx-V) (Peroxisomal antioxidant enzyme) (Thioredoxin peroxidase PMP20) (Thioredoxin-dependent peroxiredoxin 5)	Prdx5 Prdx6	P99029	SUBCELLULAR LOCATION: [Isoform Mitochondrial]: Mitochondrion {ECO:0000250|UniProtKB:P30044}.; SUBCELLULAR LOCATION: [Isoform Cytoplasmic+peroxisomal]: Cytoplasm {ECO:0000250|UniProtKB:P30044}. Peroxisome matrix {ECO:0000250|UniProtKB:P30044}.	0.813904	0.00940973
RuvB-like 2 (EC 3.6.4.12) (p47 protein)	Ruvbl2	Q9WTM5	SUBCELLULAR LOCATION: Nucleus {ECO:0000250}. Dynein axonemal particle {ECO:0000250|UniProtKB:Q9DE27}.	0.814077	0.0240162
Isoleucine--tRNA ligase, cytoplasmic (EC 6.1.1.5) (Isoleucyl-tRNA synthetase) (IRS) (IleRS)	Iars1 Iars	Q8BU30	SUBCELLULAR LOCATION: Cytoplasm {ECO:0000250|UniProtKB:P41252}. Cytoplasm, cytosol {ECO:0000250|UniProtKB:P41252}.	0.814881	0.00717766
Transmembrane emp24 domain-containing protein 10 (Protein Tmed10) (21 kDa transmembrane-trafficking protein) (Transmembrane protein Tmp21) (p24 family protein delta-1) (p24delta1)	Tmed10 Tmp21	Q9D1D4	SUBCELLULAR LOCATION: Endoplasmic reticulum membrane {ECO:0000250|UniProtKB:P49755}; Single-pass type I membrane protein {ECO:0000255}. Endoplasmic reticulum-Golgi intermediate compartment membrane {ECO:0000250|UniProtKB:P49755}; Single-pass type I membra	0.814934	0.00341722
Secretory carrier-associated membrane protein 1 (Secretory carrier membrane protein 1)	Scamp1	Q8K021	SUBCELLULAR LOCATION: Golgi apparatus, trans-Golgi network membrane {ECO:0000250}; Multi-pass membrane protein {ECO:0000250}. Recycling endosome membrane {ECO:0000250}; Multi-pass membrane protein {ECO:0000250}.	0.815106	0.00890822
Secretory carrier-associated membrane protein 2 (Secretory carrier membrane protein 2)	Scamp2	Q9ERN0	SUBCELLULAR LOCATION: Golgi apparatus, trans-Golgi network membrane {ECO:0000250}; Multi-pass membrane protein {ECO:0000250}. Recycling endosome membrane {ECO:0000250}; Multi-pass membrane protein {ECO:0000250}.	0.8162	0.0117933
Carnitine O-palmitoyltransferase 2, mitochondrial (EC 2.3.1.21) (Carnitine palmitoyltransferase II) (CPT II)	Cpt2 Cpt-2	P52825	SUBCELLULAR LOCATION: Mitochondrion inner membrane {ECO:0000250}; Peripheral membrane protein {ECO:0000250}; Matrix side {ECO:0000250}.	0.817335	0.00208709
Eukaryotic translation initiation factor 2 subunit 3, X-linked (EC 3.6.5.3) (Eukaryotic translation initiation factor 2 subunit gamma, X-linked) (eIF-2-gamma X)	Eif2s3x	Q9Z0N1		0.817897	0.0536059
Aminoacyl tRNA synthase complex-interacting multifunctional protein 2 (Multisynthase complex auxiliary component p38) (Protein JTV-1)	Aimp2 Jtv1	Q8R010	SUBCELLULAR LOCATION: Cytoplasm, cytosol {ECO:0000269|PubMed:18695251}. Nucleus {ECO:0000269|PubMed:18695251}. Note=Following DNA damage, dissociates from the aminoacyl-tRNA synthase complex and translocates from the cytoplasm to the nucleus. {ECO:0000269	0.818463	0.0178199
Ras-related protein Ral-A (EC 3.6.5.2)	Rala Ral Ral-a	P63321	SUBCELLULAR LOCATION: Cell membrane {ECO:0000250|UniProtKB:P11233}; Lipid-anchor {ECO:0000250|UniProtKB:P11233}; Cytoplasmic side {ECO:0000250|UniProtKB:P11233}. Cleavage furrow {ECO:0000250|UniProtKB:P11233}. Midbody, Midbody ring {ECO:0000250|UniProtKB:	0.820127	0.00667388
Protein disulfide-isomerase A5 (EC 5.3.4.1) (Protein disulfide isomerase-related protein)	Pdia5 Pdir	Q921X9	SUBCELLULAR LOCATION: Endoplasmic reticulum lumen {ECO:0000255|PROSITE-ProRule:PRU10138}.	0.820482	0.0348218
Vesicle-fusing ATPase (EC 3.6.4.6) (N-ethylmaleimide-sensitive fusion protein) (NEM-sensitive fusion protein) (Suppressor of K(+) transport growth defect 2) (Protein SKD2) (Vesicular-fusion protein NSF)	Nsf Skd2	P46460	SUBCELLULAR LOCATION: Cytoplasm.	0.820822	0.00157909
Ubiquitin-conjugating enzyme E2 N (EC 2.3.2.23) (Bendless-like ubiquitin-conjugating enzyme) (E2 ubiquitin-conjugating enzyme N) (Ubc13) (Ubiquitin carrier protein N) (Ubiquitin-protein ligase N)	Ube2n Blu	P61089	SUBCELLULAR LOCATION: Nucleus {ECO:0000250|UniProtKB:P61088}. Cytoplasm {ECO:0000250|UniProtKB:P61088}.	0.821441	0.00824025
Quinone oxidoreductase (EC 1.6.5.5) (NADPH:quinone reductase) (Zeta-crystallin)	Cryz	P47199	SUBCELLULAR LOCATION: Cytoplasm {ECO:0000250}.	0.821562	0.0119404
Glutaredoxin-3 (PKC-interacting cousin of thioredoxin) (PICOT) (PKC-theta-interacting protein) (PKCq-interacting protein) (Thioredoxin-like protein 2)	Glrx3 Picot Txnl2	Q9CQM9	SUBCELLULAR LOCATION: Cytoplasm, cytosol {ECO:0000250|UniProtKB:O76003}. Cytoplasm, cell cortex {ECO:0000269|PubMed:18258855}. Cytoplasm, myofibril, sarcomere, Z line {ECO:0000269|PubMed:18258855}. Note=Under the plasma membrane (PubMed:18258855). After P	0.821681	0.0259709
Trafficking protein particle complex subunit 12 (Tetratricopeptide repeat protein 15) (TPR repeat protein 15)	Trappc12 Ttc15	Q8K2L8	SUBCELLULAR LOCATION: Endoplasmic reticulum-Golgi intermediate compartment {ECO:0000250|UniProtKB:Q8WVT3}. Nucleus {ECO:0000250|UniProtKB:Q8WVT3}. Note=Mainly localizes to structures resembling the Golgi and a small amount is found in the nucleus. {ECO:00	0.822116	0.0204466
Annexin A4 (Annexin IV) (Annexin-4)	Anxa4 Anx4	P97429	SUBCELLULAR LOCATION: Zymogen granule membrane {ECO:0000250|UniProtKB:P50994}; Peripheral membrane protein {ECO:0000250|UniProtKB:P50994}.	0.822226	0.0044704
Arginine--tRNA ligase, cytoplasmic (EC 6.1.1.19) (Arginyl-tRNA synthetase) (ArgRS)	Rars1 Rars	Q9D0I9	SUBCELLULAR LOCATION: Cytoplasm {ECO:0000250|UniProtKB:P54136}. Cytoplasm, cytosol {ECO:0000250|UniProtKB:P54136}.	0.822583	0.00549149
Integrin beta-1 (Fibronectin receptor subunit beta) (VLA-4 subunit beta) (CD antigen CD29)	Itgb1	P09055	SUBCELLULAR LOCATION: Cell membrane {ECO:0000250|UniProtKB:P05556}; Single-pass type I membrane protein {ECO:0000255}. Cell projection, invadopodium membrane {ECO:0000250|UniProtKB:P05556}; Single-pass type I membrane protein {ECO:0000255}. Cell projectio	0.822986	0.00139439
Glutamine--tRNA ligase (EC 6.1.1.18) (Glutaminyl-tRNA synthetase) (GlnRS)	Qars1 Qars	Q8BML9	SUBCELLULAR LOCATION: Cytoplasm, cytosol {ECO:0000250|UniProtKB:P47897}. Cytoplasm {ECO:0000250|UniProtKB:P47897}.	0.825965	0.00495354
26S proteasome non-ATPase regulatory subunit 5 (26S protease subunit S5 basic) (26S proteasome subunit S5B)	Psmd5 Kiaa0072	Q8BJY1		0.826604	0.0120696
Fatty acid-binding protein, intestinal (Fatty acid-binding protein 2) (Intestinal-type fatty acid-binding protein) (I-FABP)	Fabp2 Fabpi	P55050	SUBCELLULAR LOCATION: Cytoplasm.	0.827588	0.041166
(3R)-3-hydroxyacyl-CoA dehydrogenase (EC 1.1.1.n12) (17-beta-hydroxysteroid dehydrogenase 8) (17-beta-HSD 8) (3-ketoacyl-[acyl-carrier-protein] reductase alpha subunit) (KAR alpha subunit) (3-oxoacyl-[acyl-carrier-protein] reductase) (Estradiol 17-beta-de	Hsd17b8 H2-Ke6 Hke6	P50171	SUBCELLULAR LOCATION: Mitochondrion matrix {ECO:0000250|UniProtKB:Q92506}.	0.828533	0.0117256
Glutathione reductase, mitochondrial (GR) (GRase) (EC 1.8.1.7)	Gsr Gr1	P47791	SUBCELLULAR LOCATION: [Isoform Mitochondrial]: Mitochondrion.; SUBCELLULAR LOCATION: [Isoform Cytoplasmic]: Cytoplasm.	0.829318	0.0190309
Dyslexia-associated protein KIAA0319-like protein (Adeno-associated virus receptor) (AAVR)	Kiaa0319l Aavr	Q8K135	SUBCELLULAR LOCATION: Cytoplasmic granule membrane {ECO:0000250|UniProtKB:Q8IZA0}; Multi-pass membrane protein {ECO:0000250|UniProtKB:Q8IZA0}. Golgi apparatus membrane {ECO:0000250|UniProtKB:Q8IZA0}; Multi-pass membrane protein. Golgi apparatus, trans-Gol	0.829517	0.0157373
Secretory carrier-associated membrane protein 4 (SC4) (Secretory carrier membrane protein 4)	Scamp4	Q9JKV5	SUBCELLULAR LOCATION: Membrane; Multi-pass membrane protein.	0.829653	0.0151524
DNA damage-binding protein 1 (DDB p127 subunit) (Damage-specific DNA-binding protein 1) (UV-damaged DNA-binding factor)	Ddb1	Q3U1J4	SUBCELLULAR LOCATION: Cytoplasm {ECO:0000250|UniProtKB:Q16531}. Nucleus {ECO:0000250|UniProtKB:Q16531}. Note=Primarily cytoplasmic. Translocates to the nucleus following UV irradiation and subsequently accumulates at sites of DNA damage. {ECO:0000250|UniP	0.829727	0.00531381
3-ketoacyl-CoA thiolase, mitochondrial (EC 2.3.1.16) (Acetyl-CoA acetyltransferase) (EC 2.3.1.9) (Acetyl-CoA acyltransferase) (Acyl-CoA hydrolase, mitochondrial) (EC 3.1.2.-) (EC 3.1.2.1) (EC 3.1.2.2) (Beta-ketothiolase) (Mitochondrial 3-oxoacyl-CoA thiol	Acaa2	Q8BWT1	SUBCELLULAR LOCATION: Mitochondrion {ECO:0000250|UniProtKB:P42765}.	0.830225	0.00169933
Ethylmalonyl-CoA decarboxylase (EC 4.1.1.94) (Enoyl-CoA hydratase domain-containing protein 1) (Methylmalonyl-CoA decarboxylase) (MMCD)	Echdc1	Q9D9V3	SUBCELLULAR LOCATION: Cytoplasm, cytosol {ECO:0000305|PubMed:22016388}.	0.831831	0.0288529
26S proteasome regulatory subunit 4 (P26s4) (26S proteasome AAA-ATPase subunit RPT2) (Proteasome 26S subunit ATPase 1)	Psmc1	P62192	SUBCELLULAR LOCATION: Cytoplasm {ECO:0000250}. Nucleus {ECO:0000250}. Membrane {ECO:0000250|UniProtKB:P62191}; Lipid-anchor {ECO:0000250|UniProtKB:P62191}.	0.83196	0.00458149
Uncharacterized protein KIAA2013	Kiaa2013	Q91X21	SUBCELLULAR LOCATION: Membrane {ECO:0000305}; Single-pass type I membrane protein {ECO:0000305}.	0.832055	0.0426547
Glutathione S-transferase kappa 1 (EC 2.5.1.18) (GST 13-13) (GST class-kappa) (GSTK1-1) (mGSTK1) (Glutathione S-transferase subunit 13)	Gstk1	Q9DCM2	SUBCELLULAR LOCATION: Mitochondrion {ECO:0000269|PubMed:12720545}.	0.832968	0.00757771
Lon protease homolog, mitochondrial (EC 3.4.21.53) (Lon protease-like protein) (LONP) (Mitochondrial ATP-dependent protease Lon) (Serine protease 15)	Lonp1 Prss15	Q8CGK3	SUBCELLULAR LOCATION: Mitochondrion matrix {ECO:0000255|HAMAP-Rule:MF_03120, ECO:0000269|PubMed:12657466}.	0.834995	0.00995593
Scavenger receptor cysteine-rich type 1 protein M130 (CD antigen CD163) [Cleaved into: Soluble CD163 (sCD163)]	Cd163 M130	Q2VLH6	SUBCELLULAR LOCATION: [Soluble CD163]: Secreted {ECO:0000250|UniProtKB:Q86VB7}.; SUBCELLULAR LOCATION: Cell membrane {ECO:0000250|UniProtKB:Q86VB7}; Single-pass type I membrane protein {ECO:0000250|UniProtKB:Q86VB7}.	0.835281	0.00372184
Copper-transporting ATPase 2 (EC 7.2.2.8) (Copper pump 2) (Wilson disease-associated protein homolog)	Atp7b Wnd	Q64446	SUBCELLULAR LOCATION: Golgi apparatus, trans-Golgi network membrane {ECO:0000250|UniProtKB:P35670}; Multi-pass membrane protein {ECO:0000255}. Late endosome {ECO:0000250|UniProtKB:P35670}. Note=Predominantly found in the trans-Golgi network (TGN). Not red	0.835641	0.00434693
26S proteasome regulatory subunit 8 (26S proteasome AAA-ATPase subunit RPT6) (Proteasome 26S subunit ATPase 5) (Proteasome subunit p45) (p45/SUG) (mSUG1)	Psmc5 Sug1	P62196	SUBCELLULAR LOCATION: Cytoplasm {ECO:0000250|UniProtKB:P62195}. Nucleus {ECO:0000250|UniProtKB:P62195}.	0.835925	0.00627987
Dihydrolipoyllysine-residue acetyltransferase component of pyruvate dehydrogenase complex, mitochondrial (EC 2.3.1.12) (Dihydrolipoamide acetyltransferase component of pyruvate dehydrogenase complex) (Pyruvate dehydrogenase complex component E2) (PDC-E2)	Dlat	Q8BMF4	SUBCELLULAR LOCATION: Mitochondrion matrix.	0.836138	0.00426666
Beta-galactoside alpha-2,6-sialyltransferase 1 (Alpha 2,6-ST 1) (EC 2.4.99.1) (CMP-N-acetylneuraminate-beta-galactosamide-alpha-2,6-sialyltransferase 1) (ST6Gal I) (ST6GalI) (Sialyltransferase 1)	St6gal1 Siat1	Q64685	SUBCELLULAR LOCATION: Golgi apparatus, Golgi stack membrane {ECO:0000250|UniProtKB:P15907}; Single-pass type II membrane protein. Secreted. Note=Membrane-bound form in trans cisternae of Golgi. Secreted into the body fluid.	0.837254	0.0102321
Eukaryotic translation initiation factor 3 subunit D (eIF3d) (Eukaryotic translation initiation factor 3 subunit 7) (eIF-3-zeta) (eIF3 p66)	Eif3d Eif3s7	O70194	SUBCELLULAR LOCATION: Cytoplasm {ECO:0000255|HAMAP-Rule:MF_03003}.	0.83838	0.00700655
Pyruvate dehydrogenase protein X component, mitochondrial (Dihydrolipoamide dehydrogenase-binding protein of pyruvate dehydrogenase complex) (Lipoyl-containing pyruvate dehydrogenase complex component X)	Pdhx	Q8BKZ9	SUBCELLULAR LOCATION: Mitochondrion matrix {ECO:0000250}.	0.838706	0.0244794
40S ribosomal protein S8	Rps8	P62242	SUBCELLULAR LOCATION: Cytoplasm {ECO:0000250}. Membrane {ECO:0000250|UniProtKB:P62241}; Lipid-anchor {ECO:0000250|UniProtKB:P62241}. Note=Localized in cytoplasmic mRNP granules containing untranslated mRNAs. {ECO:0000250}.	0.838789	0.00491617
Multifunctional protein ADE2 [Includes: Phosphoribosylaminoimidazole-succinocarboxamide synthase (EC 6.3.2.6) (SAICAR synthetase); Phosphoribosylaminoimidazole carboxylase (EC 4.1.1.21) (AIR carboxylase) (AIRC)]	Paics	Q9DCL9		0.838904	0.0194376
Proteasome adapter and scaffold protein ECM29 (Proteasome-associated protein ECM29 homolog)	Ecpas Ecm29 Kiaa0368	Q6PDI5	SUBCELLULAR LOCATION: Endoplasmic reticulum {ECO:0000250|UniProtKB:Q5VYK3}. Endoplasmic reticulum-Golgi intermediate compartment {ECO:0000250|UniProtKB:Q5VYK3}. Endosome {ECO:0000250|UniProtKB:Q5VYK3}. Cytoplasm, cytoskeleton, microtubule organizing cente	0.838956	0.0258473
Eukaryotic translation initiation factor 3 subunit G (eIF3g) (Eukaryotic translation initiation factor 3 RNA-binding subunit) (eIF-3 RNA-binding subunit) (Eukaryotic translation initiation factor 3 subunit 4) (eIF-3-delta) (eIF3 p42) (eIF3 p44)	Eif3g Eif3p42 Eif3s4	Q9Z1D1	SUBCELLULAR LOCATION: Cytoplasm {ECO:0000255|HAMAP-Rule:MF_03006}. Nucleus {ECO:0000255|HAMAP-Rule:MF_03006}. Cytoplasm, perinuclear region {ECO:0000255|HAMAP-Rule:MF_03006}. Note=Colocalizes with AIFM1 in the nucleus and perinuclear region. {ECO:0000255|	0.840453	0.0227997
Syntaxin-2 (Epimorphin)	Stx2 Epim	Q00262	SUBCELLULAR LOCATION: Membrane; Single-pass type IV membrane protein.	0.840539	0.0227983
Thioredoxin (Trx) (ATL-derived factor) (ADF)	Txn Txn1	P10639	SUBCELLULAR LOCATION: Nucleus {ECO:0000250|UniProtKB:P10599}. Cytoplasm {ECO:0000250|UniProtKB:P10599}. Secreted {ECO:0000250|UniProtKB:P10599}. Note=Translocates from the cytoplasm into the nucleus after phorbol 12-myristate 13-acetate induction (PMA). P	0.841481	0.00734838
Starch-binding domain-containing protein 1 (Genethonin-1) (Glycophagy cargo receptor stbd1)	Stbd1 D5Ertd593e	Q8C7E7	SUBCELLULAR LOCATION: Preautophagosomal structure membrane {ECO:0000250|UniProtKB:Q5FVN1, ECO:0000305|PubMed:20810658}; Single-pass type III membrane protein {ECO:0000250|UniProtKB:O95210}. Endoplasmic reticulum membrane {ECO:0000250|UniProtKB:O95210}; Si	0.843674	0.00623135
Macrophage migration inhibitory factor (MIF) (EC 5.3.2.1) (Delayed early response protein 6) (DER6) (Glycosylation-inhibiting factor) (GIF) (L-dopachrome isomerase) (L-dopachrome tautomerase) (EC 5.3.3.12) (Phenylpyruvate tautomerase)	Mif	P34884	SUBCELLULAR LOCATION: Secreted {ECO:0000269|PubMed:17526494, ECO:0000269|PubMed:8234256}. Cytoplasm {ECO:0000250|UniProtKB:P14174}. Note=Does not have a cleavable signal sequence and is secreted via a specialized, non-classical pathway. Secreted by macrop	0.843994	0.0162622
Spatacsin (Spastic paraplegia 11 protein homolog)	Spg11 Kiaa1840	Q3UHA3	SUBCELLULAR LOCATION: Cytoplasm, cytosol {ECO:0000269|PubMed:24794856}. Nucleus {ECO:0000250|UniProtKB:Q96JI7}. Cell projection, axon {ECO:0000269|PubMed:24794856}. Cell projection, dendrite {ECO:0000269|PubMed:24794856}. Cell junction, synapse {ECO:00002	0.844306	0.036785
Eukaryotic translation initiation factor 4 gamma 1 (eIF-4-gamma 1) (eIF-4G 1) (eIF-4G1)	Eif4g1	Q6NZJ6	SUBCELLULAR LOCATION: Cytoplasm, Stress granule {ECO:0000250|UniProtKB:Q04637}.	0.844591	0.0182283
Ras-related protein Rab-10 (EC 3.6.5.2)	Rab10	P61027	SUBCELLULAR LOCATION: Cytoplasmic vesicle membrane {ECO:0000305}; Lipid-anchor {ECO:0000305|PubMed:20576682}; Cytoplasmic side {ECO:0000305|PubMed:20576682}. Golgi apparatus, trans-Golgi network membrane {ECO:0000250|UniProtKB:P24409}. Endosome membrane {	0.845055	0.0117052
Lipoamide acyltransferase component of branched-chain alpha-keto acid dehydrogenase complex, mitochondrial (EC 2.3.1.168) (Branched-chain alpha-keto acid dehydrogenase complex component E2) (BCKAD-E2) (BCKADE2) (Dihydrolipoamide acetyltransferase componen	Dbt	P53395	SUBCELLULAR LOCATION: Mitochondrion matrix.	0.846132	0.00236934
Probable phospholipid-transporting ATPase IIB (EC 7.6.2.1) (ATPase class II type 9B)	Atp9b	P98195	SUBCELLULAR LOCATION: Golgi apparatus, trans-Golgi network membrane {ECO:0000250}; Multi-pass membrane protein {ECO:0000250}.	0.847272	0.00474846
Trafficking protein particle complex subunit 5	Trappc5	Q9CQA1	SUBCELLULAR LOCATION: Golgi apparatus, cis-Golgi network {ECO:0000250}. Endoplasmic reticulum {ECO:0000250}.	0.847337	0.023626
Thiol S-methyltransferase METTL7B (Methyltransferase-like protein 7B) (EC 2.1.1.9)	Mettl7b	Q9DD20	SUBCELLULAR LOCATION: Endoplasmic reticulum membrane {ECO:0000250|UniProtKB:Q562C4}; Peripheral membrane protein {ECO:0000250|UniProtKB:Q562C4}. Lipid droplet {ECO:0000250|UniProtKB:Q562C4}. Note=Highly concentrated in the perinuclear area of the endoplas	0.848909	0.00426578
Armadillo repeat protein deleted in velo-cardio-facial syndrome homolog	Arvcf	P98203		0.8494	0.028271
T-complex protein 1 subunit beta (TCP-1-beta) (CCT-beta)	Cct2 Cctb	P80314	SUBCELLULAR LOCATION: Cytoplasm {ECO:0000250|UniProtKB:P78371}.	0.849533	0.00416239
Lipid droplet-regulating VLDL assembly factor AUP1 (Ancient ubiquitous protein 1)	Aup1	P70295	SUBCELLULAR LOCATION: Endoplasmic reticulum membrane {ECO:0000250|UniProtKB:Q9Y679}; Peripheral membrane protein {ECO:0000250|UniProtKB:Q9Y679}. Lipid droplet {ECO:0000250|UniProtKB:Q9Y679}.	0.849679	0.0264526
Cytochrome P450 4B1 (EC 1.14.14.1) (CYPIVB1)	Cyp4b1	Q64462	SUBCELLULAR LOCATION: Endoplasmic reticulum membrane; Peripheral membrane protein. Microsome membrane; Peripheral membrane protein.	0.851574	0.0167044
Eukaryotic translation initiation factor 3 subunit C (eIF3c) (Eukaryotic translation initiation factor 3 subunit 8) (eIF3 p110)	Eif3c Eif3s8	Q8R1B4	SUBCELLULAR LOCATION: Cytoplasm {ECO:0000255|HAMAP-Rule:MF_03002}.	0.854041	0.00705102
Stress-70 protein, mitochondrial (75 kDa glucose-regulated protein) (GRP-75) (Heat shock 70 kDa protein 9) (Mortalin) (Peptide-binding protein 74) (PBP74) (p66 MOT)	Hspa9 Grp75 Hsp74 Hspa9a	P38647	SUBCELLULAR LOCATION: Mitochondrion {ECO:0000269|PubMed:7865888}. Nucleus, nucleolus {ECO:0000250|UniProtKB:P38646}.	0.856221	0.00274191
40S ribosomal protein S16	Rps16	P14131		0.856955	0.00377148
Guanine nucleotide-binding protein G(I)/G(S)/G(O) subunit gamma-5	Gng5 Gngt5	Q80SZ7	SUBCELLULAR LOCATION: Cell membrane {ECO:0000305}; Lipid-anchor {ECO:0000305}; Cytoplasmic side {ECO:0000305}.	0.857595	0.0178091
Glycerol-3-phosphate dehydrogenase [NAD(+)], cytoplasmic (GPD-C) (GPDH-C) (EC 1.1.1.8)	Gpd1 Gdc-1 Gdc1 Kiaa4010	P13707	SUBCELLULAR LOCATION: Cytoplasm {ECO:0000250|UniProtKB:P21695}.	0.857982	0.00328334
Putative L-aspartate dehydrogenase (EC 1.4.1.21) (Aspartate dehydrogenase domain-containing protein)	Aspdh	Q9DCQ2		0.858472	0.00738268
Bifunctional coenzyme A synthase (CoA synthase) [Includes: Phosphopantetheine adenylyltransferase (EC 2.7.7.3) (Dephospho-CoA pyrophosphorylase) (Pantetheine-phosphate adenylyltransferase) (PPAT); Dephospho-CoA kinase (DPCK) (EC 2.7.1.24) (Dephosphocoenzy	Coasy Ukr1	Q9DBL7	SUBCELLULAR LOCATION: Cytoplasm {ECO:0000250|UniProtKB:Q13057}. Mitochondrion matrix {ECO:0000250|UniProtKB:Q13057}. Note=The protein is mainly present in the mitochondrial matrix, probably anchored to the inner mitochondrial membrane, but this protein is	0.860284	0.00694439
Probable ATP-dependent RNA helicase DDX6 (EC 3.6.4.13) (ATP-dependent RNA helicase p54) (DEAD box protein 6) (Oncogene RCK homolog)	Ddx6 Hlr2 Rck	P54823	SUBCELLULAR LOCATION: Cytoplasm, P-body {ECO:0000250|UniProtKB:P26196}. Cytoplasm {ECO:0000250|UniProtKB:P26196}. Nucleus {ECO:0000250|UniProtKB:P26196}. Note=Imported in the nucleus via interaction with EIF4ENIF1/4E-T via a piggy-back mechanism. Upon cel	0.860507	0.0226561
Vacuolar protein sorting-associated protein 41 homolog (VAM2 homolog) (mVAM2)	Vps41	Q5KU39	SUBCELLULAR LOCATION: Endosome membrane {ECO:0000250|UniProtKB:P49754}. Late endosome {ECO:0000250|UniProtKB:P49754}. Lysosome {ECO:0000250|UniProtKB:P49754}. Golgi apparatus, trans-Golgi network {ECO:0000250|UniProtKB:P49754}. Early endosome {ECO:0000250	0.860565	0.0277928
Ephrin-B1 (CEK5 receptor ligand) (CEK5-L) (EFL-3) (ELK ligand) (ELK-L) (EPH-related receptor tyrosine kinase ligand 2) (LERK-2) (Stimulated by retinoic acid gene 1 protein) [Cleaved into: Ephrin-B1 C-terminal fragment (Ephrin-B1 CTF); Ephrin-B1 intracellu	Efnb1 Epl2 Eplg2 Lerk2 Stra1	P52795	SUBCELLULAR LOCATION: Cell membrane {ECO:0000269|PubMed:7929389, ECO:0000305|PubMed:10704386}; Single-pass type I membrane protein {ECO:0000255}. Membrane raft {ECO:0000269|PubMed:10197531}. Note=May recruit GRIP1 and GRIP2 to membrane raft domains. {ECO:	0.86305	0.0189287
Podocalyxin (Podocalyxin-like protein 1) (PC) (PCLP-1)	Podxl Pclp1	Q9R0M4	SUBCELLULAR LOCATION: Apical cell membrane {ECO:0000269|PubMed:17311105}. Cell projection, microvillus {ECO:0000269|PubMed:17311105}. Membrane raft {ECO:0000250}. Cell projection, lamellipodium {ECO:0000250}. Cell projection, filopodium {ECO:0000250}. Cel	0.863124	0.017301
Ferritin heavy chain (Ferritin H subunit) (EC 1.16.3.1) [Cleaved into: Ferritin heavy chain, N-terminally processed]	Fth1 Fth	P09528		0.863291	0.0127906
Aspartate--tRNA ligase, cytoplasmic (EC 6.1.1.12) (Aspartyl-tRNA synthetase) (AspRS)	Dars1 Dars	Q922B2	SUBCELLULAR LOCATION: Cytoplasm.	0.863584	0.00211631
Junctional adhesion molecule A (JAM-A) (Junctional adhesion molecule 1) (JAM-1) (CD antigen CD321)	F11r Jam1 Jcam Jcam1	O88792	SUBCELLULAR LOCATION: Cell junction, tight junction {ECO:0000269|PubMed:11036763}. Cell membrane {ECO:0000269|PubMed:11036763}; Single-pass type I membrane protein {ECO:0000269|PubMed:11036763}. Note=Localized at tight junctions of both epithelial and end	0.864646	0.0131294
Glucokinase regulatory protein (GKRP) (Glucokinase regulator)	Gckr	Q91X44	SUBCELLULAR LOCATION: Cytoplasm {ECO:0000250|UniProtKB:Q14397}. Nucleus {ECO:0000269|PubMed:10713097}. Mitochondrion {ECO:0000250|UniProtKB:Q07071}. Note=Under low glucose concentrations, GCKR associates with GCK and the inactive complex is recruited to t	0.871052	0.0263148
Isocitrate dehydrogenase [NADP], mitochondrial (IDH) (EC 1.1.1.42) (ICD-M) (IDP) (NADP(+)-specific ICDH) (Oxalosuccinate decarboxylase)	Idh2	P54071	SUBCELLULAR LOCATION: Mitochondrion.	0.871486	0.0307793
Tetraspanin-31 (Tspan-31) (Sarcoma-amplified sequence homolog)	Tspan31 Sas	Q9CQ88	SUBCELLULAR LOCATION: Membrane {ECO:0000250}; Multi-pass membrane protein {ECO:0000250}.	0.871841	0.014738
Endonuclease G, mitochondrial (Endo G) (EC 3.1.30.-)	Endog	O08600	SUBCELLULAR LOCATION: Mitochondrion {ECO:0000250|UniProtKB:Q14249}.	0.871904	0.00939687
26S proteasome non-ATPase regulatory subunit 2 (26S proteasome regulatory subunit RPN1) (26S proteasome regulatory subunit S2) (26S proteasome subunit p97)	Psmd2	Q8VDM4		0.872207	0.0058244
Hydroxymethylglutaryl-CoA synthase, mitochondrial (HMG-CoA synthase) (EC 2.3.3.10) (3-hydroxy-3-methylglutaryl coenzyme A synthase)	Hmgcs2	P54869	SUBCELLULAR LOCATION: Mitochondrion {ECO:0000250|UniProtKB:P22791}.	0.872606	0.00204662
Protein VAC14 homolog	Vac14 D8Wsu151e	Q80WQ2	SUBCELLULAR LOCATION: Endosome membrane {ECO:0000269|PubMed:19037259}. Microsome membrane {ECO:0000250|UniProtKB:Q80W92}. Note=Mainly associated with membranes of the late endocytic pathway. {ECO:0000250|UniProtKB:Q08AM6}.	0.874135	0.00311784
40S ribosomal protein S23	Rps23	P62267	SUBCELLULAR LOCATION: Cytoplasm, cytosol {ECO:0000250|UniProtKB:P62266}. Cytoplasm {ECO:0000250|UniProtKB:P62266}. Rough endoplasmic reticulum {ECO:0000250|UniProtKB:Q6SA96}. Note=Detected on cytosolic polysomes (By similarity). Detected in ribosomes that	0.876191	0.0278924
40S ribosomal protein S3a (Protein TU-11)	Rps3a Rps3a1	P97351	SUBCELLULAR LOCATION: Cytoplasm {ECO:0000255|HAMAP-Rule:MF_03122, ECO:0000269|PubMed:10713066}. Nucleus {ECO:0000255|HAMAP-Rule:MF_03122, ECO:0000269|PubMed:10713066}. Note=Localized in cytoplasmic mRNP granules containing untranslated mRNAs. {ECO:0000255	0.876823	0.0041119
26S proteasome regulatory subunit 10B (26S proteasome AAA-ATPase subunit RPT4) (Proteasome 26S subunit ATPase 6) (Proteasome subunit p42)	Psmc6 Sug2	P62334	SUBCELLULAR LOCATION: Cytoplasm {ECO:0000250}. Nucleus {ECO:0000250}.	0.878128	0.00501035
Erlin-2 (Endoplasmic reticulum lipid raft-associated protein 2) (Stomatin-prohibitin-flotillin-HflC/K domain-containing protein 2) (SPFH domain-containing protein 2)	Erlin2 Spfh2	Q8BFZ9	SUBCELLULAR LOCATION: Endoplasmic reticulum membrane {ECO:0000250}; Single-pass type II membrane protein {ECO:0000250}. Note=Associated with lipid raft-like domains of the endoplasmic reticulum membrane. {ECO:0000250}.	0.878212	0.0447746
3 beta-hydroxysteroid dehydrogenase/Delta 5-->4-isomerase type 3 (3 beta-hydroxysteroid dehydrogenase/Delta 5-->4-isomerase type III) (3-beta-HSD III) [Includes: 3-beta-hydroxy-Delta(5)-steroid dehydrogenase (EC 1.1.1.145) (3-beta-hydroxy-5-ene steroid de	Hsd3b3	P26150	SUBCELLULAR LOCATION: Endoplasmic reticulum membrane; Single-pass membrane protein. Mitochondrion membrane; Single-pass membrane protein.	0.878285	0.00353792
T-complex protein 1 subunit epsilon (TCP-1-epsilon) (CCT-epsilon)	Cct5 Ccte Kiaa0098	P80316	SUBCELLULAR LOCATION: Cytoplasm {ECO:0000250|UniProtKB:P48643}. Cytoplasm, cytoskeleton, microtubule organizing center, centrosome {ECO:0000250|UniProtKB:P48643}.	0.879796	0.00584363
Translationally-controlled tumor protein (TCTP) (21 kDa polypeptide) (p21) (p23)	Tpt1 Trt	P63028	SUBCELLULAR LOCATION: Cytoplasm {ECO:0000250}.	0.880457	0.0439237
Profilin-1 (Profilin I)	Pfn1	P62962	SUBCELLULAR LOCATION: Cytoplasm, cytoskeleton.	0.88103	0.00534382
Oxidoreductase HTATIP2 (EC 1.1.1.-)	Htatip2 Cc3 Tip30	Q9Z2G9	SUBCELLULAR LOCATION: Cytoplasm {ECO:0000250}. Nucleus envelope {ECO:0000250}.	0.883062	0.0116334
Annexin A3 (35-alpha calcimedin) (Annexin III) (Annexin-3) (Lipocortin III) (Placental anticoagulant protein III) (PAP-III)	Anxa3 Anx3	O35639		0.883715	0.0209905
Eukaryotic translation initiation factor 3 subunit L (eIF3l) (66 kDa tyrosine-rich heat shock protein) (67 kDa polymerase-associated factor) (Eukaryotic translation initiation factor 3 subunit 6-interacting protein) (Eukaryotic translation initiation fact	Eif3l Eif3eip Eif3s6ip Paf67	Q8QZY1	SUBCELLULAR LOCATION: Cytoplasm {ECO:0000255|HAMAP-Rule:MF_03011}.	0.884919	0.00561807
Pyruvate carboxylase, mitochondrial (EC 6.4.1.1) (Pyruvic carboxylase) (PCB)	Pc Pcx	Q05920	SUBCELLULAR LOCATION: Mitochondrion matrix.	0.891781	0.0007452
60S ribosomal protein L5	Rpl5	P47962	SUBCELLULAR LOCATION: Cytoplasm {ECO:0000250|UniProtKB:P46777}. Nucleus, nucleolus {ECO:0000250|UniProtKB:P46777}.	0.892023	0.0117718
Eukaryotic translation initiation factor 3 subunit I (eIF3i) (Eukaryotic translation initiation factor 3 subunit 2) (TGF-beta receptor-interacting protein 1) (TRIP-1) (eIF-3-beta) (eIF3 p36)	Eif3i Eif3s2 Trip1	Q9QZD9	SUBCELLULAR LOCATION: Cytoplasm {ECO:0000255|HAMAP-Rule:MF_03008}.	0.892372	0.0133427
Guanine nucleotide-binding protein G(i) subunit alpha-3 (G(i) alpha-3)	Gnai3	Q9DC51	SUBCELLULAR LOCATION: Cytoplasm {ECO:0000250|UniProtKB:P08754}. Cell membrane {ECO:0000250|UniProtKB:P08754}; Lipid-anchor {ECO:0000305}. Cytoplasm, cytoskeleton, microtubule organizing center, centrosome {ECO:0000250|UniProtKB:P08754}. Note=Localizes in	0.892586	0.00296865
Mitochondrial peptide methionine sulfoxide reductase (EC 1.8.4.11) (Peptide-methionine (S)-S-oxide reductase) (Peptide Met(O) reductase) (Protein-methionine-S-oxide reductase) (PMSR)	Msra	Q9D6Y7	SUBCELLULAR LOCATION: [Isoform 1]: Mitochondrion.; SUBCELLULAR LOCATION: [Isoform 2]: Cytoplasm. Nucleus. Membrane; Lipid-anchor.	0.892628	0.00608843
Eukaryotic translation initiation factor 3 subunit A (eIF3a) (Centrosomin) (Eukaryotic translation initiation factor 3 subunit 10) (eIF-3-theta) (eIF3 p167) (eIF3 p180) (eIF3 p185) (p162)	Eif3a Csma Eif3 Eif3s10	P23116	SUBCELLULAR LOCATION: Cytoplasm {ECO:0000255|HAMAP-Rule:MF_03000}. Cytoplasm, cytoskeleton, microtubule organizing center, centrosome {ECO:0000269|PubMed:9372446}. Nucleus {ECO:0000269|PubMed:9372446}. Note=Centrosomin-A is found in the centrosome. Centro	0.892835	0.00954086
Glutamine synthetase (GS) (EC 6.3.1.2) (Glutamate--ammonia ligase) (Palmitoyltransferase GLUL) (EC 2.3.1.225)	Glul Glns	P15105	SUBCELLULAR LOCATION: Cytoplasm, cytosol {ECO:0000250|UniProtKB:P15104}. Microsome {ECO:0000250|UniProtKB:P09606}. Mitochondrion {ECO:0000250|UniProtKB:P09606}. Cell membrane {ECO:0000250|UniProtKB:P15104}; Lipid-anchor {ECO:0000250|UniProtKB:P15104}. Not	0.896625	0.00211705
Gamma-butyrobetaine dioxygenase (EC 1.14.11.1) (Gamma-butyrobetaine hydroxylase) (Gamma-BBH) (Gamma-butyrobetaine,2-oxoglutarate dioxygenase)	Bbox1	Q924Y0	SUBCELLULAR LOCATION: Cytoplasm {ECO:0000250}.	0.896727	0.024936
Medium-chain acyl-CoA ligase ACSF2, mitochondrial (EC 6.2.1.2)	Acsf2	Q8VCW8	SUBCELLULAR LOCATION: Mitochondrion {ECO:0000305}.	0.899405	0.00685788
E3 ubiquitin-protein ligase SMURF1 (EC 2.3.2.26) (HECT-type E3 ubiquitin transferase SMURF1) (SMAD ubiquitination regulatory factor 1) (SMAD-specific E3 ubiquitin-protein ligase 1)	Smurf1	Q9CUN6	SUBCELLULAR LOCATION: Cytoplasm {ECO:0000250}. Cell membrane {ECO:0000250}; Peripheral membrane protein {ECO:0000250}; Cytoplasmic side {ECO:0000250}.	0.899493	0.00993079
Eukaryotic translation initiation factor 3 subunit B (eIF3b) (Eukaryotic translation initiation factor 3 subunit 9) (eIF-3-eta) (eIF3 p116)	Eif3b Eif3s9	Q8JZQ9	SUBCELLULAR LOCATION: Cytoplasm {ECO:0000255|HAMAP-Rule:MF_03001}.	0.899653	0.00619809
3-ketoacyl-CoA thiolase B, peroxisomal (EC 2.3.1.155) (EC 2.3.1.16) (EC 2.3.1.9) (Acetyl-CoA acyltransferase B) (Beta-ketothiolase B) (Peroxisomal 3-oxoacyl-CoA thiolase B)	Acaa1b Acaa1	Q8VCH0	SUBCELLULAR LOCATION: Peroxisome {ECO:0000250|UniProtKB:P07871}.	0.901019	0.00860656
Sulfotransferase 1A1 (ST1A1) (EC 2.8.2.1) (Aryl sulfotransferase) (Phenol sulfotransferase) (Phenol/aryl sulfotransferase) (mSTp1) (ST1A4) (Sulfokinase)	Sult1a1 St1a1 Stp Stp1	P52840	SUBCELLULAR LOCATION: Cytoplasm {ECO:0000250|UniProtKB:P17988}.	0.90144	0.0162826
Ferritin light chain 1 (Ferritin L subunit 1)	Ftl1 Ftl Ftl-1	P29391		0.902292	0.00618711
14-3-3 protein zeta/delta (Protein kinase C inhibitor protein 1) (KCIP-1) (SEZ-2)	Ywhaz	P63101	SUBCELLULAR LOCATION: Cytoplasm. Melanosome. Note=Located to stage I to stage IV melanosomes. {ECO:0000250}.	0.902306	0.00514216
Integrin beta-5	Itgb5	O70309	SUBCELLULAR LOCATION: Membrane; Single-pass type I membrane protein.	0.902344	0.00665316
Carbamoyl-phosphate synthase [ammonia], mitochondrial (EC 6.3.4.16) (Carbamoyl-phosphate synthetase I) (CPSase I)	Cps1	Q8C196	SUBCELLULAR LOCATION: Mitochondrion {ECO:0000250|UniProtKB:P31327}. Nucleus, nucleolus {ECO:0000250|UniProtKB:P31327}.	0.903162	0.000306534
Hexokinase-4 (HK4) (EC 2.7.1.1) (Glucokinase) (Hexokinase type IV) (HK IV) (Hexokinase-D)	Gck Gk	P52792	SUBCELLULAR LOCATION: Cytoplasm {ECO:0000269|PubMed:24187134}. Nucleus {ECO:0000269|PubMed:10713097}. Mitochondrion {ECO:0000250|UniProtKB:P17712}. Note=Under low glucose concentrations, GCK associates with GCKR and the inactive complex is recruited to th	0.903381	0.024872
Methionine--tRNA ligase, cytoplasmic (EC 6.1.1.10) (Methionyl-tRNA synthetase) (MetRS)	Mars1 Mars	Q68FL6	SUBCELLULAR LOCATION: Cytoplasm, cytosol {ECO:0000250|UniProtKB:P56192}. Nucleus, nucleolus {ECO:0000250|UniProtKB:P56192}. Note=Localizes to the nucleolus in proliferative cells but disappears in quiescent cells. {ECO:0000250|UniProtKB:P56192}.	0.904492	0.00686802
Proliferation-associated protein 2G4 (IRES-specific cellular trans-acting factor 45 kDa) (ITAF45) (Mpp1) (Proliferation-associated protein 1) (Protein p38-2G4)	Pa2g4 Ebp1 Plfap	P50580	SUBCELLULAR LOCATION: [Isoform 1]: Cytoplasm {ECO:0000250|UniProtKB:Q9UQ80}. Nucleus, nucleolus {ECO:0000250|UniProtKB:Q9UQ80}. Note=Phosphorylation at Ser-361 by PKC/PRKCD regulates its nucleolar localization. {ECO:0000250|UniProtKB:Q9UQ80}.; SUBCELLULAR	0.904615	0.00659121
Importin subunit beta-1 (Karyopherin subunit beta-1) (Nuclear factor p97) (Pore targeting complex 97 kDa subunit) (PTAC97) (SCG)	Kpnb1 Impnb	P70168	SUBCELLULAR LOCATION: Cytoplasm {ECO:0000250}. Nucleus envelope {ECO:0000250}.	0.907496	0.0428516
ATP-citrate synthase (EC 2.3.3.8) (ATP-citrate (pro-S-)-lyase) (Citrate cleavage enzyme)	Acly	Q91V92	SUBCELLULAR LOCATION: Cytoplasm, cytosol {ECO:0000250|UniProtKB:P53396}.	0.907511	0.00183752
Medium-chain specific acyl-CoA dehydrogenase, mitochondrial (MCAD) (EC 1.3.8.7)	Acadm	P45952	SUBCELLULAR LOCATION: Mitochondrion matrix {ECO:0000250|UniProtKB:P08503}.	0.907562	0.00238549
Short-chain dehydrogenase/reductase 3 (EC 1.1.1.300) (Retinal short-chain dehydrogenase/reductase 1) (retSDR1)	Dhrs3 Rsdr1	O88876	SUBCELLULAR LOCATION: Membrane {ECO:0000305}; Multi-pass membrane protein {ECO:0000305}.	0.908583	0.0194873
Sodium/hydrogen exchanger 1 (Na(+)/H(+) exchanger 1) (NHE-1) (Solute carrier family 9 member 1)	Slc9a1 Nhe1	Q61165	SUBCELLULAR LOCATION: Membrane; Multi-pass membrane protein. Endoplasmic reticulum membrane {ECO:0000250}; Multi-pass membrane protein {ECO:0000250}. Cell membrane; Multi-pass membrane protein. Note=Colocalizes with CHP1 and CHP2 at the reticulum endoplas	0.908901	0.0165477
Oxygen-dependent coproporphyrinogen-III oxidase, mitochondrial (COX) (Coprogen oxidase) (Coproporphyrinogenase) (EC 1.3.3.3)	Cpox Cpo	P36552	SUBCELLULAR LOCATION: Mitochondrion intermembrane space.	0.908913	0.019287
Sterol-4-alpha-carboxylate 3-dehydrogenase, decarboxylating (EC 1.1.1.170)	Nsdhl	Q9R1J0	SUBCELLULAR LOCATION: Endoplasmic reticulum membrane {ECO:0000269|PubMed:14506130}; Single-pass membrane protein {ECO:0000255}. Lipid droplet {ECO:0000269|PubMed:14506130}. Note=Trafficking through the Golgi is necessary for ER membrane localization. {ECO	0.909695	0.0241622
Sodium-coupled neutral amino acid transporter 4 (Amino acid transporter A3) (Na(+)-coupled neutral amino acid transporter 4) (Solute carrier family 38 member 4) (System A amino acid transporter 3)	Slc38a4 Ata3 Nat3 Snat4	Q8R1S9	SUBCELLULAR LOCATION: Cell membrane {ECO:0000269|PubMed:12537539}; Multi-pass membrane protein {ECO:0000269|PubMed:12537539}.	0.909927	0.0130052
E3 UFM1-protein ligase 1 (EC 2.3.2.-) (E3 UFM1-protein transferase 1) (Multiple alpha-helix protein located at ER) (Regulator of C53/LZAP and DDRGK1)	Ufl1 Kiaa0776 Maxer Rcad	Q8CCJ3	SUBCELLULAR LOCATION: Endoplasmic reticulum membrane {ECO:0000250|UniProtKB:O94874}. Cytoplasm, cytosol {ECO:0000250|UniProtKB:O94874}. Nucleus {ECO:0000250|UniProtKB:O94874}. Chromosome {ECO:0000250|UniProtKB:O94874}. Note=Recruited to double-strand brea	0.910924	0.0333067
General vesicular transport factor p115 (Protein USO1 homolog) (Transcytosis-associated protein) (TAP) (Vesicle-docking protein)	Uso1 Vdp	Q9Z1Z0	SUBCELLULAR LOCATION: Cytoplasm, cytosol {ECO:0000250}. Golgi apparatus membrane {ECO:0000250}; Peripheral membrane protein {ECO:0000250}. Note=Recycles between the cytosol and the Golgi apparatus during interphase. {ECO:0000250}.	0.911754	0.0130634
14-3-3 protein beta/alpha (Protein kinase C inhibitor protein 1) (KCIP-1) [Cleaved into: 14-3-3 protein beta/alpha, N-terminally processed]	Ywhab	Q9CQV8	SUBCELLULAR LOCATION: Cytoplasm {ECO:0000250|UniProtKB:P31946}. Melanosome {ECO:0000250|UniProtKB:P31946}.	0.912153	0.00758364
WD repeat-containing protein 81	Wdr81	Q5ND34	SUBCELLULAR LOCATION: Early endosome membrane {ECO:0000250|UniProtKB:Q562E7}; Peripheral membrane protein {ECO:0000250|UniProtKB:Q562E7}. Late endosome membrane {ECO:0000250|UniProtKB:Q562E7}. Lysosome membrane {ECO:0000250|UniProtKB:Q562E7}. Cytoplasmic	0.91315	0.0244599
AP-3 complex subunit beta-1 (Adaptor protein complex AP-3 subunit beta-1) (Adaptor-related protein complex 3 subunit beta-1) (Beta-3A-adaptin) (Clathrin assembly protein complex 3 beta-1 large chain)	Ap3b1	Q9Z1T1	SUBCELLULAR LOCATION: Cytoplasmic vesicle, clathrin-coated vesicle membrane {ECO:0000250|UniProtKB:O00203}; Peripheral membrane protein {ECO:0000250|UniProtKB:O00203}; Cytoplasmic side {ECO:0000250|UniProtKB:O00203}. Golgi apparatus {ECO:0000250|UniProtKB	0.913152	0.00210413
DnaJ heat shock protein family (Hsp40) member C13 (Receptor mediated endocytosis-8)	Dnajc13 RME-8	D4AFX7		0.913626	0.00138582
Mitochondrial amidoxime-reducing component 1 (mARC1) (EC 1.7.-.-) (Molybdenum cofactor sulfurase C-terminal domain-containing protein 1) (MOSC domain-containing protein 1) (Moco sulfurase C-terminal domain-containing protein 1)	Mtarc1 Marc1 Mosc1	Q9CW42	SUBCELLULAR LOCATION: Mitochondrion outer membrane {ECO:0000250|UniProtKB:Q5VT66}; Single-pass type II membrane protein {ECO:0000250|UniProtKB:Q5VT66}. Membrane {ECO:0000250|UniProtKB:Q5VT66}; Lipid-anchor {ECO:0000250|UniProtKB:Q5VT66}. Note=Mitochondria	0.914243	0.00286374
Eukaryotic translation initiation factor 3 subunit E (eIF3e) (Eukaryotic translation initiation factor 3 subunit 6) (MMTV integration site 6) (Mammary tumor-associated protein INT-6) (Viral integration site protein INT-6) (eIF-3 p48)	Eif3e Eif3s6 Int6	P60229	SUBCELLULAR LOCATION: Cytoplasm {ECO:0000255|HAMAP-Rule:MF_03004}. Nucleus, PML body {ECO:0000255|HAMAP-Rule:MF_03004}.	0.914386	0.0101861
Succinate--CoA ligase [ADP-forming] subunit beta, mitochondrial (EC 6.2.1.5) (ATP-specific succinyl-CoA synthetase subunit beta) (A-SCS) (Succinyl-CoA synthetase beta-A chain) (SCS-betaA)	Sucla2	Q9Z2I9	SUBCELLULAR LOCATION: Mitochondrion {ECO:0000255|HAMAP-Rule:MF_03220}.	0.914921	0.00471396
Vacuolar protein sorting-associated protein 26A (H<beta>58 protein) (H beta 58) (Vesicle protein sorting 26A) (mVPS26)	Vps26a Vps26	P40336	SUBCELLULAR LOCATION: Cytoplasm {ECO:0000269|PubMed:15078902}. Endosome membrane {ECO:0000269|PubMed:15078902}; Peripheral membrane protein {ECO:0000269|PubMed:15078902}. Early endosome {ECO:0000269|PubMed:18088321, ECO:0000269|PubMed:21920005}. Note=Pred	0.915227	0.00759931
H-2 class I histocompatibility antigen, L-D alpha chain	H2-L	P01897	SUBCELLULAR LOCATION: Membrane; Single-pass type I membrane protein.	0.915463	0.00228252
Pyruvate dehydrogenase E1 component subunit beta, mitochondrial (PDHE1-B) (EC 1.2.4.1)	Pdhb	Q9D051	SUBCELLULAR LOCATION: Mitochondrion matrix {ECO:0000250}.	0.916287	0.00694582
Protein transport protein Sec31A (SEC31-like protein 1) (SEC31-related protein A)	Sec31a Sec31l1	Q3UPL0	SUBCELLULAR LOCATION: Cytoplasm {ECO:0000250}. Cytoplasmic vesicle, COPII-coated vesicle membrane {ECO:0000250|UniProtKB:O94979}; Peripheral membrane protein {ECO:0000250|UniProtKB:O94979}; Cytoplasmic side {ECO:0000250|UniProtKB:O94979}. Endoplasmic reti	0.916437	0.006263
von Willebrand factor A domain-containing protein 8	Vwa8 Kiaa0564	Q8CC88	SUBCELLULAR LOCATION: Mitochondrion {ECO:0000269|PubMed:28414126}.	0.917348	0.0114503
Amine oxidase [flavin-containing] A (EC 1.4.3.4) (Monoamine oxidase type A) (MAO-A)	Maoa	Q64133	SUBCELLULAR LOCATION: Mitochondrion outer membrane; Single-pass type IV membrane protein; Cytoplasmic side.	0.918135	0.0358019
Tripartite motif-containing protein 14 (PU.1-binding protein)	Trim14 Kiaa0129 Pub	Q8BVW3	SUBCELLULAR LOCATION: Mitochondrion outer membrane {ECO:0000250|UniProtKB:Q14142}. Cytoplasmic vesicle, phagosome {ECO:0000250|UniProtKB:Q14142}.	0.920173	0.00209748
Putative phospholipase B-like 2 (EC 3.1.1.-) (66.3 kDa protein) (76 kDa protein) (p76) (LAMA-like protein 2) (Lamina ancestor homolog 2) (Phospholipase B domain-containing protein 2) [Cleaved into: Putative phospholipase B-like 2 28 kDa form; Putative pho	Plbd2	Q3TCN2	SUBCELLULAR LOCATION: Lysosome lumen {ECO:0000269|PubMed:17007843, ECO:0000269|PubMed:17105447}.	0.920353	0.0271011
Eukaryotic translation initiation factor 4 gamma 2 (eIF-4-gamma 2) (eIF-4G 2) (eIF4G 2) (Novel APOBEC-1 target 1) (Translation repressor NAT1) (p97)	Eif4g2 Nat1	Q62448		0.921423	0.0548966
Alpha-tocopherol transfer protein (Alpha-TTP)	Ttpa	Q8BWP5	SUBCELLULAR LOCATION: Cytoplasm {ECO:0000250}.	0.923718	0.0155302
40S ribosomal protein S20	Rps20	P60867	SUBCELLULAR LOCATION: Cytoplasm {ECO:0000250}.	0.925038	0.0303844
Heat shock 70 kDa protein 12B	Hspa12b	Q9CZJ2		0.925613	0.0131963
Ras-related protein Rap-2a (EC 3.6.5.2)	Rap2a	Q80ZJ1	SUBCELLULAR LOCATION: Midbody {ECO:0000250}. Recycling endosome membrane {ECO:0000269|PubMed:19061864}; Lipid-anchor {ECO:0000269|PubMed:19061864}; Cytoplasmic side {ECO:0000269|PubMed:19061864}. Note=Localizes to midbody at telophase. May also localize t	0.926536	0.0123865
Rabankyrin-5 (Rank-5) (Ankyrin repeat and FYVE domain-containing protein 1) (Ankyrin repeats hooked to a zinc finger motif)	Ankfy1 Ankhzn Kiaa1255	Q810B6	SUBCELLULAR LOCATION: Cytoplasm {ECO:0000269|PubMed:10092534}. Endosome membrane {ECO:0000269|PubMed:10092534}; Peripheral membrane protein {ECO:0000269|PubMed:10092534}. Cytoplasmic vesicle {ECO:0000269|PubMed:15328530}. Note=Also associated with endosom	0.930284	0.00302882
Tapasin (TPN) (TPSN) (TAP-associated protein) (TAP-binding protein)	Tapbp Tapa	Q9R233	SUBCELLULAR LOCATION: Endoplasmic reticulum membrane {ECO:0000305}; Single-pass type I membrane protein {ECO:0000305}.	0.930933	0.0396707
Very long-chain specific acyl-CoA dehydrogenase, mitochondrial (EC 1.3.8.9) (MVLCAD) (VLCAD)	Acadvl Vlcad	P50544	SUBCELLULAR LOCATION: Mitochondrion inner membrane {ECO:0000250|UniProtKB:P49748}; Peripheral membrane protein {ECO:0000250|UniProtKB:P49748}.	0.932081	0.00165008
T-complex protein 1 subunit gamma (TCP-1-gamma) (CCT-gamma) (Matricin) (mTRiC-P5)	Cct3 Cctg	P80318	SUBCELLULAR LOCATION: Cytoplasm {ECO:0000305}.	0.932217	0.00253765
L-gulonolactone oxidase (LGO) (EC 1.1.3.8) (L-gulono-gamma-lactone oxidase) (GLO)	Gulo	P58710	SUBCELLULAR LOCATION: Microsome membrane {ECO:0000250}; Single-pass membrane protein {ECO:0000250}. Endoplasmic reticulum membrane {ECO:0000250}; Single-pass membrane protein {ECO:0000250}.	0.934141	0.00452032
Reticulon-4 (Neurite outgrowth inhibitor) (Nogo protein)	Rtn4 Kiaa0886 Nogo	Q99P72	SUBCELLULAR LOCATION: [Isoform A]: Endoplasmic reticulum membrane {ECO:0000269|PubMed:27786289}; Multi-pass membrane protein {ECO:0000255}. Cell membrane {ECO:0000250|UniProtKB:Q9NQC3}; Multi-pass membrane protein {ECO:0000255}; Cytoplasmic side {ECO:0000	0.934292	0.0128108
C-1-tetrahydrofolate synthase, cytoplasmic (C1-THF synthase) [Cleaved into: C-1-tetrahydrofolate synthase, cytoplasmic, N-terminally processed] [Includes: Methylenetetrahydrofolate dehydrogenase (EC 1.5.1.5); Methenyltetrahydrofolate cyclohydrolase (EC 3.	Mthfd1	Q922D8	SUBCELLULAR LOCATION: Cytoplasm {ECO:0000250}.	0.934385	0.000889397
Translocation protein SEC62 (Translocation protein 1) (TP-1)	Sec62 Tloc1	Q8BU14	SUBCELLULAR LOCATION: Endoplasmic reticulum membrane {ECO:0000250}; Multi-pass membrane protein {ECO:0000250}.	0.93695	0.0129036
C-type lectin domain family 4 member F (C-type lectin superfamily member 13) (C-type lectin 13) (Kupffer cell receptor)	Clec4f Clecsf13 Kclr	P70194	SUBCELLULAR LOCATION: Membrane; Single-pass type II membrane protein.	0.937662	0.00661417
Protein NipSnap homolog 1 (NipSnap1)	Nipsnap1	O55125		0.937923	0.00530075
Maltase-glucoamylase (EC 3.2.1.20)	Mgam	B5THE2		0.93809	0.0186358
Single Ig IL-1-related receptor (Single Ig IL-1R-related molecule) (Single immunoglobulin domain-containing IL1R-related protein) (Toll/interleukin-1 receptor 8) (TIR8)	Sigirr Tir8	Q9JLZ8	SUBCELLULAR LOCATION: Membrane {ECO:0000305}; Single-pass type III membrane protein {ECO:0000305}.	0.939158	0.0301024
Tetratricopeptide repeat protein 39C (TPR repeat protein 39C)	Ttc39c	Q8VE09		0.939758	0.00536885
T-complex protein 1 subunit alpha (TCP-1-alpha) (CCT-alpha) (Tailless complex polypeptide 1A) (TCP-1-A) (Tailless complex polypeptide 1B) (TCP-1-B)	Tcp1 Cct1 Ccta	P11983	SUBCELLULAR LOCATION: Cytoplasm, cytosol {ECO:0000250|UniProtKB:P17987}. Cytoplasm, cytoskeleton, microtubule organizing center, centrosome {ECO:0000250|UniProtKB:P17987}.	0.940639	0.00186044
Guanine nucleotide-binding protein G(s) subunit alpha isoforms XLas (Adenylate cyclase-stimulating G alpha protein) (Extra large alphas protein) (XLalphas)	Gnas Gnas1	Q6R0H7	SUBCELLULAR LOCATION: Cell membrane {ECO:0000250|UniProtKB:Q63803}; Peripheral membrane protein {ECO:0000250|UniProtKB:Q63803}. Apical cell membrane {ECO:0000250|UniProtKB:Q5JWF2}.	0.941847	0.00195634
Guanine nucleotide-binding protein subunit alpha-11 (G alpha-11) (G-protein subunit alpha-11)	Gna11 Gna-11	P21278	SUBCELLULAR LOCATION: Cell membrane {ECO:0000250}; Lipid-anchor {ECO:0000250}. Cytoplasm {ECO:0000250}.	0.942093	0.00244073
Betaine--homocysteine S-methyltransferase 1 (EC 2.1.1.5)	Bhmt	O35490	SUBCELLULAR LOCATION: Cytoplasm.	0.94476	0.00207927
Eukaryotic initiation factor 4A-I (eIF-4A-I) (eIF4A-I) (EC 3.6.4.13) (ATP-dependent RNA helicase eIF4A-1)	Eif4a1 Ddx2a Eif4a	P60843		0.945083	0.00458519
Mitochondrial amidoxime reducing component 2 (mARC2) (EC 1.7.-.-) (Molybdenum cofactor sulfurase C-terminal domain-containing protein 2) (MOSC domain-containing protein 2) (Moco sulfurase C-terminal domain-containing protein 2)	Mtarc2 Marc2 Mg87 Mosc2	Q922Q1	SUBCELLULAR LOCATION: Mitochondrion outer membrane {ECO:0000250|UniProtKB:P0C2C3}; Peripheral membrane protein {ECO:0000250|UniProtKB:P0C2C3}. Peroxisome {ECO:0000269|PubMed:17768142}.	0.945177	0.00252269
F-box/LRR-repeat protein 20 (F-box and leucine-rich repeat protein 20) (F-box/LRR-repeat protein 2-like)	Fbxl20 Fbl2	Q9CZV8	SUBCELLULAR LOCATION: Cytoplasm {ECO:0000269|PubMed:17803915}. Note=Isoform 3 is present at the presynaptic membrane.	0.945195	0.0324393
Sphingosine kinase 2 (SK 2) (SPK 2) (EC 2.7.1.91)	Sphk2	Q9JIA7	SUBCELLULAR LOCATION: Lysosome membrane {ECO:0000250|UniProtKB:Q9NRA0}. Cytoplasm {ECO:0000269|PubMed:12954646, ECO:0000269|PubMed:16118219}. Cell membrane {ECO:0000269|PubMed:16118219}. Endoplasmic reticulum {ECO:0000269|PubMed:16118219}. Nucleus {ECO:00	0.945393	0.00402618
Tyrosine-protein kinase Yes (EC 2.7.10.2) (Proto-oncogene c-Yes) (p61-Yes)	Yes1 Yes	Q04736	SUBCELLULAR LOCATION: Cell membrane {ECO:0000250}. Cytoplasm, cytoskeleton, microtubule organizing center, centrosome {ECO:0000250}. Cytoplasm, cytosol {ECO:0000250}. Note=Newly synthesized protein initially accumulates in the Golgi region and traffics to	0.945921	0.008638
SNARE-associated protein Snapin (Biogenesis of lysosome-related organelles complex 1 subunit 7) (BLOC-1 subunit 7) (Synaptosomal-associated protein 25-binding protein) (SNAP-associated protein)	Snapin Bloc1s7 Snap25bp Snapap	Q9Z266	SUBCELLULAR LOCATION: Membrane {ECO:0000269|PubMed:12877659}; Peripheral membrane protein {ECO:0000269|PubMed:12877659}; Cytoplasmic side {ECO:0000269|PubMed:12877659}. Cytoplasm, cytosol {ECO:0000269|PubMed:12877659}. Cytoplasm, perinuclear region {ECO:0	0.950267	0.0373812
Copine-3 (Copine III)	Cpne3 Kiaa0636	Q8BT60	SUBCELLULAR LOCATION: Nucleus {ECO:0000250|UniProtKB:O75131}. Cytoplasm {ECO:0000250|UniProtKB:O75131}. Cell membrane {ECO:0000250|UniProtKB:O75131}. Cell junction {ECO:0000250|UniProtKB:O75131}. Cell junction, focal adhesion {ECO:0000250|UniProtKB:O75131	0.951118	0.015354
Poly(rC)-binding protein 1 (Alpha-CP1) (Heterogeneous nuclear ribonucleoprotein E1) (hnRNP E1)	Pcbp1	P60335	SUBCELLULAR LOCATION: Nucleus {ECO:0000250}.	0.951548	0.0081188
Glycine N-acyltransferase-like protein Keg1 (EC 2.3.1.13) (Acyl-CoA:glycine N-acyltransferase protein Keg1) (Kidney-expressed gene 1 protein)	Keg1	Q9DCY0	SUBCELLULAR LOCATION: Cytoplasm, cytoskeleton, microtubule organizing center, centrosome {ECO:0000250}. Note=Also localizes in regions surrounding the centrosome. The centrosomal localization is dependent on microtubules (By similarity). {ECO:0000250}.	0.951778	0.0113168
Staphylococcal nuclease domain-containing protein 1 (EC 3.1.31.1) (100 kDa coactivator) (p100 co-activator)	Snd1	Q78PY7	SUBCELLULAR LOCATION: Cytoplasm {ECO:0000250|UniProtKB:Q7KZF4}. Nucleus {ECO:0000250|UniProtKB:Q7KZF4}. Melanosome {ECO:0000250|UniProtKB:Q7KZF4}. Note=In IL-4 stimulated cells colocalizes with STAT6 in the nucleus. {ECO:0000250|UniProtKB:Q7KZF4}.	0.951984	0.0040305
Serine/arginine-rich splicing factor 2 (Protein PR264) (Putative myelin regulatory factor 1) (MRF-1) (Splicing component, 35 kDa) (Splicing factor SC35) (SC-35) (Splicing factor, arginine/serine-rich 2)	Srsf2 Pr264 Sfrs10 Sfrs2	Q62093	SUBCELLULAR LOCATION: Nucleus {ECO:0000250}. Nucleus, nucleoplasm {ECO:0000250}. Nucleus speckle {ECO:0000250}. Note=Phosphorylation by SRPK2 provokes its redistribution from the nuclear speckle to nucleoplasm. {ECO:0000250}.	0.952062	0.0154906
Succinate--CoA ligase [ADP/GDP-forming] subunit alpha, mitochondrial (EC 6.2.1.4) (EC 6.2.1.5) (Succinyl-CoA synthetase subunit alpha) (SCS-alpha)	Suclg1	Q9WUM5	SUBCELLULAR LOCATION: Mitochondrion {ECO:0000255|HAMAP-Rule:MF_03222}.	0.952669	0.00448663
Peptidyl-prolyl cis-trans isomerase B (PPIase B) (EC 5.2.1.8) (CYP-S1) (Cyclophilin B) (Rotamase B) (S-cyclophilin) (SCYLP)	Ppib	P24369	SUBCELLULAR LOCATION: Endoplasmic reticulum lumen {ECO:0000250|UniProtKB:P23284}. Melanosome {ECO:0000250|UniProtKB:P23284}.	0.953015	0.0026174
Protein YIPF3 (Killer lineage protein 1) (YIP1 family member 3) [Cleaved into: Protein YIPF3, N-terminally processed]	Yipf3 D17Wsu94e Klip1	Q3UDR8	SUBCELLULAR LOCATION: Cell membrane {ECO:0000250}; Multi-pass membrane protein. Golgi apparatus, cis-Golgi network membrane {ECO:0000250}; Multi-pass membrane protein. Cytoplasm {ECO:0000250}.	0.954726	0.0204519
Peroxiredoxin-1 (EC 1.11.1.24) (Macrophage 23 kDa stress protein) (Osteoblast-specific factor 3) (OSF-3) (Thioredoxin peroxidase 2) (Thioredoxin-dependent peroxide reductase 2) (Thioredoxin-dependent peroxiredoxin 1)	Prdx1 Msp23 Paga Tdpx2	P35700	SUBCELLULAR LOCATION: Cytoplasm {ECO:0000250|UniProtKB:Q06830}.	0.958551	0.00486443
Kalirin (EC 2.7.11.1) (Protein Duo) (Serine/threonine-protein kinase with Dbl- and pleckstrin homology domain)	Kalrn	A2CG49	SUBCELLULAR LOCATION: Cytoplasm {ECO:0000250|UniProtKB:O60229, ECO:0000250|UniProtKB:P97924}. Cytoplasm, cytoskeleton {ECO:0000250|UniProtKB:O60229, ECO:0000250|UniProtKB:P97924}.	0.958779	0.0350926
Peroxisomal sarcosine oxidase (PSO) (EC 1.5.3.1) (EC 1.5.3.7) (L-pipecolate oxidase) (L-pipecolic acid oxidase)	Pipox Pso	Q9D826	SUBCELLULAR LOCATION: Peroxisome {ECO:0000250}.	0.959021	0.00946898
Gamma-soluble NSF attachment protein (SNAP-gamma) (N-ethylmaleimide-sensitive factor attachment protein gamma)	Napg Snapg	Q9CWZ7	SUBCELLULAR LOCATION: Membrane {ECO:0000250}; Peripheral membrane protein {ECO:0000250}.	0.961327	0.00780725
Cullin-associated NEDD8-dissociated protein 1 (Cullin-associated and neddylation-dissociated protein 1) (p120 CAND1)	Cand1 D10Ertd516e Kiaa0829	Q6ZQ38	SUBCELLULAR LOCATION: Cytoplasm {ECO:0000250|UniProtKB:Q86VP6}. Nucleus {ECO:0000250|UniProtKB:Q86VP6}. Note=Predominantly cytoplasmic. {ECO:0000250|UniProtKB:Q86VP6}.	0.96162	0.00284219
Vigilin (High density lipoprotein-binding protein) (HDL-binding protein)	Hdlbp	Q8VDJ3	SUBCELLULAR LOCATION: Cytoplasm {ECO:0000250}. Nucleus {ECO:0000250}.	0.962993	0.00919305
Trafficking protein particle complex subunit 3 (BET3 homolog)	Trappc3 Bet3	O55013	SUBCELLULAR LOCATION: Golgi apparatus, cis-Golgi network {ECO:0000250}. Endoplasmic reticulum {ECO:0000250}.	0.963326	0.0205189
Sortilin (Neurotensin receptor 3) (NTR3) (mNTR3)	Sort1	Q6PHU5	SUBCELLULAR LOCATION: Golgi apparatus, Golgi stack membrane {ECO:0000250|UniProtKB:Q99523}; Single-pass type I membrane protein {ECO:0000250|UniProtKB:Q99523}. Endosome membrane {ECO:0000250|UniProtKB:Q99523}; Single-pass type I membrane protein {ECO:0000	0.963636	0.035955
Golgi reassembly-stacking protein 2 (GRS2) (Golgi reassembly-stacking protein of 55 kDa) (GRASP55)	Gorasp2	Q99JX3	SUBCELLULAR LOCATION: Golgi apparatus membrane {ECO:0000250|UniProtKB:Q9R064}; Lipid-anchor {ECO:0000250|UniProtKB:Q9R064}. Endoplasmic reticulum membrane {ECO:0000250|UniProtKB:Q9H8Y8}. Golgi apparatus {ECO:0000250|UniProtKB:Q9H8Y8}. Note=Detected in the	0.96388	0.0275834
Eukaryotic translation initiation factor 5A-1 (eIF-5A-1) (eIF-5A1) (Eukaryotic initiation factor 5A isoform 1) (eIF-5A) (eIF-4D)	Eif5a	P63242	SUBCELLULAR LOCATION: Cytoplasm {ECO:0000269|PubMed:17707773}. Nucleus {ECO:0000269|PubMed:17707773}. Endoplasmic reticulum membrane {ECO:0000250}; Peripheral membrane protein {ECO:0000250}; Cytoplasmic side {ECO:0000250}. Nucleus, nuclear pore complex {E	0.964305	0.0220537
Splicing factor U2AF 65 kDa subunit (U2 auxiliary factor 65 kDa subunit) (U2 snRNP auxiliary factor large subunit)	U2af2 U2af65	P26369	SUBCELLULAR LOCATION: Nucleus.	0.966094	0.00730581
Nucleolin (Protein C23)	Ncl Nuc	P09405	SUBCELLULAR LOCATION: Nucleus, nucleolus. Cytoplasm {ECO:0000250}. Note=Localized in cytoplasmic mRNP granules containing untranslated mRNAs. {ECO:0000250}.	0.966274	0.015246
3-oxoacyl-[acyl-carrier-protein] reductase (EC 1.1.1.100) (3-ketoacyl-[acyl-carrier-protein] reductase beta subunit) (KAR beta subunit) (Carbonyl reductase family member 4) (CBR4) (Quinone reductase CBR4) (EC 1.6.5.10)	Cbr4	Q91VT4	SUBCELLULAR LOCATION: Mitochondrion matrix {ECO:0000250|UniProtKB:Q8N4T8}.	0.966861	0.0191842
AP-3 complex subunit delta-1 (AP-3 complex subunit delta) (Adaptor-related protein complex 3 subunit delta-1) (Delta-adaptin) (mBLVR1)	Ap3d1 Ap3d	O54774	SUBCELLULAR LOCATION: Cytoplasm {ECO:0000250}. Golgi apparatus membrane {ECO:0000250}; Peripheral membrane protein {ECO:0000250}; Cytoplasmic side {ECO:0000250}.	0.96744	0.00255567
G-protein coupled receptor-associated protein LMBRD2 (LMBR1 domain-containing protein 2)	Lmbrd2	Q8C561	SUBCELLULAR LOCATION: Cell membrane {ECO:0000250|UniProtKB:Q68DH5}; Multi-pass membrane protein {ECO:0000255}.	0.967501	0.0246578
Cation-dependent mannose-6-phosphate receptor (CD Man-6-P receptor) (CD-MPR) (46 kDa mannose 6-phosphate receptor) (MPR 46)	M6pr 46mpr	P24668	SUBCELLULAR LOCATION: Lysosome membrane; Single-pass type I membrane protein.	0.967718	0.00221308
SEC14-like protein 4	Sec14l4	Q8R0F9		0.968161	0.00587989
Dynamin-1-like protein (EC 3.6.5.5) (Dynamin family member proline-rich carboxyl-terminal domain less) (Dymple) (Dynamin-related protein 1)	Dnm1l Drp1	Q8K1M6	SUBCELLULAR LOCATION: Cytoplasm, cytosol {ECO:0000269|PubMed:30059978}. Golgi apparatus {ECO:0000250}. Endomembrane system; Peripheral membrane protein. Mitochondrion outer membrane {ECO:0000269|PubMed:30059978}; Peripheral membrane protein. Peroxisome {E	0.968758	0.00974631
Beta-2-microglobulin	B2m	P01887	SUBCELLULAR LOCATION: Secreted.	0.969337	0.0265565
5-hydroxyisourate hydrolase (HIU hydrolase) (HIUHase) (EC 3.5.2.17) (Transthyretin-related protein)	Urah	Q9CRB3	SUBCELLULAR LOCATION: Peroxisome {ECO:0000305}.	0.972102	0.0184617
Heat shock cognate 71 kDa protein (EC 3.6.4.10) (Heat shock 70 kDa protein 8)	Hspa8 Hsc70 Hsc73	P63017	SUBCELLULAR LOCATION: Cytoplasm {ECO:0000250}. Melanosome {ECO:0000250}. Nucleus, nucleolus {ECO:0000250}. Cell membrane {ECO:0000250}. Note=Localized in cytoplasmic mRNP granules containing untranslated mRNAs. Translocates rapidly from the cytoplasm to t	0.972864	0.00156956
AP-3 complex subunit mu-1 (AP-3 adaptor complex mu3A subunit) (Adaptor-related protein complex 3 subunit mu-1) (Mu-adaptin 3A) (Mu3A-adaptin)	Ap3m1	Q9JKC8	SUBCELLULAR LOCATION: Golgi apparatus. Cytoplasmic vesicle membrane {ECO:0000250}; Peripheral membrane protein {ECO:0000250}; Cytoplasmic side {ECO:0000250}. Note=Component of the coat surrounding the cytoplasmic face of coated vesicles located at the Gol	0.973893	0.00571661
Protein transport protein Sec23A (SEC23-related protein A)	Sec23a Sec23 Sec23r	Q01405	SUBCELLULAR LOCATION: Cytoplasmic vesicle, COPII-coated vesicle membrane {ECO:0000250|UniProtKB:Q15436}; Peripheral membrane protein {ECO:0000250|UniProtKB:Q15436}; Cytoplasmic side {ECO:0000250|UniProtKB:Q15436}. Endoplasmic reticulum membrane {ECO:00002	0.975078	0.00536959
14-3-3 protein theta (14-3-3 protein tau)	Ywhaq	P68254	SUBCELLULAR LOCATION: Cytoplasm.	0.975991	0.0109965
Protein mono-ADP-ribosyltransferase PARP9 (EC 2.4.2.-) (ADP-ribosyltransferase diphtheria toxin-like 9) (ARTD9) (B aggressive lymphoma protein homolog) (Poly [ADP-ribose] polymerase 9) (PARP-9)	Parp9 Bal	Q8CAS9	SUBCELLULAR LOCATION: Cytoplasm, cytosol {ECO:0000250|UniProtKB:Q8IXQ6}. Nucleus {ECO:0000250|UniProtKB:Q8IXQ6}. Note=Shuttles between the nucleus and the cytosol. Translocates to the nucleus in response to IFNG or IFNB1 stimulation. Export to the cytosol	0.976987	0.0168918
T-complex protein 1 subunit zeta (TCP-1-zeta) (CCT-zeta-1)	Cct6a Cct6 Cctz Cctz1	P80317	SUBCELLULAR LOCATION: Cytoplasm {ECO:0000250|UniProtKB:P40227}.	0.977635	0.00353815
Acetyl-CoA carboxylase 1 (ACC1) (EC 6.4.1.2) (ACC-alpha) (Acetyl-CoA carboxylase 265)	Acaca Acac Gm738	Q5SWU9	SUBCELLULAR LOCATION: Cytoplasm, cytosol {ECO:0000269|PubMed:12360400, ECO:0000269|PubMed:20952656}.	0.977877	0.0045136
T-complex protein 1 subunit delta (TCP-1-delta) (A45) (CCT-delta)	Cct4 Cctd	P80315	SUBCELLULAR LOCATION: Cytoplasm {ECO:0000269|PubMed:23807208}. Melanosome {ECO:0000250|UniProtKB:P50991}. Cytoplasm, cytoskeleton, microtubule organizing center, centrosome {ECO:0000269|PubMed:23807208}. Cytoplasm, cytoskeleton, cilium basal body {ECO:000	0.978145	0.00209938
Regulatory-associated protein of mTOR (Raptor) (p150 target of rapamycin (TOR)-scaffold protein)	Rptor Raptor	Q8K4Q0	SUBCELLULAR LOCATION: Cytoplasm {ECO:0000250}. Lysosome {ECO:0000250}. Cytoplasmic granule {ECO:0000250|UniProtKB:Q8N122}. Note=Targeting to lysosomes depends on amino acid availability. In arsenite-stressed cells, accumulates in stress granules when asso	0.978317	0.0230878
Alpha-mannosidase 2 (EC 3.2.1.114) (Golgi alpha-mannosidase II) (AMan II) (Man II) (Mannosidase alpha class 2A member 1) (Mannosyl-oligosaccharide 1,3-1,6-alpha-mannosidase)	Man2a1 Mana2	P27046	SUBCELLULAR LOCATION: Golgi apparatus membrane; Single-pass type II membrane protein.	0.97839	0.00119534
H-2 class I histocompatibility antigen, D-37 alpha chain	H2-T23	P06339	SUBCELLULAR LOCATION: Membrane; Single-pass type I membrane protein.	0.978711	0.0145911
Divergent protein kinase domain 2A (Deleted in autism protein 1 homolog) (Golgi Protein of 49 kDa) (GoPro49) (Hypoxia and AKT-induced stem cell factor) (HASF)	Dipk2a	Q3USZ8	SUBCELLULAR LOCATION: Golgi apparatus. Cytoplasmic vesicle, COPI-coated vesicle. Secreted.	0.978893	0.0380561
Bifunctional UDP-N-acetylglucosamine 2-epimerase/N-acetylmannosamine kinase (UDP-GlcNAc-2-epimerase/ManAc kinase) [Includes: UDP-N-acetylglucosamine 2-epimerase (hydrolyzing) (EC 3.2.1.183) (UDP-GlcNAc-2-epimerase) (Uridine diphosphate-N-acetylglucosamine	Gne Glcne Uae1	Q91WG8	SUBCELLULAR LOCATION: Cytoplasm {ECO:0000250}.	0.979437	0.00545443
Cytoplasmic dynein 1 heavy chain 1 (Cytoplasmic dynein heavy chain 1) (Dynein heavy chain, cytosolic)	Dync1h1 Dhc1 Dnch1 Dnchc1 Dyhc	Q9JHU4	SUBCELLULAR LOCATION: Cytoplasm, cytoskeleton.	0.980347	0.00191898
Cell death activator CIDE-B (Cell death-inducing DFFA-like effector B)	Cideb	O70303		0.981107	0.0198573
Atypical kinase COQ8A, mitochondrial (EC 2.7.-.-) (Chaperone activity of bc1 complex-like) (Chaperone-ABC1-like) (Coenzyme Q protein 8A) (aarF domain-containing protein kinase 3)	Coq8a Adck3 Cabc1	Q60936	SUBCELLULAR LOCATION: Mitochondrion {ECO:0000250|UniProtKB:Q8NI60}. Membrane {ECO:0000255}; Single-pass membrane protein {ECO:0000250|UniProtKB:Q8NI60, ECO:0000255}.	0.982285	0.00540958
Carbonic anhydrase 14 (EC 4.2.1.1) (Carbonate dehydratase XIV) (Carbonic anhydrase XIV) (CA-XIV)	Ca14 Car14 Catm	Q9WVT6	SUBCELLULAR LOCATION: Membrane {ECO:0000305}; Single-pass type I membrane protein {ECO:0000305}.	0.983205	0.00544099
Adenylate kinase 4, mitochondrial (AK 4) (EC 2.7.4.10) (EC 2.7.4.6) (Adenylate kinase 3-like) (Adenylate kinase isoenzyme 4) (GTP:AMP phosphotransferase AK4)	Ak4 Ak-4 Ak3b Ak3l1	Q9WUR9	SUBCELLULAR LOCATION: Mitochondrion matrix {ECO:0000255|HAMAP-Rule:MF_03170}.	0.983449	0.0373274
Peroxisomal acyl-coenzyme A oxidase 2 (EC 1.17.99.3) (3-alpha,7-alpha,12-alpha-trihydroxy-5-beta-cholestanoyl-CoA 24-hydroxylase) (3-alpha,7-alpha,12-alpha-trihydroxy-5-beta-cholestanoyl-CoA oxidase) (Trihydroxycoprostanoyl-CoA oxidase) (THCA-CoA oxidase)	Acox2	Q9QXD1	SUBCELLULAR LOCATION: Peroxisome {ECO:0000250|UniProtKB:Q99424}.	0.984892	0.010587
Solute carrier family 12 member 4 (Electroneutral potassium-chloride cotransporter 1) (Erythroid K-Cl cotransporter 1) (mKCC1)	Slc12a4 Kcc1	Q9JIS8	SUBCELLULAR LOCATION: Membrane; Multi-pass membrane protein.	0.984901	0.0346443
Elongation factor 1-alpha 1 (EF-1-alpha-1) (Elongation factor Tu) (EF-Tu) (Eukaryotic elongation factor 1 A-1) (eEF1A-1)	Eef1a1 Eef1a	P10126	SUBCELLULAR LOCATION: Cytoplasm {ECO:0000269|PubMed:19856081}. Nucleus {ECO:0000250|UniProtKB:P68104}. Nucleus, nucleolus {ECO:0000250|UniProtKB:P68104}. Cell membrane {ECO:0000250|UniProtKB:P68104}. Note=Colocalizes with DLC1 at actin-rich regions in the	0.985986	0.00315068
Transmembrane emp24 domain-containing protein 5 (p24 family protein gamma-2) (p24gamma2)	Tmed5	Q9CXE7	SUBCELLULAR LOCATION: Endoplasmic reticulum membrane {ECO:0000250}; Single-pass type I membrane protein {ECO:0000250}. Golgi apparatus, cis-Golgi network membrane {ECO:0000250}; Single-pass type I membrane protein {ECO:0000250}. Endoplasmic reticulum-Golg	0.986593	0.0110724
Nicotinate phosphoribosyltransferase (NAPRTase) (EC 6.3.4.21) (Nicotinate phosphoribosyltransferase domain-containing protein 1)	Naprt Naprt1	Q8CC86	SUBCELLULAR LOCATION: Cytoplasm, cytosol {ECO:0000250|UniProtKB:Q6XQN6}.	0.987551	0.0112979
EH domain-containing protein 1 (PAST homolog 1) (mPAST1)	Ehd1 Past1	Q9WVK4	SUBCELLULAR LOCATION: Recycling endosome membrane {ECO:0000250|UniProtKB:Q9H4M9}; Peripheral membrane protein {ECO:0000305}; Cytoplasmic side {ECO:0000305}. Early endosome membrane {ECO:0000250|UniProtKB:Q9H4M9}; Peripheral membrane protein {ECO:0000305};	0.990468	0.0149129
5'-AMP-activated protein kinase catalytic subunit alpha-1 (AMPK subunit alpha-1) (EC 2.7.11.1) (Acetyl-CoA carboxylase kinase) (ACACA kinase) (EC 2.7.11.27) (Hydroxymethylglutaryl-CoA reductase kinase) (HMGCR kinase) (EC 2.7.11.31) (Tau-protein kinase PRK	Prkaa1	Q5EG47	SUBCELLULAR LOCATION: Cytoplasm {ECO:0000250}. Nucleus {ECO:0000269|PubMed:19833968}. Note=In response to stress, recruited by p53/TP53 to specific promoters.	0.991232	0.0642278
40S ribosomal protein S12	Rps12	P63323	SUBCELLULAR LOCATION: Cytoplasm.	0.991497	0.0282031
Sec24-related gene family, member C (S. cerevisiae)	Sec24c	G3X972	SUBCELLULAR LOCATION: Cytoplasm, cytosol {ECO:0000256|ARBA:ARBA00004514}. Cytoplasmic vesicle, COPII-coated vesicle membrane {ECO:0000256|ARBA:ARBA00004299}; Peripheral membrane protein {ECO:0000256|ARBA:ARBA00004299}; Cytoplasmic side {ECO:0000256|ARBA:A	0.992282	0.0044775
Synaptosomal-associated protein 23 (SNAP-23) (Syndet) (Vesicle-membrane fusion protein SNAP-23)	Snap23 Sndt	O09044	SUBCELLULAR LOCATION: Cell membrane; Peripheral membrane protein. Cell membrane {ECO:0000250}; Lipid-anchor {ECO:0000250}. Cell junction, synapse, synaptosome. Note=Mainly localized to the plasma membrane.	0.992547	0.0118956
Regulator of nonsense transcripts 1 (EC 3.6.4.-) (ATP-dependent helicase RENT1) (Nonsense mRNA reducing factor 1) (NORF1) (Up-frameshift suppressor 1 homolog) (mUpf1)	Upf1 Rent1	Q9EPU0	SUBCELLULAR LOCATION: Cytoplasm {ECO:0000269|PubMed:27149095}. Cytoplasm, P-body {ECO:0000250|UniProtKB:Q92900}. Nucleus {ECO:0000250|UniProtKB:Q92900}. Cytoplasm, perinuclear region {ECO:0000269|PubMed:27149095}. Note=Hyperphosphorylated form is targeted	0.993033	0.0170168
Transmembrane protease serine 6 (EC 3.4.21.-) (Matriptase-2)	Tmprss6	Q9DBI0	SUBCELLULAR LOCATION: Cell membrane {ECO:0000269|PubMed:12744720}; Single-pass type II membrane protein {ECO:0000269|PubMed:12744720}. Note=The processed, activated two-chains form is released in the extracellular space. {ECO:0000250|UniProtKB:Q8IU80}.	0.995458	0.00513784
Peroxisomal acyl-coenzyme A oxidase 1 (AOX) (EC 1.3.3.6) (Palmitoyl-CoA oxidase) [Cleaved into: Peroxisomal acyl-CoA oxidase 1, A chain; Peroxisomal acyl-CoA oxidase 1, B chain; Peroxisomal acyl-CoA oxidase 1, C chain]	Acox1 Acox Paox	Q9R0H0	SUBCELLULAR LOCATION: Peroxisome {ECO:0000250|UniProtKB:P07872}.	0.995803	0.00158823
Eukaryotic translation initiation factor 3 subunit H (eIF3h) (Eukaryotic translation initiation factor 3 subunit 3) (eIF-3-gamma) (eIF3 p40 subunit)	Eif3h Eif3s3	Q91WK2	SUBCELLULAR LOCATION: Cytoplasm {ECO:0000255|HAMAP-Rule:MF_03007}.	0.995931	0.0230265
Hydroxyproline dehydrogenase (HYPDH) (EC 1.5.5.3) (Kidney and liver proline oxidase 1) (MmPOX1) (Probable proline dehydrogenase 2) (EC 1.5.5.2) (Probable proline oxidase 2) (Proline oxidase-like protein) (PO) (Proline oxidase)	Prodh2 Hypdh	Q8VCZ9		0.996243	0.010991
3-hydroxyacyl-CoA dehydrogenase type-2 (EC 1.1.1.35) (17-beta-estradiol 17-dehydrogenase) (EC 1.1.1.62) (2-methyl-3-hydroxybutyryl-CoA dehydrogenase) (MHBD) (3-alpha-(17-beta)-hydroxysteroid dehydrogenase (NAD(+))) (EC 1.1.1.239) (3-hydroxy-2-methylbutyry	Hsd17b10 Erab Hadh2	O08756	SUBCELLULAR LOCATION: Mitochondrion {ECO:0000250|UniProtKB:Q99714}. Mitochondrion matrix, mitochondrion nucleoid {ECO:0000250|UniProtKB:Q99714}.	0.997536	0.004699
Cytoplasmic dynein 1 light intermediate chain 1 (Dynein light chain A) (DLC-A) (Dynein light intermediate chain 1, cytosolic)	Dync1li1 Dncli1 Dnclic1	Q8R1Q8	SUBCELLULAR LOCATION: Cytoplasm {ECO:0000250}. Chromosome, centromere, kinetochore {ECO:0000250}. Cytoplasm, cytoskeleton, spindle pole {ECO:0000250}.	0.99795	0.016128
		P62204		0.999517	0.0284449
Transferrin receptor protein 2 (TfR2)	Tfr2 Trfr2	Q9JKX3	SUBCELLULAR LOCATION: Cell membrane; Single-pass type II membrane protein.; SUBCELLULAR LOCATION: [Isoform 3]: Cytoplasm.	0.999892	0.00157838
BET1 homolog (mBET1) (Golgi vesicular membrane-trafficking protein p18)	Bet1	O35623	SUBCELLULAR LOCATION: Endoplasmic reticulum membrane {ECO:0000250}; Single-pass type IV membrane protein {ECO:0000250}. Golgi apparatus, cis-Golgi network membrane {ECO:0000250}. Golgi apparatus membrane {ECO:0000250}. Note=Concentrated most in the interm	1.00115	0.0393459
Serum paraoxonase/arylesterase 1 (PON 1) (EC 3.1.1.2) (EC 3.1.1.81) (EC 3.1.8.1) (Aromatic esterase 1) (A-esterase 1) (Serum aryldialkylphosphatase 1)	Pon1 Pon	P52430	SUBCELLULAR LOCATION: Secreted, extracellular space.	1.00288	0.00252736
Tryptophan 2,3-dioxygenase (TDO) (EC 1.13.11.11) (Tryptamin 2,3-dioxygenase) (Tryptophan oxygenase) (TO) (TRPO) (Tryptophan pyrrolase) (Tryptophanase)	Tdo2 Tdo	P48776		1.00354	0.0185309
ATP-binding cassette sub-family E member 1 (RNase L inhibitor) (Ribonuclease 4 inhibitor) (RNS4I)	Abce1 Rli	P61222	SUBCELLULAR LOCATION: Cytoplasm {ECO:0000250}. Mitochondrion {ECO:0000250}. Note=Localized to clusters of virus formation at the plasma membrane. {ECO:0000250}.	1.00527	0.0116772
40S ribosomal protein S24	Rps24	P62849		1.00538	0.0311387
Deoxyribose-phosphate aldolase (DERA) (EC 4.1.2.4) (2-deoxy-D-ribose 5-phosphate aldolase) (Phosphodeoxyriboaldolase) (Deoxyriboaldolase)	Dera	Q91YP3	SUBCELLULAR LOCATION: Cytoplasm {ECO:0000250|UniProtKB:Q9Y315}. Cytoplasmic granule {ECO:0000250|UniProtKB:Q9Y315}. Nucleus {ECO:0000250|UniProtKB:Q9Y315}. Note=Recruited to stress granules but not to processing bodies upon arsenite or clotrimazole treatm	1.00571	0.00835089
Coxsackievirus and adenovirus receptor homolog (CAR) (mCAR)	Cxadr Car	P97792	SUBCELLULAR LOCATION: [Isoform 1]: Cell membrane {ECO:0000269|PubMed:15533241}; Single-pass type I membrane protein {ECO:0000255}. Basolateral cell membrane {ECO:0000250|UniProtKB:P78310}; Single-pass type I membrane protein {ECO:0000255}. Cell junction,	1.00617	0.0035809
Phenylalanine--tRNA ligase beta subunit (EC 6.1.1.20) (Phenylalanyl-tRNA synthetase beta subunit) (PheRS)	Farsb Farsl Farslb Frsb	Q9WUA2	SUBCELLULAR LOCATION: Cytoplasm {ECO:0000250|UniProtKB:Q9NSD9}.	1.0062	0.0126754
Sarcolemmal membrane-associated protein (Sarcolemmal-associated protein)	Slmap Kiaa1601 Slap	Q3URD3	SUBCELLULAR LOCATION: Cell membrane, sarcolemma {ECO:0000250}; Single-pass type IV membrane protein {ECO:0000250}. Cytoplasm, myofibril, sarcomere, M line. Cytoplasm, myofibril, sarcomere, Z line. Note=Membrane-associated. Distributed in the transverse tu	1.00661	0.0216671
NADH-cytochrome b5 reductase 3 (B5R) (Cytochrome b5 reductase) (EC 1.6.2.2) (Diaphorase-1) [Cleaved into: NADH-cytochrome b5 reductase 3 membrane-bound form; NADH-cytochrome b5 reductase 3 soluble form]	Cyb5r3 Dia1	Q9DCN2	SUBCELLULAR LOCATION: [Isoform 1]: Endoplasmic reticulum membrane {ECO:0000250|UniProtKB:P00387}; Lipid-anchor {ECO:0000250|UniProtKB:P00387}; Cytoplasmic side {ECO:0000250|UniProtKB:P00387}. Mitochondrion outer membrane {ECO:0000250|UniProtKB:P00387}; Li	1.00697	0.00217323
Very-long-chain (3R)-3-hydroxyacyl-CoA dehydratase 3 (EC 4.2.1.134) (3-hydroxyacyl-CoA dehydratase 3) (HACD3) (Butyrate-induced protein 1) (B-ind1) (Protein-tyrosine phosphatase-like A domain-containing protein 1)	Hacd3 Ptplad1	Q8K2C9	SUBCELLULAR LOCATION: Endoplasmic reticulum membrane {ECO:0000250|UniProtKB:Q9P035}; Multi-pass membrane protein {ECO:0000250|UniProtKB:Q9P035}.	1.00707	0.0354206
Casein kinase II subunit alpha (CK II alpha) (EC 2.7.11.1)	Csnk2a1 Ckiia	Q60737	SUBCELLULAR LOCATION: Nucleus {ECO:0000250|UniProtKB:P68400}.	1.00749	0.0120354
Long-chain-fatty-acid--CoA ligase 1 (EC 6.2.1.3) (Arachidonate--CoA ligase) (EC 6.2.1.15) (Long-chain acyl-CoA synthetase 1) (LACS 1) (Phytanate--CoA ligase) (EC 6.2.1.24)	Acsl1 Acsl2 Facl2	P41216	SUBCELLULAR LOCATION: Mitochondrion outer membrane {ECO:0000250}; Single-pass type III membrane protein {ECO:0000250}. Peroxisome membrane {ECO:0000250}; Single-pass type III membrane protein {ECO:0000250}. Microsome membrane {ECO:0000250}; Single-pass ty	1.00787	0.00073888
Endoplasmic reticulum-Golgi intermediate compartment protein 3 (Serologically defined breast cancer antigen NY-BR-84 homolog)	Ergic3 Erv46 Sdbcag84	Q9CQE7	SUBCELLULAR LOCATION: Endoplasmic reticulum-Golgi intermediate compartment membrane {ECO:0000269|PubMed:12663859}; Multi-pass membrane protein {ECO:0000269|PubMed:12663859}. Golgi apparatus, cis-Golgi network membrane {ECO:0000269|PubMed:12663859}; Multi-	1.00813	0.0174078
Endoplasmic reticulum resident protein 44 (ER protein 44) (ERp44) (Thioredoxin domain-containing protein 4)	Erp44 Kiaa0573 Txndc4	Q9D1Q6	SUBCELLULAR LOCATION: Endoplasmic reticulum lumen {ECO:0000255|PROSITE-ProRule:PRU10138, ECO:0000269|PubMed:15652484}.	1.00895	0.0953871
Vesicular integral-membrane protein VIP36 (Lectin mannose-binding 2) (Vesicular integral-membrane protein 36) (VIP36)	Lman2	Q9DBH5	SUBCELLULAR LOCATION: Golgi apparatus membrane {ECO:0000250}; Single-pass type I membrane protein {ECO:0000250}.	1.00967	0.0020887
Polypeptide N-acetylgalactosaminyltransferase 2 (EC 2.4.1.41) (Polypeptide GalNAc transferase 2) (GalNAc-T2) (pp-GaNTase 2) (Protein-UDP acetylgalactosaminyltransferase 2) (UDP-GalNAc:polypeptide N-acetylgalactosaminyltransferase 2) [Cleaved into: Polypep	Galnt2	Q6PB93	SUBCELLULAR LOCATION: Golgi apparatus, Golgi stack membrane; Single-pass type II membrane protein. Secreted. Note=Resides preferentially in the trans and medial parts of the Golgi stack. A secreted form also exists.	1.01238	0.0183104
2,4-dienoyl-CoA reductase [(3E)-enoyl-CoA-producing], mitochondrial (EC 1.3.1.124) (2,4-dienoyl-CoA reductase [NADPH]) (4-enoyl-CoA reductase [NADPH])	Decr1	Q9CQ62	SUBCELLULAR LOCATION: Mitochondrion {ECO:0000250|UniProtKB:Q16698}.	1.01261	0.0042819
Vitamin K epoxide reductase complex subunit 1-like protein 1 (VKORC1-like protein 1) (EC 1.17.4.4)	Vkorc1l1	Q6TEK5	SUBCELLULAR LOCATION: Endoplasmic reticulum membrane {ECO:0000269|PubMed:23928358}; Multi-pass membrane protein {ECO:0000269|PubMed:23928358}.	1.01308	0.0171876
Elongation factor 2 (EF-2)	Eef2	P58252	SUBCELLULAR LOCATION: Cytoplasm {ECO:0000250|UniProtKB:P13639}. Nucleus {ECO:0000250|UniProtKB:P13639}. Note=Phosphorylation by CSK promotes cleavage and SUMOylation-dependent nuclear translocation of the C-terminal cleavage product. {ECO:0000250|UniProtK	1.01481	0.00195617
Annexin A11 (Annexin XI) (Annexin-11) (Calcyclin-associated annexin 50) (CAP-50)	Anxa11 Anx11	P97384	SUBCELLULAR LOCATION: Cytoplasm {ECO:0000250}. Melanosome {ECO:0000250}. Nucleus envelope {ECO:0000250}. Nucleus, nucleoplasm {ECO:0000250}. Cytoplasm, cytoskeleton, spindle {ECO:0000250}. Note=Found throughout the nucleoplasm at interphase and during mit	1.01515	0.0121245
Eukaryotic initiation factor 4A-II (eIF-4A-II) (eIF4A-II) (EC 3.6.4.13) (ATP-dependent RNA helicase eIF4A-2)	Eif4a2 Ddx2b	P10630		1.01523	0.0126564
N-fatty-acyl-amino acid synthase/hydrolase PM20D1 (EC 3.5.1.114) (EC 3.5.1.14) (Peptidase M20 domain-containing protein 1) (PM20D1)	Pm20d1	Q8C165	SUBCELLULAR LOCATION: Secreted {ECO:0000269|PubMed:27374330, ECO:0000269|PubMed:32271712, ECO:0000269|PubMed:32402239}.	1.01637	0.00254411
L-serine dehydratase/L-threonine deaminase (SDH) (EC 4.3.1.17) (L-serine deaminase) (L-threonine dehydratase) (TDH) (EC 4.3.1.19)	Sds	Q8VBT2	SUBCELLULAR LOCATION: Cytoplasm {ECO:0000250}.	1.01858	0.00433341
Programmed cell death 6-interacting protein (ALG-2-interacting protein 1) (ALG-2-interacting protein X) (E2F1-inducible protein) (Eig2)	Pdcd6ip Aip1 Alix	Q9WU78	SUBCELLULAR LOCATION: Cytoplasm, cytosol {ECO:0000250|UniProtKB:Q9QZA2}. Melanosome {ECO:0000250|UniProtKB:Q8WUM4}. Cytoplasm, cytoskeleton, microtubule organizing center, centrosome {ECO:0000250|UniProtKB:Q8WUM4}. Secreted, extracellular exosome {ECO:000	1.01996	0.0101147
PRA1 family protein 3 (ADP-ribosylation factor-like protein 6-interacting protein 5) (ARL-6-interacting protein 5) (Aip-5) (Addicsin) (GTRAP3-18) (Glutamate transporter EAAC1-interacting protein) (Prenylated Rab acceptor protein 2) (Protein JWa)	Arl6ip5 Aip5 Jwa Pra2 Praf3	Q8R5J9	SUBCELLULAR LOCATION: Endoplasmic reticulum membrane {ECO:0000269|PubMed:12438930}; Multi-pass membrane protein {ECO:0000255}. Cell membrane {ECO:0000250|UniProtKB:Q9ES40}; Multi-pass membrane protein {ECO:0000255}. Cytoplasm {ECO:0000269|PubMed:12438930}	1.02482	0.0313935
Serine/threonine-protein kinase mTOR (EC 2.7.11.1) (FK506-binding protein 12-rapamycin complex-associated protein 1) (FKBP12-rapamycin complex-associated protein) (Mammalian target of rapamycin) (mTOR) (Mechanistic target of rapamycin) (Rapamycin target p	Mtor Frap Frap1	Q9JLN9	SUBCELLULAR LOCATION: Endoplasmic reticulum membrane {ECO:0000250|UniProtKB:P42345}; Peripheral membrane protein {ECO:0000250|UniProtKB:P42345}; Cytoplasmic side {ECO:0000250|UniProtKB:P42345}. Golgi apparatus membrane {ECO:0000250|UniProtKB:P42345}; Peri	1.02488	0.00489422
Tyrosine-protein kinase Lyn (EC 2.7.10.2) (V-yes-1 Yamaguchi sarcoma viral related oncogene homolog) (p53Lyn) (p56Lyn)	Lyn	P25911	SUBCELLULAR LOCATION: Cell membrane {ECO:0000250}. Nucleus {ECO:0000250}. Cytoplasm {ECO:0000250}. Cytoplasm, perinuclear region {ECO:0000250}. Golgi apparatus {ECO:0000250}. Membrane {ECO:0000250|UniProtKB:P07948}; Lipid-anchor {ECO:0000250|UniProtKB:P07	1.02602	0.00413368
Isocitrate dehydrogenase [NAD] subunit gamma 1, mitochondrial (Isocitric dehydrogenase subunit gamma) (NAD(+)-specific ICDH subunit gamma)	Idh3g	P70404	SUBCELLULAR LOCATION: Mitochondrion.	1.02604	0.0120893
Protein transport protein Sec23B (SEC23-related protein B)	Sec23b	Q9D662	SUBCELLULAR LOCATION: Cytoplasmic vesicle, COPII-coated vesicle membrane {ECO:0000250|UniProtKB:Q15436}; Peripheral membrane protein {ECO:0000250|UniProtKB:Q15436}; Cytoplasmic side {ECO:0000250|UniProtKB:Q15436}. Endoplasmic reticulum membrane {ECO:00002	1.02628	0.022342
Hepatocyte growth factor receptor (HGF receptor) (EC 2.7.10.1) (HGF/SF receptor) (Proto-oncogene c-Met) (Scatter factor receptor) (SF receptor) (Tyrosine-protein kinase Met)	Met	P16056	SUBCELLULAR LOCATION: Membrane; Single-pass type I membrane protein.	1.02773	0.0271594
Toll-interacting protein	Tollip	Q9QZ06	SUBCELLULAR LOCATION: Cytoplasm {ECO:0000305}.	1.02925	0.0115139
Golgi integral membrane protein 4 (Decapacitation factor 10) (Golgi phosphoprotein 4)	Golim4 Df10 Golph4	Q8BXA1	SUBCELLULAR LOCATION: Golgi apparatus, Golgi stack membrane {ECO:0000250}; Single-pass type II membrane protein {ECO:0000250}. Endosome membrane {ECO:0000250}; Single-pass type II membrane protein {ECO:0000250}. Membrane {ECO:0000250|UniProtKB:O00461}; Li	1.02934	0.0360231
Transmembrane 9 superfamily member 3	Tm9sf3 Smbp	Q9ET30	SUBCELLULAR LOCATION: Membrane {ECO:0000305}; Multi-pass membrane protein {ECO:0000305}.	1.03194	0.0132991
T-complex protein 1 subunit eta (TCP-1-eta) (CCT-eta)	Cct7 Ccth	P80313	SUBCELLULAR LOCATION: Cytoplasm {ECO:0000305|PubMed:7953530}.	1.03344	0.00609454
Ribonuclease inhibitor (Ribonuclease/angiogenin inhibitor 1)	Rnh1 Rnh	Q91VI7	SUBCELLULAR LOCATION: Cytoplasm {ECO:0000250}.	1.03699	0.00733929
Eukaryotic peptide chain release factor subunit 1 (Eukaryotic release factor 1) (eRF1)	Etf1	Q8BWY3	SUBCELLULAR LOCATION: Cytoplasm {ECO:0000250|UniProtKB:P62495}.	1.0375	0.0370089
Glycerate kinase (EC 2.7.1.31)	Glyctk	Q8QZY2	SUBCELLULAR LOCATION: Cytoplasm {ECO:0000250|UniProtKB:Q8IVS8}.	1.03897	0.010977
Carboxy-terminal domain RNA polymerase II polypeptide A small phosphatase 1 (EC 3.1.3.16) (Golli-interacting protein) (GIP) (Nuclear LIM interactor-interacting factor 3) (NLI-interacting factor 3) (Small C-terminal domain phosphatase 1) (SCP1) (Small CTD	Ctdsp1 Nif3 Nliif	P58466	SUBCELLULAR LOCATION: Nucleus {ECO:0000250}.	1.03936	0.00738756
eIF-2-alpha kinase activator GCN1 (GCN1 eIF-2-alpha kinase activator homolog) (GCN1-like protein 1) (General control of amino-acid synthesis 1-like protein 1) (Translational activator GCN1)	Gcn1 Gcn1l1	E9PVA8	SUBCELLULAR LOCATION: Cytoplasm {ECO:0000305|PubMed:23447528}. Note=Associates with ribosomes in undifferentiated neuroblastoma cells and increases after neuronal differentiation (PubMed:23447528).	1.03957	0.0405376
Amine oxidase [flavin-containing] B (EC 1.4.3.4) (Monoamine oxidase type B) (MAO-B)	Maob	Q8BW75	SUBCELLULAR LOCATION: Mitochondrion outer membrane {ECO:0000250}; Single-pass type IV membrane protein {ECO:0000250}; Cytoplasmic side {ECO:0000250}.	1.04019	0.00247811
H-2 class I histocompatibility antigen, D-P alpha chain (H-2D(P))	H2-D1	P14427	SUBCELLULAR LOCATION: Membrane; Single-pass type I membrane protein.	1.04156	0.00342999
Protein transport protein Sec24A (SEC24-related protein A)	Sec24a	Q3U2P1	SUBCELLULAR LOCATION: Cytoplasmic vesicle, COPII-coated vesicle membrane {ECO:0000250|UniProtKB:O95486}; Peripheral membrane protein {ECO:0000250|UniProtKB:O95486}; Cytoplasmic side {ECO:0000250|UniProtKB:O95486}. Endoplasmic reticulum membrane {ECO:00002	1.04495	0.00427412
Transcriptional activator protein Pur-alpha (Purine-rich single-stranded DNA-binding protein alpha)	Pura	P42669	SUBCELLULAR LOCATION: Nucleus.	1.04552	0.0239671
Bifunctional 3'-phosphoadenosine 5'-phosphosulfate synthase 2 (PAPS synthase 2) (PAPSS 2) (Sulfurylase kinase 2) (SK 2) (SK2) [Includes: Sulfate adenylyltransferase (EC 2.7.7.4) (ATP-sulfurylase) (Sulfate adenylate transferase) (SAT); Adenylyl-sulfate kin	Papss2 Atpsk2	O88428		1.04649	0.0125688
Protein YIPF4 (YIP1 family member 4)	Yipf4	Q8C407	SUBCELLULAR LOCATION: Golgi apparatus, cis-Golgi network membrane {ECO:0000250|UniProtKB:Q9BSR8}; Multi-pass membrane protein.	1.04685	0.0175142
Isobutyryl-CoA dehydrogenase, mitochondrial (EC 1.3.8.-) (Acyl-CoA dehydrogenase family member 8) (ACAD-8)	Acad8	Q9D7B6	SUBCELLULAR LOCATION: Mitochondrion {ECO:0000250|UniProtKB:Q9UKU7}.	1.04953	0.0263822
5'-AMP-activated protein kinase subunit gamma-1 (AMPK gamma1) (AMPK subunit gamma-1) (AMPKg)	Prkag1 Prkaac	O54950		1.05141	0.0414961
Guanine nucleotide-binding protein subunit alpha-13 (G alpha-13) (G-protein subunit alpha-13)	Gna13 Gna-13	P27601	SUBCELLULAR LOCATION: Membrane {ECO:0000269|PubMed:18703424}; Lipid-anchor {ECO:0000269|PubMed:18703424}. Melanosome {ECO:0000250}. Cytoplasm {ECO:0000269|PubMed:18703424}. Nucleus {ECO:0000269|PubMed:18703424}. Note=Cytoplasmic in adult somatic cells, bu	1.05182	0.00273947
Mitochondrial carrier homolog 2	Mtch2	Q791V5	SUBCELLULAR LOCATION: Mitochondrion inner membrane {ECO:0000305}; Multi-pass membrane protein {ECO:0000305}.	1.05379	0.0061283
Serine/threonine-protein kinase 16 (EC 2.7.11.1) (Embryo-derived protein kinase) (Edpk) (Myristoylated and palmitoylated serine/threonine-protein kinase) (MPSK) (Protein kinase Krct) (Protein kinase PKL12) (TGF-beta-stimulated factor 1) (TSF-1) (Tyrosine-	Stk16 Edpk Krct Mpsk1 Pkl12 Tsf1	O88697	SUBCELLULAR LOCATION: Cytoplasm, perinuclear region {ECO:0000269|PubMed:9712705}. Membrane {ECO:0000250}; Lipid-anchor {ECO:0000250}. Note=Associates with Golgi and Golgi-derived vesicles.	1.05506	0.0488244
Ras-related protein R-Ras2 (EC 3.6.5.-)	Rras2	P62071	SUBCELLULAR LOCATION: Cell membrane {ECO:0000250|UniProtKB:P62070}; Lipid-anchor {ECO:0000250|UniProtKB:P62070}; Cytoplasmic side {ECO:0000250|UniProtKB:P62070}. Golgi apparatus membrane {ECO:0000250|UniProtKB:P62070}; Lipid-anchor {ECO:0000250|UniProtKB:	1.05628	0.0124248
Tubulin alpha-4A chain (Alpha-tubulin 4) (Alpha-tubulin isotype M-alpha-4) (Tubulin alpha-4 chain)	Tuba4a Tuba4	P68368	SUBCELLULAR LOCATION: Cytoplasm, cytoskeleton.	1.05915	0.0022768
Large proline-rich protein BAG6 (BAG family molecular chaperone regulator 6) (BCL2-associated athanogene 6) (BAG-6) (HLA-B-associated transcript 3) (Protein Scythe)	Bag6 Bat3	Q9Z1R2	SUBCELLULAR LOCATION: Cytoplasm, cytosol {ECO:0000269|PubMed:18056262}. Nucleus {ECO:0000250|UniProtKB:P46379}. Secreted, extracellular exosome {ECO:0000250|UniProtKB:P46379}. Note=Normally localized in cytosol and nucleus, it can also be released extrace	1.05947	0.0531086
Kynurenine 3-monooxygenase (EC 1.14.13.9) (Kynurenine 3-hydroxylase)	Kmo	Q91WN4	SUBCELLULAR LOCATION: Mitochondrion outer membrane {ECO:0000255|HAMAP-Rule:MF_03018}; Multi-pass membrane protein {ECO:0000255|HAMAP-Rule:MF_03018}.	1.06091	0.00547657
14-3-3 protein epsilon (14-3-3E)	Ywhae	P62259	SUBCELLULAR LOCATION: Nucleus {ECO:0000250|UniProtKB:P62258}. Cytoplasm {ECO:0000250|UniProtKB:P62258}. Melanosome {ECO:0000250|UniProtKB:P62258}.	1.06215	0.00491788
Peroxisomal bifunctional enzyme (PBE) (PBFE) (L-peroxisomal bifunctional enzyme) (L-PBE) (Multifunctional enzyme 1) (MFE1) (Multifunctional protein 1) (MFP-1) [Includes: Enoyl-CoA hydratase/3,2-trans-enoyl-CoA isomerase (EC 4.2.1.17) (EC 5.3.3.8); 3-hydro	Ehhadh L-pbe	Q9DBM2	SUBCELLULAR LOCATION: Peroxisome {ECO:0000305|PubMed:24075987}.	1.06256	0.00116142
Methylcrotonoyl-CoA carboxylase beta chain, mitochondrial (MCCase subunit beta) (EC 6.4.1.4) (3-methylcrotonyl-CoA carboxylase 2) (3-methylcrotonyl-CoA carboxylase non-biotin-containing subunit) (3-methylcrotonyl-CoA:carbon dioxide ligase subunit beta)	Mccc2	Q3ULD5	SUBCELLULAR LOCATION: Mitochondrion matrix {ECO:0000250}.	1.06296	0.00591926
Coatomer subunit beta' (Beta'-coat protein) (Beta'-COP) (p102)	Copb2	O55029	SUBCELLULAR LOCATION: Cytoplasm, cytosol {ECO:0000269|PubMed:17360540}. Golgi apparatus membrane {ECO:0000250}; Peripheral membrane protein {ECO:0000250}; Cytoplasmic side {ECO:0000250}. Cytoplasmic vesicle, COPI-coated vesicle membrane {ECO:0000250}; Per	1.06303	0.00570089
Phospholipid scramblase 1 (PL scramblase 1) (Ca(2+)-dependent phospholipid scramblase 1) (Mg(2+)-dependent nuclease) (EC 3.1.-.-) (Transplantability-associated protein 1) (NOR1) (TRA1)	Plscr1 Tra1b Tras1	Q9JJ00	SUBCELLULAR LOCATION: Cell membrane {ECO:0000250|UniProtKB:O15162}; Single-pass type II membrane protein {ECO:0000250|UniProtKB:O15162}. Cell membrane {ECO:0000250|UniProtKB:O15162}; Lipid-anchor {ECO:0000250|UniProtKB:O15162}; Cytoplasmic side. Nucleus {	1.06345	0.0082212
Vacuolar protein sorting-associated protein 26C (Down syndrome critical region protein 3 homolog) (Down syndrome critical region protein A homolog)	Vps26c Dcra Dscr3 Dscra	O35075	SUBCELLULAR LOCATION: Endosome {ECO:0000250|UniProtKB:O14972}.	1.06495	0.0157771
Calcium channel flower homolog (Calcium channel flower domain-containing protein 1)	Cacfd1	Q8BG21	SUBCELLULAR LOCATION: Membrane {ECO:0000305}; Multi-pass membrane protein {ECO:0000305}.	1.065	0.0363634
60S ribosomal protein L24	Rpl24	Q8BP67		1.06835	0.0376986
Vacuolar protein sorting-associated protein 45 (mVps45)	Vps45 Vps45a	P97390	SUBCELLULAR LOCATION: Golgi apparatus membrane; Peripheral membrane protein. Endosome membrane; Peripheral membrane protein. Note=Associated with Golgi/endosomal vesicles and the trans-Golgi network.	1.06947	0.00510016
Tyrosine-protein kinase Mer (EC 2.7.10.1) (Proto-oncogene c-Mer) (Receptor tyrosine kinase MerTK)	Mertk Mer	Q60805	SUBCELLULAR LOCATION: Membrane {ECO:0000250}; Single-pass type I membrane protein {ECO:0000250}.	1.07132	0.0202754
Acetyl-CoA carboxylase 2 (EC 6.4.1.2) (ACC-beta)	Acacb Acc2 Accb	E9Q4Z2	SUBCELLULAR LOCATION: Mitochondrion {ECO:0000269|PubMed:10677481}.	1.07369	0.0099823
Vacuolar protein sorting-associated protein 35 (Maternal-embryonic 3) (Vesicle protein sorting 35)	Vps35 Mem3	Q9EQH3	SUBCELLULAR LOCATION: Cytoplasm {ECO:0000250}. Membrane {ECO:0000250}; Peripheral membrane protein {ECO:0000250}. Endosome {ECO:0000250|UniProtKB:Q96QK1}. Early endosome {ECO:0000305}. Late endosome {ECO:0000305}.	1.07408	0.00229091
Cis-retinol/3alpha hydroxysterol short-chain dehydrogenase-like protein (RDH16 family member 2)	Rdh16f2 BC089597	Q8K3M1		1.07416	0.00589361
Flotillin-2 (Epidermal surface antigen) (ESA) (Membrane component chromosome 17 surface marker 1 homolog)	Flot2 Esa1 M17s1	Q60634	SUBCELLULAR LOCATION: Cell membrane {ECO:0000250}; Peripheral membrane protein {ECO:0000250}. Membrane, caveola {ECO:0000250}; Peripheral membrane protein {ECO:0000269|PubMed:9153235}. Endosome {ECO:0000250}. Membrane {ECO:0000250|UniProtKB:Q14254}; Lipid	1.07435	0.00222569
Syntaxin-16	Stx16	Q8BVI5	SUBCELLULAR LOCATION: Golgi apparatus membrane {ECO:0000250}; Single-pass type IV membrane protein {ECO:0000250}.	1.07443	0.01227
Extended synaptotagmin-1 (E-Syt1) (Membrane-bound C2 domain-containing protein)	Esyt1 Fam62a Mbc2	Q3U7R1	SUBCELLULAR LOCATION: Endoplasmic reticulum membrane {ECO:0000250|UniProtKB:Q9BSJ8}; Multi-pass membrane protein {ECO:0000255}. Cell membrane {ECO:0000250|UniProtKB:Q9BSJ8}; Peripheral membrane protein {ECO:0000250|UniProtKB:Q9BSJ8}. Note=Localizes primar	1.08155	0.00456516
Zinc transporter 7 (ZnT-7) (Solute carrier family 30 member 7) (Znt-like transporter 2)	Slc30a7 Znt7 Zntl2	Q9JKN1	SUBCELLULAR LOCATION: Golgi apparatus, trans-Golgi network membrane {ECO:0000269|PubMed:12446736}; Multi-pass membrane protein {ECO:0000269|PubMed:12446736}.	1.0824	0.0186772
Phosphatidate cytidylyltransferase 2 (EC 2.7.7.41) (CDP-DAG synthase 2) (CDP-DG synthase 2) (CDP-diacylglycerol synthase 2) (CDS 2) (CDP-diglyceride pyrophosphorylase 2) (CDP-diglyceride synthase 2) (CTP:phosphatidate cytidylyltransferase 2)	Cds2	Q99L43	SUBCELLULAR LOCATION: Endoplasmic reticulum membrane {ECO:0000269|PubMed:16023307}; Multi-pass membrane protein {ECO:0000255}.	1.08666	0.0508998
Sec24-related gene family, member D (S. cerevisiae)	Sec24d	Q6NXL1	SUBCELLULAR LOCATION: Cytoplasm, cytosol {ECO:0000256|ARBA:ARBA00004514}. Cytoplasmic vesicle, COPII-coated vesicle membrane {ECO:0000256|ARBA:ARBA00004299}; Peripheral membrane protein {ECO:0000256|ARBA:ARBA00004299}; Cytoplasmic side {ECO:0000256|ARBA:A	1.08694	0.0319413
Trifunctional enzyme subunit beta, mitochondrial (TP-beta) [Includes: 3-ketoacyl-CoA thiolase (EC 2.3.1.155) (EC 2.3.1.16) (Acetyl-CoA acyltransferase) (Beta-ketothiolase)]	Hadhb	Q99JY0	SUBCELLULAR LOCATION: Mitochondrion {ECO:0000250|UniProtKB:P55084}. Mitochondrion inner membrane {ECO:0000250|UniProtKB:P55084}. Mitochondrion outer membrane {ECO:0000250|UniProtKB:P55084}. Endoplasmic reticulum {ECO:0000250|UniProtKB:P55084}. Note=Protei	1.08838	0.00133226
Methylcrotonoyl-CoA carboxylase subunit alpha, mitochondrial (MCCase subunit alpha) (EC 6.4.1.4) (3-methylcrotonyl-CoA carboxylase 1) (3-methylcrotonyl-CoA carboxylase biotin-containing subunit) (3-methylcrotonyl-CoA:carbon dioxide ligase subunit alpha)	Mccc1 Mcca	Q99MR8	SUBCELLULAR LOCATION: Mitochondrion matrix {ECO:0000250}.	1.08998	0.00712764
Syntaxin-6	Stx6	Q9JKK1	SUBCELLULAR LOCATION: Golgi apparatus membrane {ECO:0000250}; Single-pass type IV membrane protein {ECO:0000250}.	1.09195	0.0357516
Carnitine O-palmitoyltransferase 1, liver isoform (CPT1-L) (EC 2.3.1.21) (Carnitine O-palmitoyltransferase I, liver isoform) (CPT I) (CPTI-L) (Carnitine palmitoyltransferase 1A)	Cpt1a Cpt-1 Cpt1	P97742	SUBCELLULAR LOCATION: Mitochondrion outer membrane {ECO:0000250|UniProtKB:P50416}; Multi-pass membrane protein {ECO:0000255}.	1.09264	0.00412071
Complement component receptor 1-like protein (Complement regulatory protein Crry) (Protein p65)	Cr1l Crry Cry	Q64735	SUBCELLULAR LOCATION: Membrane; Single-pass type I membrane protein.	1.0935	0.0107346
Adenylate kinase 2, mitochondrial (AK 2) (EC 2.7.4.3) (ATP-AMP transphosphorylase 2) (ATP:AMP phosphotransferase) (Adenylate monophosphate kinase)	Ak2	Q9WTP6	SUBCELLULAR LOCATION: Mitochondrion intermembrane space {ECO:0000255|HAMAP-Rule:MF_03168}.	1.09403	0.0141457
Ferroptosis suppressor protein 1 (FSP1) (EC 1.6.5.-) (Apoptosis-inducing factor homologous mitochondrion-associated inducer of death) (AMID) (p53-responsive gene 3 protein)	Aifm2 Amid	Q8BUE4	SUBCELLULAR LOCATION: Lipid droplet {ECO:0000250|UniProtKB:Q9BRQ8}. Cell membrane {ECO:0000250|UniProtKB:Q9BRQ8}; Lipid-anchor {ECO:0000305}. Cytoplasm {ECO:0000269|PubMed:26689472}. Mitochondrion membrane {ECO:0000269|PubMed:26689472}. Nucleus {ECO:00002	1.09434	0.0246009
Beta-arrestin-1 (Arrestin beta-1)	Arrb1	Q8BWG8	SUBCELLULAR LOCATION: Cytoplasm {ECO:0000250}. Nucleus {ECO:0000250}. Cell membrane {ECO:0000250}. Membrane, clathrin-coated pit {ECO:0000305}. Cell projection, pseudopodium {ECO:0000250}. Cytoplasmic vesicle {ECO:0000250}. Note=Translocates to the plasma	1.09447	0.0270674
Probable ATP-dependent RNA helicase DDX5 (EC 3.6.4.13) (DEAD box RNA helicase DEAD1) (mDEAD1) (DEAD box protein 5) (RNA helicase p68)	Ddx5 Tnz2	Q61656	SUBCELLULAR LOCATION: Nucleus {ECO:0000250|UniProtKB:P17844}. Nucleus, nucleolus {ECO:0000250|UniProtKB:P17844}. Cytoplasm {ECO:0000250|UniProtKB:P17844}. Note=During the G0 phase, predominantly located in the nucleus. Cytoplasmic levels increase during t	1.09464	0.0082151
Flotillin-1	Flot1	O08917	SUBCELLULAR LOCATION: Cell membrane {ECO:0000250|UniProtKB:O75955}; Peripheral membrane protein {ECO:0000250|UniProtKB:O75955}. Endosome {ECO:0000250|UniProtKB:O75955}. Membrane, caveola {ECO:0000269|PubMed:9153235}; Peripheral membrane protein {ECO:00002	1.09617	0.00311545
Glutamate dehydrogenase 1, mitochondrial (GDH 1) (EC 1.4.1.3)	Glud1 Glud	P26443	SUBCELLULAR LOCATION: Mitochondrion {ECO:0000250|UniProtKB:P00367}. Endoplasmic reticulum {ECO:0000250|UniProtKB:P00367}. Note=Mostly translocates into the mitochondria, only a small amount of the protein localizes to the endoplasmic reticulum. {ECO:00002	1.09755	0.00179801
COMM domain-containing protein 3 (Bmi-1 upstream gene protein) (Bup protein)	Commd3 Bup	Q63829	SUBCELLULAR LOCATION: Cytoplasm {ECO:0000250|UniProtKB:Q9UBI1}. Nucleus {ECO:0000250|UniProtKB:Q9UBI1}.	1.09846	0.0118156
Desmocollin-2 (Epithelial type 2 desmocollin)	Dsc2 Dsc3	P55292	SUBCELLULAR LOCATION: Cell membrane; Single-pass type I membrane protein. Cell junction, desmosome.	1.09853	0.0145331
Receptor expression-enhancing protein 6 (Polyposis locus protein 1-like 1) (TB2 protein-like 1)	Reep6 Dp1l1 Tb2l1	Q9JM62	SUBCELLULAR LOCATION: Endoplasmic reticulum membrane {ECO:0000269|PubMed:24098485, ECO:0000269|PubMed:28475715}; Multi-pass membrane protein {ECO:0000255}. Cytoplasmic vesicle, clathrin-coated vesicle membrane {ECO:0000269|PubMed:28369466}; Multi-pass mem	1.09951	0.00187149
Trifunctional enzyme subunit alpha, mitochondrial (Monolysocardiolipin acyltransferase) (EC 2.3.1.-) (TP-alpha) [Includes: Long-chain enoyl-CoA hydratase (EC 4.2.1.17); Long chain 3-hydroxyacyl-CoA dehydrogenase (EC 1.1.1.211)]	Hadha	Q8BMS1	SUBCELLULAR LOCATION: Mitochondrion {ECO:0000250|UniProtKB:P40939}. Mitochondrion inner membrane {ECO:0000250|UniProtKB:P40939}. Note=Protein stability and association with mitochondrion inner membrane do not require HADHB. {ECO:0000250|UniProtKB:P40939}.	1.09995	0.0011543
Succinate-semialdehyde dehydrogenase, mitochondrial (EC 1.2.1.24) (Aldehyde dehydrogenase family 5 member A1) (NAD(+)-dependent succinic semialdehyde dehydrogenase)	Aldh5a1	Q8BWF0	SUBCELLULAR LOCATION: Mitochondrion {ECO:0000250}.	1.1001	0.0658948
Prolow-density lipoprotein receptor-related protein 1 (LRP-1) (Alpha-2-macroglobulin receptor) (A2MR) (CD antigen CD91) [Cleaved into: Low-density lipoprotein receptor-related protein 1 85 kDa subunit (LRP-85); Low-density lipoprotein receptor-related pro	Lrp1 A2mr	Q91ZX7	SUBCELLULAR LOCATION: [Low-density lipoprotein receptor-related protein 1 85 kDa subunit]: Cell membrane {ECO:0000250|UniProtKB:Q07954}; Single-pass type I membrane protein {ECO:0000250|UniProtKB:Q07954}. Membrane, coated pit {ECO:0000250|UniProtKB:Q07954	1.10058	0.000399632
Vesicle-associated membrane protein-associated protein B (VAMP-B) (VAMP-associated protein B) (VAP-B) (VAMP-associated protein 33b)	Vapb	Q9QY76	SUBCELLULAR LOCATION: Endoplasmic reticulum membrane {ECO:0000250|UniProtKB:O95292}; Single-pass type IV membrane protein {ECO:0000255}.	1.10279	0.0560971
ADP-ribose glycohydrolase MACROD1 (MACRO domain-containing protein 1) (O-acetyl-ADP-ribose deacetylase MACROD1) (EC 3.1.1.106) (Protein LRP16) ([Protein ADP-ribosylaspartate] hydrolase MACROD1) (EC 3.2.2.-) ([Protein ADP-ribosylglutamate] hydrolase MACROD	Macrod1 Lrp16	Q922B1	SUBCELLULAR LOCATION: Nucleus {ECO:0000250|UniProtKB:Q9BQ69}. Note=Recruited to DNA lesions, probably via mono-APD-ribosylated proteins. {ECO:0000250|UniProtKB:Q9BQ69}.	1.10319	0.0116398
Elongation factor Tu, mitochondrial	Tufm	Q8BFR5	SUBCELLULAR LOCATION: Mitochondrion {ECO:0000250|UniProtKB:P49411}.	1.10422	0.00351458
60S ribosomal protein L13a (Transplantation antigen P198) (Tum-P198 antigen)	Rpl13a P198 Tstap198-7	P19253		1.10612	0.020974
Neuroplastin (Stromal cell-derived receptor 1) (SDR-1)	Nptn Sdfr1 Sdr1	P97300	SUBCELLULAR LOCATION: Cell membrane {ECO:0000250|UniProtKB:P97546}; Single-pass type I membrane protein {ECO:0000250|UniProtKB:P97546}.; SUBCELLULAR LOCATION: [Isoform 2]: Cell junction, synapse, postsynaptic density {ECO:0000250|UniProtKB:P97546}.	1.10648	0.0102372
Glutaryl-CoA dehydrogenase, mitochondrial (GCD) (EC 1.3.8.6)	Gcdh	Q60759	SUBCELLULAR LOCATION: Mitochondrion matrix.	1.107	0.0029362
Exocyst complex component 4 (Exocyst complex component Sec8)	Exoc4 Sec8 Sec8l1	O35382	SUBCELLULAR LOCATION: Midbody, Midbody ring {ECO:0000250|UniProtKB:Q96A65}. Cell projection {ECO:0000250|UniProtKB:Q62824}. Note=Colocalizes with CNTRL/centriolin at the midbody ring (By similarity). Localizes at the leading edge of migrating cells (By si	1.10707	0.060116
Unconventional myosin-Ic (Myosin I beta) (MMI-beta) (MMIb)	Myo1c	Q9WTI7	SUBCELLULAR LOCATION: Cytoplasm. Cell membrane; Peripheral membrane protein; Cytoplasmic side. Cell projection, stereocilium membrane. Cytoplasmic vesicle. Cell projection, ruffle. Note=Colocalizes with CABP1 and CIB1 at cell margin, membrane ruffles and	1.10786	0.00156979
CKLF-like MARVEL transmembrane domain-containing protein 6 (Chemokine-like factor superfamily member 6)	Cmtm6 Cklfsf6	Q9CZ69	SUBCELLULAR LOCATION: Cell membrane {ECO:0000250|UniProtKB:Q9NX76}; Multi-pass membrane protein {ECO:0000255}. Early endosome membrane {ECO:0000250|UniProtKB:Q9NX76}; Multi-pass membrane protein {ECO:0000255}. Recycling endosome membrane {ECO:0000250|UniP	1.10819	0.0121384
Leucine-rich PPR motif-containing protein, mitochondrial (130 kDa leucine-rich protein) (LRP 130) (mLRP130)	Lrpprc Lrp130	Q6PB66	SUBCELLULAR LOCATION: Mitochondrion {ECO:0000250}. Nucleus {ECO:0000269|PubMed:12071956}. Nucleus, nucleoplasm {ECO:0000250}. Nucleus inner membrane {ECO:0000250}. Nucleus outer membrane {ECO:0000250}.	1.10852	0.0173284
Heterogeneous nuclear ribonucleoprotein K (hnRNP K)	Hnrnpk Hnrpk	P61979	SUBCELLULAR LOCATION: Cytoplasm {ECO:0000250|UniProtKB:P61978}. Nucleus, nucleoplasm {ECO:0000250|UniProtKB:P61978}. Cell projection, podosome {ECO:0000250|UniProtKB:P61978}.	1.10941	0.011558
Mitochondrial import receptor subunit TOM70 (Mitochondrial precursor proteins import receptor) (Translocase of outer membrane 70 kDa subunit) (Translocase of outer mitochondrial membrane protein 70)	Tomm70 D16Wsu109e Tomm70a	Q9CZW5	SUBCELLULAR LOCATION: Mitochondrion outer membrane {ECO:0000250|UniProtKB:O94826}; Single-pass membrane protein {ECO:0000255}.	1.11169	0.0107098
Sorting nexin-27	Snx27 Kiaa0488	Q3UHD6	SUBCELLULAR LOCATION: Early endosome membrane {ECO:0000250}; Peripheral membrane protein {ECO:0000250}. Cytoplasm, cytosol {ECO:0000250}. Note=Localizes to immunological synapse in T-cells. In T-cells, recruited from the cytosol to sorting endosomes by ph	1.11315	0.0292108
E3 ubiquitin-protein ligase UBR4 (EC 2.3.2.27) (N-recognin-4) (RING-type E3 ubiquitin transferase UBR4) (Zinc finger UBR1-type protein 1) (p600)	Ubr4 Kiaa0462 Zubr1	A2AN08	SUBCELLULAR LOCATION: Membrane {ECO:0000305}; Multi-pass membrane protein {ECO:0000305}. Cytoplasm {ECO:0000250}. Cytoplasm, cytoskeleton {ECO:0000250}. Nucleus {ECO:0000250}. Note=Concentrates at the leading edge of membrane structures involved in actin	1.11455	0.0169847
Cytochrome P450 2F2 (EC 1.14.14.-) (CYPIIF2) (Cytochrome P450-NAH-2) (Naphthalene dehydrogenase) (Naphthalene hydroxylase)	Cyp2f2 Cyp2f-2	P33267	SUBCELLULAR LOCATION: Endoplasmic reticulum membrane; Peripheral membrane protein. Microsome membrane; Peripheral membrane protein.	1.11525	0.00108725
Derlin-1 (Degradation in endoplasmic reticulum protein 1) (Der1-like protein 1)	Derl1 Der1	Q99J56	SUBCELLULAR LOCATION: Endoplasmic reticulum membrane {ECO:0000250|UniProtKB:Q9BUN8}; Multi-pass membrane protein {ECO:0000250|UniProtKB:Q9BUN8}.	1.11715	0.0145471
Sterol carrier protein 2 (SCP-2) (Acetyl-CoA C-myristoyltransferase) (EC 2.3.1.155) (Non-specific lipid-transfer protein) (NSL-TP) (Propanoyl-CoA C-acyltransferase) (EC 2.3.1.176) (SCP-2/3-oxoacyl-CoA thiolase) (SCP-2/thiolase) (EC 2.3.1.16) (SCP-chi) (St	Scp2 Scp-2	P32020	SUBCELLULAR LOCATION: [Isoform SCP2]: Cytoplasm {ECO:0000269|PubMed:11003606, ECO:0000269|PubMed:26901662}. Peroxisome {ECO:0000269|PubMed:11003606, ECO:0000269|PubMed:26901662}. Endoplasmic reticulum {ECO:0000269|PubMed:11003606}. Mitochondrion {ECO:0000	1.1175	0.00310711
Serine protease hepsin (EC 3.4.21.106) [Cleaved into: Serine protease hepsin non-catalytic chain; Serine protease hepsin catalytic chain]	Hpn	O35453	SUBCELLULAR LOCATION: Apical cell membrane {ECO:0000269|PubMed:26673890}; Single-pass type II membrane protein {ECO:0000305}. Cell membrane {ECO:0000250|UniProtKB:P05981}; Single-pass type II membrane protein {ECO:0000250|UniProtKB:P05981}.; SUBCELLULAR L	1.11793	0.00914085
ATPase family AAA domain-containing protein 3 (AAA-ATPase TOB3)	Atad3 Atad3a Kiaa1273	Q925I1	SUBCELLULAR LOCATION: Mitochondrion inner membrane {ECO:0000250}; Single-pass membrane protein {ECO:0000250}. Mitochondrion matrix, mitochondrion nucleoid {ECO:0000250}. Note=In the mitochondrial inner membrane, enriched in sites with the potential to for	1.12102	0.0352396
Coatomer subunit epsilon (Epsilon-coat protein) (Epsilon-COP)	Cope Cope1	O89079	SUBCELLULAR LOCATION: Cytoplasm {ECO:0000250}. Golgi apparatus membrane {ECO:0000250}; Peripheral membrane protein {ECO:0000250}; Cytoplasmic side {ECO:0000250}. Cytoplasmic vesicle, COPI-coated vesicle membrane {ECO:0000250}; Peripheral membrane protein	1.12153	0.0278013
Ras-interacting protein 1 (Rain)	Rasip1	Q3U0S6	SUBCELLULAR LOCATION: Cytoplasm, perinuclear region {ECO:0000250}. Golgi apparatus, Golgi stack {ECO:0000250}. Note=Associated with perinuclear vesicles. Is recruited to Golgi stacks by activated HRAS (By similarity). {ECO:0000250}.	1.12287	0.0141773
Transmembrane protein 230	Tmem230	Q8CIB6	SUBCELLULAR LOCATION: Membrane {ECO:0000305}; Multi-pass membrane protein {ECO:0000305}. Cytoplasmic vesicle, secretory vesicle, synaptic vesicle {ECO:0000269|PubMed:27270108}. Golgi apparatus, trans-Golgi network {ECO:0000250|UniProtKB:Q96A57}. Early end	1.12482	0.0273013
Steryl-sulfatase (EC 3.1.6.2) (Arylsulfatase C) (ASC) (Steroid sulfatase) (Steryl-sulfate sulfohydrolase)	Sts	P50427	SUBCELLULAR LOCATION: Microsome membrane {ECO:0000250|UniProtKB:P08842}; Multi-pass membrane protein. Endoplasmic reticulum membrane {ECO:0000250|UniProtKB:P08842}; Multi-pass membrane protein {ECO:0000305}. Note=The sequence shows several membrane-spanni	1.12516	0.0294734
3 beta-hydroxysteroid dehydrogenase type 7 (3 beta-hydroxysteroid dehydrogenase type VII) (3-beta-HSD VII) (3-beta-hydroxy-Delta(5)-C27 steroid oxidoreductase) (C(27) 3-beta-HSD) (EC 1.1.1.-) (Cholest-5-ene-3-beta,7-alpha-diol 3-beta-dehydrogenase) (EC 1.	Hsd3b7	Q9EQC1	SUBCELLULAR LOCATION: Endoplasmic reticulum membrane; Multi-pass membrane protein.	1.12519	0.0172324
60S ribosomal protein L31	Rpl31	P62900		1.12543	0.0313005
5'-AMP-activated protein kinase catalytic subunit alpha-2 (AMPK subunit alpha-2) (EC 2.7.11.1) (Acetyl-CoA carboxylase kinase) (ACACA kinase) (EC 2.7.11.27) (Hydroxymethylglutaryl-CoA reductase kinase) (HMGCR kinase) (EC 2.7.11.31)	Prkaa2	Q8BRK8	SUBCELLULAR LOCATION: Cytoplasm {ECO:0000269|PubMed:30201684}. Nucleus {ECO:0000250|UniProtKB:P54646}. Note=In response to stress, recruited by p53/TP53 to specific promoters.	1.1274	0.020032
Protein LYRIC (3D3/LYRIC) (Lysine-rich CEACAM1 co-isolated protein) (Metadherin) (Metastasis adhesion protein)	Mtdh Lyric	Q80WJ7	SUBCELLULAR LOCATION: Endoplasmic reticulum membrane {ECO:0000250}; Single-pass membrane protein {ECO:0000250}. Nucleus membrane {ECO:0000250}; Single-pass membrane protein {ECO:0000250}. Cell junction, tight junction {ECO:0000250}. Nucleus, nucleolus {EC	1.12848	0.0301677
Calnexin	Canx	P35564	SUBCELLULAR LOCATION: Endoplasmic reticulum membrane {ECO:0000269|PubMed:7628443}; Single-pass type I membrane protein {ECO:0000255}. Endoplasmic reticulum {ECO:0000250|UniProtKB:P27824}. Melanosome {ECO:0000250|UniProtKB:P27824}. Note=The palmitoylated f	1.12995	0.00212184
60S ribosomal protein L3 (J1 protein)	Rpl3	P27659	SUBCELLULAR LOCATION: Nucleus, nucleolus {ECO:0000250}. Cytoplasm.	1.13185	0.0139594
Glycerol-3-phosphate acyltransferase 1, mitochondrial (GPAT-1) (EC 2.3.1.15) (P90)	Gpam Gpat1	Q61586	SUBCELLULAR LOCATION: Mitochondrion outer membrane {ECO:0000250|UniProtKB:P97564}; Multi-pass membrane protein {ECO:0000250|UniProtKB:P97564}.	1.13427	0.0449107
Protein ERGIC-53 (ER-Golgi intermediate compartment 53 kDa protein) (Lectin mannose-binding 1) (p58)	Lman1 Ergic53	Q9D0F3	SUBCELLULAR LOCATION: Endoplasmic reticulum-Golgi intermediate compartment membrane {ECO:0000250}; Single-pass type I membrane protein {ECO:0000250}. Golgi apparatus membrane {ECO:0000250}; Single-pass membrane protein {ECO:0000250}. Endoplasmic reticulum	1.13447	0.00823245
Cytochrome P450 2C70 (EC 1.14.14.-) (CYPIIC70)	Cyp2c70 Cyp2c-70 Cyp2c22	Q91W64	SUBCELLULAR LOCATION: Endoplasmic reticulum membrane; Peripheral membrane protein. Microsome membrane; Peripheral membrane protein.	1.13647	0.00309246
Target of Myb protein 1	Tom1	O88746	SUBCELLULAR LOCATION: Cytoplasm {ECO:0000305}. Membrane {ECO:0000305}; Peripheral membrane protein {ECO:0000305}.	1.13686	0.0109582
Coatomer subunit beta (Beta-coat protein) (Beta-COP)	Copb1 Copb	Q9JIF7	SUBCELLULAR LOCATION: Cytoplasm {ECO:0000250|UniProtKB:P23514}. Golgi apparatus membrane {ECO:0000269|PubMed:16476741, ECO:0000269|PubMed:19587158, ECO:0000269|PubMed:7593324}; Peripheral membrane protein {ECO:0000250|UniProtKB:P53618}; Cytoplasmic side {	1.13757	0.0280579
Septin-2 (Neural precursor cell expressed developmentally down-regulated protein 5) (NEDD-5)	Septin2 Nedd5 Sept2	P42208	SUBCELLULAR LOCATION: Cytoplasm. Cytoplasm, cytoskeleton. Cytoplasm, cytoskeleton, spindle {ECO:0000250}. Chromosome, centromere, kinetochore {ECO:0000250}. Cleavage furrow {ECO:0000250}. Midbody {ECO:0000250}. Cytoplasm, cell cortex {ECO:0000250}. Cell p	1.13806	0.0102723
Reticulon-3	Rtn3	Q9ES97	SUBCELLULAR LOCATION: Endoplasmic reticulum membrane {ECO:0000269|PubMed:15350194}; Multi-pass membrane protein {ECO:0000269|PubMed:15350194}. Golgi apparatus membrane {ECO:0000250|UniProtKB:O95197}; Multi-pass membrane protein {ECO:0000255}.	1.1383	0.0097877
17-beta-hydroxysteroid dehydrogenase type 6 (17-beta-HSD 6) (17-beta-HSD6) (EC 1.1.1.105) (EC 1.1.1.209) (EC 1.1.1.239) (EC 1.1.1.53) (EC 1.1.1.62) (17-beta-HSD9) (3-alpha->beta-hydroxysteroid epimerase) (3-alpha->beta-HSE) (Oxidative 3-alpha hydroxystero	Hsd17b6 Gm182 Hsd17b9 Rdh8	Q9R092	SUBCELLULAR LOCATION: Microsome membrane {ECO:0000269|PubMed:10537158}; Peripheral membrane protein {ECO:0000269|PubMed:10537158}; Lumenal side {ECO:0000269|PubMed:10537158}. Early endosome membrane {ECO:0000305}; Peripheral membrane protein {ECO:0000305}	1.13949	0.00362759
Peroxisomal multifunctional enzyme type 2 (MFE-2) (17-beta-hydroxysteroid dehydrogenase 4) (17-beta-HSD 4) (D-bifunctional protein) (DBP) (Multifunctional protein 2) (MFP-2) [Cleaved into: (3R)-hydroxyacyl-CoA dehydrogenase (EC 1.1.1.n12); Enoyl-CoA hydra	Hsd17b4 Edh17b4	P51660	SUBCELLULAR LOCATION: Peroxisome {ECO:0000250|UniProtKB:P97852}.	1.13982	0.00227501
Annexin A6 (67 kDa calelectrin) (Annexin VI) (Annexin-6) (Calphobindin-II) (CPB-II) (Chromobindin-20) (Lipocortin VI) (Protein III) (p68) (p70)	Anxa6 Anx6	P14824	SUBCELLULAR LOCATION: Cytoplasm {ECO:0000250}. Melanosome {ECO:0000250}.	1.14003	0.00162039
Epoxide hydrolase 1 (EC 3.3.2.9) (Epoxide hydratase) (Microsomal epoxide hydrolase) (mEH)	Ephx1	Q9D379	SUBCELLULAR LOCATION: Microsome membrane {ECO:0000250|UniProtKB:P07687}; Single-pass type III membrane protein {ECO:0000250|UniProtKB:P07687}. Endoplasmic reticulum membrane {ECO:0000250|UniProtKB:P07687}; Single-pass type III membrane protein {ECO:000025	1.14012	0.00152085
Surfeit locus protein 4	Surf4 Surf-4	Q64310	SUBCELLULAR LOCATION: Endoplasmic reticulum membrane {ECO:0000250|UniProtKB:O15260}; Multi-pass membrane protein {ECO:0000255}. Endoplasmic reticulum-Golgi intermediate compartment membrane {ECO:0000250|UniProtKB:O15260}; Multi-pass membrane protein {ECO:	1.1406	0.00639983
Ephrin type-B receptor 4 (EC 2.7.10.1) (Developmental kinase 2) (mDK-2) (Hepatoma transmembrane kinase) (Tyrosine kinase MYK-1)	Ephb4 Htk Mdk2 Myk1	P54761	SUBCELLULAR LOCATION: Cell membrane {ECO:0000250|UniProtKB:P54760}; Single-pass type I membrane protein {ECO:0000250|UniProtKB:P54760}.	1.14061	0.0384951
Dehydrogenase/reductase SDR family member 4 (EC 1.1.1.184) (NADPH-dependent carbonyl reductase/NADP-retinol dehydrogenase) (CR) (PHCR) (NADPH-dependent retinol dehydrogenase/reductase) (NDRD) (mouNRDR) (Peroxisomal short-chain alcohol dehydrogenase) (PSCD	Dhrs4 D14Ucla2	Q99LB2	SUBCELLULAR LOCATION: Peroxisome {ECO:0000250}.	1.14148	0.00338479
Mannose-P-dolichol utilization defect 1 protein (Suppressor of Lec15 and Lec35 glycosylation mutation homolog) (SL15)	Mpdu1 Supl15h	Q9R0Q9	SUBCELLULAR LOCATION: Membrane {ECO:0000305}; Multi-pass membrane protein {ECO:0000305}.	1.1423	0.0249521
Eukaryotic translation initiation factor 3 subunit K (eIF3k) (Eukaryotic translation initiation factor 3 subunit 12) (eIF-3 p25)	Eif3k Eif3s12	Q9DBZ5	SUBCELLULAR LOCATION: Nucleus {ECO:0000255|HAMAP-Rule:MF_03010}. Cytoplasm {ECO:0000255|HAMAP-Rule:MF_03010}.	1.1435	0.0474004
Cation-independent mannose-6-phosphate receptor (CI Man-6-P receptor) (CI-MPR) (M6PR) (300 kDa mannose 6-phosphate receptor) (MPR 300) (Insulin-like growth factor 2 receptor) (Insulin-like growth factor II receptor) (IGF-II receptor) (M6P/IGF2 receptor) (	Igf2r	Q07113	SUBCELLULAR LOCATION: Golgi apparatus membrane {ECO:0000250|UniProtKB:P11717}; Single-pass type I membrane protein {ECO:0000250|UniProtKB:P11717}. Endosome membrane {ECO:0000250|UniProtKB:P11717}; Single-pass type I membrane protein {ECO:0000250|UniProtKB	1.14546	0.00286239
Peroxisomal trans-2-enoyl-CoA reductase (TERP) (EC 1.3.1.38)	Pecr	Q99MZ7	SUBCELLULAR LOCATION: Peroxisome {ECO:0000250|UniProtKB:Q9JIF5}.	1.14608	0.0032868
U5 small nuclear ribonucleoprotein 200 kDa helicase (EC 3.6.4.13) (BRR2 homolog) (U5 snRNP-specific 200 kDa protein) (U5-200KD)	Snrnp200 Kiaa0788	Q6P4T2	SUBCELLULAR LOCATION: Nucleus {ECO:0000250|UniProtKB:O75643}.	1.14633	0.0344069
Transmembrane protein 205	Tmem205	Q91XE8	SUBCELLULAR LOCATION: Membrane {ECO:0000305}; Multi-pass membrane protein {ECO:0000305}.	1.148	0.0214109
Mitochondrial import inner membrane translocase subunit TIM44	Timm44 Mimt44 Tim44	O35857	SUBCELLULAR LOCATION: Mitochondrion inner membrane {ECO:0000269|PubMed:9419343}; Peripheral membrane protein {ECO:0000269|PubMed:9419343}; Matrix side {ECO:0000269|PubMed:9419343}.	1.14947	0.0447671
Transforming growth factor-beta receptor-associated protein 1 (TGF-beta receptor-associated protein 1) (TRAP-1) (TRAP1)	Tgfbrap1	Q3UR70	SUBCELLULAR LOCATION: Cytoplasm. Early endosome {ECO:0000250|UniProtKB:Q8WUH2}. Note=Colocalizes with TGF-beta receptors in the absence of signaling. {ECO:0000250|UniProtKB:Q8WUH2}.	1.1499	0.0980831
Low-density lipoprotein receptor (LDL receptor)	Ldlr	P35951	SUBCELLULAR LOCATION: Cell membrane {ECO:0000250|UniProtKB:P01130}; Single-pass type I membrane protein {ECO:0000250|UniProtKB:P01131}. Membrane, clathrin-coated pit {ECO:0000269|PubMed:11247302}. Golgi apparatus {ECO:0000250|UniProtKB:P01130}. Early endo	1.15058	0.00234249
AP-1 complex subunit gamma-1 (Adaptor protein complex AP-1 subunit gamma-1) (Adaptor-related protein complex 1 subunit gamma-1) (Clathrin assembly protein complex 1 gamma-1 large chain) (Gamma-adaptin) (Gamma1-adaptin) (Golgi adaptor HA1/AP1 adaptin subun	Ap1g1 Adtg Clapg1	P22892	SUBCELLULAR LOCATION: Golgi apparatus {ECO:0000250|UniProtKB:O43747}. Cytoplasmic vesicle, clathrin-coated vesicle membrane {ECO:0000250|UniProtKB:O43747}; Peripheral membrane protein {ECO:0000250|UniProtKB:O43747}; Cytoplasmic side {ECO:0000250|UniProtKB	1.15108	0.00608391
Cytochrome P450 2B10 (EC 1.14.14.1) (CYPIIB10) (CYPIIB20) (Cytochrome P450 2B20) (Cytochrome P450 clone PF3/46) (Cytochrome P450-16-alpha) (P24) (Testosterone 16-alpha hydroxylase)	Cyp2b10 Cyp2b-10 Cyp2b20	P12791	SUBCELLULAR LOCATION: Endoplasmic reticulum membrane; Peripheral membrane protein. Microsome membrane; Peripheral membrane protein.	1.1541	0.00410765
Protein kish-A (Transmembrane protein 167) (Transmembrane protein 167A)	Tmem167a Tmem167	Q9CR64	SUBCELLULAR LOCATION: Golgi apparatus membrane {ECO:0000250}; Single-pass type I membrane protein {ECO:0000250}.	1.15431	0.0265547
Receptor-type tyrosine-protein phosphatase alpha (Protein-tyrosine phosphatase alpha) (R-PTP-alpha) (EC 3.1.3.48) (LCA-related phosphatase) (PTPTY-28)	Ptpra Lrp Ptpa	P18052	SUBCELLULAR LOCATION: Cell membrane {ECO:0000269|PubMed:22801373}; Single-pass type I membrane protein {ECO:0000255}. Cell junction, focal adhesion {ECO:0000269|PubMed:22801373}. Note=Localizes to focal adhesion sites following integrin engagement. {ECO:0	1.1546	0.00786212
Tubulin beta-2A chain	Tubb2a Tubb2	Q7TMM9	SUBCELLULAR LOCATION: Cytoplasm, cytoskeleton {ECO:0000250}.	1.15623	0.0118649
Lanosterol 14-alpha demethylase (LDM) (EC 1.14.14.154) (CYPLI) (Cytochrome P450 51A1) (Cytochrome P450-14DM) (Cytochrome P45014DM) (Cytochrome P450LI) (Sterol 14-alpha demethylase)	Cyp51a1 Cyp51	Q8K0C4	SUBCELLULAR LOCATION: Endoplasmic reticulum membrane {ECO:0000250|UniProtKB:Q64654}; Single-pass membrane protein {ECO:0000255}. Microsome membrane {ECO:0000250|UniProtKB:Q64654}; Single-pass membrane protein {ECO:0000255}.	1.15653	0.0212349
Ferrochelatase, mitochondrial (EC 4.99.1.1) (Heme synthase) (Protoheme ferro-lyase)	Fech	P22315	SUBCELLULAR LOCATION: Mitochondrion inner membrane {ECO:0000269|PubMed:27599036}; Peripheral membrane protein; Matrix side.	1.16026	0.038145
Protein dopey-2	Dop1b Dopey2 Kiaa0933	Q3UHQ6	SUBCELLULAR LOCATION: Early endosome membrane {ECO:0000250|UniProtKB:Q9Y3R5}. Golgi apparatus membrane {ECO:0000250|UniProtKB:Q03921}; Peripheral membrane protein {ECO:0000250|UniProtKB:Q03921}.	1.16126	0.0684419
Synaptojanin-2-binding protein (Activin receptor-interacting protein 2) (Activin receptor-interacting protein 4) (Mitochondrial outer membrane protein 25)	Synj2bp Arip2 Omp25	Q9D6K5	SUBCELLULAR LOCATION: Mitochondrion outer membrane {ECO:0000250|UniProtKB:Q9WVJ4}; Single-pass type IV membrane protein {ECO:0000250|UniProtKB:Q9WVJ4}; Cytoplasmic side {ECO:0000250|UniProtKB:Q9WVJ4}. Cytoplasm, perinuclear region {ECO:0000269|PubMed:1188	1.16142	0.0284029
Glutathione peroxidase 1 (GPx-1) (GSHPx-1) (EC 1.11.1.9) (Cellular glutathione peroxidase) (Selenium-dependent glutathione peroxidase 1)	Gpx1	P11352	SUBCELLULAR LOCATION: Cytoplasm.	1.16159	0.00193425
DnaJ homolog subfamily A member 2 (mDj3)	Dnaja2	Q9QYJ0	SUBCELLULAR LOCATION: Membrane {ECO:0000305}; Lipid-anchor {ECO:0000305}.	1.16416	0.0160615
Coiled-coil domain-containing protein 22	Ccdc22 DXImx40e	Q9JIG7	SUBCELLULAR LOCATION: Endosome {ECO:0000250|UniProtKB:O60826}.	1.16436	0.0078472
60S ribosomal protein L4	Rpl4	Q9D8E6		1.16478	0.00638598
Retinol dehydrogenase 7 (EC 1.1.1.105) (Cis-retinol/3alpha-hydroxysterol short-chain dehydrogenase isozyme 2) (Cis-retinol/androgen dehydrogenase type 2) (CRAD-2)	Rdh7 Crad2	O88451	SUBCELLULAR LOCATION: Microsome {ECO:0000250}. Endoplasmic reticulum {ECO:0000250}.	1.16503	0.00149277
Sodium/hydrogen exchanger	Slc9a6	A1L3P4	SUBCELLULAR LOCATION: Endosome membrane {ECO:0000256|ARBA:ARBA00004337}; Multi-pass membrane protein {ECO:0000256|ARBA:ARBA00004337}. Membrane {ECO:0000256|ARBA:ARBA00004141}; Multi-pass membrane protein {ECO:0000256|ARBA:ARBA00004141}.	1.17	0.0193408
Sulfide:quinone oxidoreductase, mitochondrial (SQOR) (EC 1.8.5.8) (Sulfide quinone oxidoreductase)	Sqor Sqrdl	Q9R112	SUBCELLULAR LOCATION: Mitochondrion {ECO:0000250|UniProtKB:Q9Y6N5}.	1.17326	0.00830042
60S ribosomal protein L27	Rpl27	P61358	SUBCELLULAR LOCATION: Cytoplasm, cytosol {ECO:0000250|UniProtKB:P61353}. Cytoplasm {ECO:0000250|UniProtKB:P61353}. Rough endoplasmic reticulum {ECO:0000250|UniProtKB:A1XQU5}. Note=Detected on cytosolic polysomes (By similarity). Detected in ribosomes that	1.174	0.0285522
55 kDa erythrocyte membrane protein (p55) (Membrane protein, palmitoylated 1)	Mpp1	P70290	SUBCELLULAR LOCATION: Cell membrane {ECO:0000250|UniProtKB:Q00013}; Lipid-anchor {ECO:0000250|UniProtKB:Q00013}. Cell projection, stereocilium {ECO:0000269|PubMed:16829577, ECO:0000269|PubMed:17584769}. Note=Colocalizes with WHRN at stereocilium tip durin	1.17458	0.0122162
Cytochrome P450 2A12 (EC 1.14.14.1) (CYPIIA12) (Steroid hormones 7-alpha-hydroxylase) (Testosterone 7-alpha-hydroxylase)	Cyp2a12	P56593	SUBCELLULAR LOCATION: Endoplasmic reticulum membrane; Peripheral membrane protein. Microsome membrane; Peripheral membrane protein.	1.17594	0.00426582
Cytochrome P450 2D26 (EC 1.14.14.1) (CYPIID26)	Cyp2d26 Cyp2d-26	Q8CIM7	SUBCELLULAR LOCATION: Endoplasmic reticulum membrane {ECO:0000250}; Peripheral membrane protein {ECO:0000250}. Microsome membrane {ECO:0000250}; Peripheral membrane protein {ECO:0000250}.	1.17599	0.00168412
Proline dehydrogenase 1, mitochondrial (EC 1.5.5.2) (Proline oxidase)	Prodh Pro1	Q9WU79	SUBCELLULAR LOCATION: Mitochondrion matrix.	1.17668	0.0269424
Coatomer subunit alpha (Alpha-coat protein) (Alpha-COP) [Cleaved into: Xenin (Xenopsin-related peptide); Proxenin]	Copa	Q8CIE6	SUBCELLULAR LOCATION: Cytoplasm {ECO:0000250}. Golgi apparatus membrane {ECO:0000250}; Peripheral membrane protein {ECO:0000250}; Cytoplasmic side {ECO:0000250}. Cytoplasmic vesicle, COPI-coated vesicle membrane {ECO:0000250}; Peripheral membrane protein	1.17668	0.00253697
Arylacetamide deacetylase (EC 3.1.1.3)	Aadac Aada	Q99PG0	SUBCELLULAR LOCATION: Endoplasmic reticulum membrane {ECO:0000269|PubMed:19654421}; Single-pass type II membrane protein {ECO:0000269|PubMed:19654421}. Microsome membrane {ECO:0000250}; Single-pass type II membrane protein {ECO:0000250}.	1.17673	0.00208133
Transferrin receptor protein 1 (TR) (TfR) (TfR1) (Trfr) (CD antigen CD71)	Tfrc Trfr	Q62351	SUBCELLULAR LOCATION: Cell membrane {ECO:0000250|UniProtKB:P02786}; Single-pass type II membrane protein {ECO:0000250|UniProtKB:P02786}. Melanosome {ECO:0000250|UniProtKB:P02786}.	1.17969	0.0020114
Intercellular adhesion molecule 1 (ICAM-1) (MALA-2) (MyD10) (CD antigen CD54)	Icam1 Icam-1	P13597	SUBCELLULAR LOCATION: Membrane; Single-pass type I membrane protein.	1.18007	0.00169939
Adhesion G protein-coupled receptor L2 (Calcium-independent alpha-latrotoxin receptor 2) (CIRL-2) (Latrophilin-2)	Adgrl2 Kiaa0786 Lphn2	Q8JZZ7	SUBCELLULAR LOCATION: Membrane {ECO:0000255}; Multi-pass membrane protein {ECO:0000255}.	1.18255	0.0155648
Tubulin beta-5 chain	Tubb5	P99024	SUBCELLULAR LOCATION: Cytoplasm, cytoskeleton {ECO:0000269|PubMed:26637975}.	1.18277	0.0138827
Plastin-2 (65 kDa macrophage protein) (L-plastin) (Lymphocyte cytosolic protein 1) (LCP-1) (pp65)	Lcp1 Pls2	Q61233	SUBCELLULAR LOCATION: Cytoplasm, cytoskeleton {ECO:0000269|PubMed:14756805}. Cell projection {ECO:0000250}. Cell junction {ECO:0000250}. Cell projection, ruffle membrane {ECO:0000269|PubMed:14756805}; Peripheral membrane protein {ECO:0000269|PubMed:147568	1.1829	0.0239612
60S ribosomal protein L7	Rpl7	P14148		1.1833	0.00747985
ATP-dependent RNA helicase DDX1 (EC 3.6.4.13) (DEAD box protein 1)	Ddx1	Q91VR5	SUBCELLULAR LOCATION: Nucleus {ECO:0000250|UniProtKB:Q92499}. Cytoplasm, cytosol {ECO:0000269|PubMed:21703541}. Cytoplasm {ECO:0000250|UniProtKB:Q92499}. Cytoplasmic granule {ECO:0000250|UniProtKB:Q92499}. Mitochondrion {ECO:0000269|PubMed:21703541}. Note	1.18436	0.00556448
Serine/threonine-protein phosphatase PP1-gamma catalytic subunit (PP-1G) (EC 3.1.3.16) (Protein phosphatase 1C catalytic subunit)	Ppp1cc	P63087	SUBCELLULAR LOCATION: Cytoplasm {ECO:0000250|UniProtKB:P36873}. Nucleus {ECO:0000250|UniProtKB:P36873}. Cleavage furrow {ECO:0000250|UniProtKB:P36873}. Nucleus, nucleolus {ECO:0000250|UniProtKB:P36873}. Nucleus, nucleoplasm {ECO:0000250|UniProtKB:P36873}.	1.18557	0.0337984
Transmembrane protein 19	Tmem19	Q91W52	SUBCELLULAR LOCATION: Membrane {ECO:0000305}; Multi-pass membrane protein {ECO:0000305}.	1.18638	0.0387592
Tubulin beta-4B chain (Tubulin beta-2C chain)	Tubb4b Tubb2c	P68372	SUBCELLULAR LOCATION: Cytoplasm, cytoskeleton.	1.18718	0.00792592
VPS35 endosomal protein-sorting factor-like	Vps35l	Q8BWQ6	SUBCELLULAR LOCATION: Membrane {ECO:0000255}; Single-pass membrane protein {ECO:0000255}. Endosome {ECO:0000250|UniProtKB:Q7Z3J2}. Note=Endosome location is dependent of the association with the CCC and WASH complexes. {ECO:0000250|UniProtKB:Q7Z3J2}.	1.18745	0.00611919
Septin-7 (CDC10 protein homolog)	Septin7 Cdc10 Sept7	O55131	SUBCELLULAR LOCATION: Cytoplasm {ECO:0000269|PubMed:17546647}. Chromosome, centromere, kinetochore {ECO:0000250}. Cytoplasm, cytoskeleton, spindle {ECO:0000250}. Cleavage furrow {ECO:0000250}. Midbody {ECO:0000250}. Cytoplasm, cytoskeleton, cilium axoneme	1.18904	0.0103759
Gephyrin [Includes: Molybdopterin adenylyltransferase (MPT adenylyltransferase) (EC 2.7.7.75) (Domain G); Molybdopterin molybdenumtransferase (MPT Mo-transferase) (EC 2.10.1.1) (Domain E)]	Gphn	Q8BUV3	SUBCELLULAR LOCATION: Cell junction, synapse, postsynaptic cell membrane {ECO:0000250|UniProtKB:Q03555}; Lipid-anchor {ECO:0000250|UniProtKB:Q03555}; Cytoplasmic side {ECO:0000250|UniProtKB:Q03555}. Cell membrane {ECO:0000250|UniProtKB:Q03555}; Lipid-anch	1.18933	0.0103603
Iodotyrosine deiodinase 1 (IYD-1) (EC 1.21.1.1) (Iodotyrosine dehalogenase 1)	Iyd Dehal1	Q9DCX8	SUBCELLULAR LOCATION: Cell membrane {ECO:0000250|UniProtKB:Q6PHW0}; Single-pass membrane protein {ECO:0000250|UniProtKB:Q6PHW0}. Cytoplasmic vesicle membrane {ECO:0000250|UniProtKB:Q6PHW0}.	1.18942	0.0180384
Casein kinase I isoform gamma-3 (CKI-gamma 3) (EC 2.7.11.1)	Csnk1g3	Q8C4X2	SUBCELLULAR LOCATION: Cytoplasm {ECO:0000250}.	1.19054	0.0603699
60S ribosomal protein L23	Rpl23	P62830		1.19205	0.00740232
Cytochrome P450 2D9 (EC 1.14.14.1) (CYPIID9) (Cytochrome P450-16-alpha) (Cytochrome P450CA) (Testosterone 16-alpha hydroxylase)	Cyp2d9 Cyp2d-9	P11714	SUBCELLULAR LOCATION: Endoplasmic reticulum membrane; Peripheral membrane protein. Microsome membrane; Peripheral membrane protein.	1.19439	0.00209284
15-hydroxyprostaglandin dehydrogenase [NAD(+)] (15-PGDH) (EC 1.1.1.141) (Prostaglandin dehydrogenase 1)	Hpgd Pgdh1	Q8VCC1	SUBCELLULAR LOCATION: Cytoplasm {ECO:0000250}.	1.19658	0.0366669
Vesicle-trafficking protein SEC22b (ER-Golgi SNARE of 24 kDa) (ERS-24) (ERS24) (SEC22 vesicle-trafficking protein homolog B) (SEC22 vesicle-trafficking protein-like 1) (mSec22b)	Sec22b Sec22l1	O08547	SUBCELLULAR LOCATION: Endoplasmic reticulum membrane {ECO:0000250|UniProtKB:Q4KM74}; Single-pass type IV membrane protein {ECO:0000250|UniProtKB:Q4KM74}. Endoplasmic reticulum-Golgi intermediate compartment membrane {ECO:0000250|UniProtKB:Q4KM74}. Golgi a	1.19943	0.0102415
Exocyst complex component 1 (Exocyst complex component Sec3)	Exoc1 Sec3 Sec3l1	Q8R3S6	SUBCELLULAR LOCATION: Midbody, Midbody ring {ECO:0000250|UniProtKB:Q9NV70}. Note=Colocalizes with CNTRL/centriolin at the midbody ring. {ECO:0000250|UniProtKB:Q9NV70}.	1.20149	0.0433316
Microsomal glutathione S-transferase 1 (Microsomal GST-1) (EC 2.5.1.18) (Microsomal GST-I)	Mgst1	Q91VS7	SUBCELLULAR LOCATION: Microsome {ECO:0000250}. Mitochondrion outer membrane {ECO:0000250}; Peripheral membrane protein {ECO:0000250}. Endoplasmic reticulum membrane {ECO:0000250}; Multi-pass membrane protein {ECO:0000250}.	1.20275	0.00934331
RNA-binding protein 39 (Coactivator of activating protein 1 and estrogen receptors) (Coactivator of AP-1 and ERs) (RNA-binding motif protein 39) (RNA-binding region-containing protein 2)	Rbm39 Caper Rnpc2	Q8VH51	SUBCELLULAR LOCATION: Nucleus {ECO:0000305}.	1.20309	0.0503209
Glycogen [starch] synthase, liver (EC 2.4.1.11)	Gys2	Q8VCB3		1.20535	0.00240245
60S ribosomal protein L27a (L29)	Rpl27a	P14115		1.20577	0.0150701
Retinol dehydrogenase 16 (EC 1.1.1.105) (EC 1.1.1.209) (EC 1.1.1.315) (EC 1.1.1.53) (Cis-retinol androgen dehydrogenase 1)	Rdh16 Crad Crad1 Rdh1 Rdh6	O54909	SUBCELLULAR LOCATION: Endoplasmic reticulum membrane {ECO:0000269|PubMed:11279029, ECO:0000269|PubMed:15355969, ECO:0000269|PubMed:16223484}; Single-pass membrane protein {ECO:0000255}. Microsome membrane {ECO:0000269|PubMed:9407098}.	1.20641	0.0132202
Cytochrome P450 2D10 (EC 1.14.14.1) (CYPIID10) (Cytochrome P450-16-alpha) (Cytochrome P450CB) (Testosterone 16-alpha hydroxylase)	Cyp2d10 Cyp2d-10	P24456	SUBCELLULAR LOCATION: Endoplasmic reticulum membrane; Peripheral membrane protein. Microsome membrane; Peripheral membrane protein.	1.21049	0.00738845
Dolichyl-diphosphooligosaccharide--protein glycosyltransferase 48 kDa subunit (DDOST 48 kDa subunit) (Oligosaccharyl transferase 48 kDa subunit)	Ddost	O54734	SUBCELLULAR LOCATION: Endoplasmic reticulum membrane {ECO:0000250|UniProtKB:Q29381}; Single-pass type I membrane protein {ECO:0000250|UniProtKB:Q29381}.	1.2117	0.00500685
Ribosome-binding protein 1 (Ribosome receptor protein) (RRp) (mRRp)	Rrbp1	Q99PL5	SUBCELLULAR LOCATION: Endoplasmic reticulum membrane {ECO:0000250}; Single-pass type III membrane protein {ECO:0000250}.	1.21452	0.00386199
Protein RER1	Rer1	Q9CQU3	SUBCELLULAR LOCATION: Golgi apparatus membrane {ECO:0000250}; Multi-pass membrane protein {ECO:0000250}.	1.2147	0.0286675
Fatty-acid amide hydrolase 1 (EC 3.5.1.99) (Anandamide amidohydrolase 1) (Fatty acid ester hydrolase) (EC 3.1.1.-) (Oleamide hydrolase 1)	Faah Faah1	O08914	SUBCELLULAR LOCATION: Endoplasmic reticulum membrane {ECO:0000305|PubMed:32271712}; Single-pass membrane protein {ECO:0000250|UniProtKB:P97612}. Golgi apparatus membrane {ECO:0000250|UniProtKB:P97612}; Single-pass membrane protein {ECO:0000250|UniProtKB:P	1.21517	0.014829
Sigma non-opioid intracellular receptor 1 (Sigma 1-type opioid receptor) (Sigma1-receptor) (Sigma1R)	Sigmar1 Oprs1	O55242	SUBCELLULAR LOCATION: Nucleus inner membrane {ECO:0000250|UniProtKB:Q99720}. Nucleus outer membrane {ECO:0000250|UniProtKB:Q99720}. Nucleus envelope {ECO:0000269|PubMed:12730355}. Cytoplasmic vesicle {ECO:0000250|UniProtKB:Q99720}. Endoplasmic reticulum m	1.21656	0.0147385
Cytochrome P450 2J5 (EC 1.14.14.1) (Arachidonic acid epoxygenase) (CYPIIJ5)	Cyp2j5	O54749	SUBCELLULAR LOCATION: Endoplasmic reticulum membrane; Peripheral membrane protein. Microsome membrane; Peripheral membrane protein.	1.21759	0.0212631
Cytochrome P450 3A11 (EC 1.14.14.1) (CYPIIIA11) (Cytochrome P-450IIIAM1) (Cytochrome P-450UT)	Cyp3a11 Cyp3a-11	Q64459	SUBCELLULAR LOCATION: Endoplasmic reticulum membrane; Peripheral membrane protein. Microsome membrane; Peripheral membrane protein.	1.21783	0.0074013
14-3-3 protein gamma [Cleaved into: 14-3-3 protein gamma, N-terminally processed]	Ywhag	P61982	SUBCELLULAR LOCATION: Cytoplasm {ECO:0000250}.	1.22179	0.0197402
UDP-glucuronosyltransferase 1A1 (UGT1A1) (EC 2.4.1.17) (UDP-glucuronosyltransferase 1-1) (UDPGT 1-1) (UGT1*1) (UGT1-01) (UGT1.1) (UGTBR1)	Ugt1a1 Ugt1	Q63886	SUBCELLULAR LOCATION: Endoplasmic reticulum membrane {ECO:0000250|UniProtKB:P22309}; Single-pass membrane protein {ECO:0000255}.	1.22291	0.00276666
UDP-glucuronosyltransferase 1A9 (UGT1A9) (EC 2.4.1.17) (UDP-glucuronosyltransferase 1-7) (UDPGT) (UDP-glucuronosyltransferase 1-9) (UDPGT 1-9) (UGT1*9) (UGT1-09) (UGT1.9) (UGT1A12) (UGTP4)	Ugt1a9 Ugt1 Ugt1a12	Q62452	SUBCELLULAR LOCATION: Endoplasmic reticulum membrane {ECO:0000250|UniProtKB:O60656}; Single-pass membrane protein {ECO:0000255}.	1.22432	0.00320006
Endoplasmic reticulum-Golgi intermediate compartment protein 1 (ER-Golgi intermediate compartment 32 kDa protein) (ERGIC-32)	Ergic1 Ergic32	Q9DC16	SUBCELLULAR LOCATION: Endoplasmic reticulum membrane {ECO:0000250}; Multi-pass membrane protein {ECO:0000250}. Endoplasmic reticulum-Golgi intermediate compartment membrane {ECO:0000250}; Multi-pass membrane protein {ECO:0000250}. Golgi apparatus membrane	1.22552	0.0377634
Sec24-related gene family, member B (S. cerevisiae)	Sec24b	Q80ZX0	SUBCELLULAR LOCATION: Cytoplasm, cytosol {ECO:0000256|ARBA:ARBA00004514}. Cytoplasmic vesicle, COPII-coated vesicle membrane {ECO:0000256|ARBA:ARBA00004299}; Peripheral membrane protein {ECO:0000256|ARBA:ARBA00004299}; Cytoplasmic side {ECO:0000256|ARBA:A	1.22661	0.0387694
Delta(24)-sterol reductase (EC 1.3.1.72) (24-dehydrocholesterol reductase) (3-beta-hydroxysterol Delta-24-reductase)	Dhcr24 Kiaa0018	Q8VCH6	SUBCELLULAR LOCATION: Endoplasmic reticulum membrane {ECO:0000250|UniProtKB:Q15392}; Single-pass membrane protein {ECO:0000255}. Golgi apparatus membrane {ECO:0000250|UniProtKB:Q15392}; Single-pass membrane protein {ECO:0000255}.	1.22906	0.0123117
Acyl-CoA dehydrogenase family member 11 (ACAD-11) (EC 1.3.8.-)	Acad11	Q80XL6	SUBCELLULAR LOCATION: Peroxisome {ECO:0000269|PubMed:17768142}. Mitochondrion membrane {ECO:0000250|UniProtKB:Q709F0}.	1.23194	0.00832095
Cytochrome P450, family 2, subfamily c, polypeptide 67	Cyp2c67 Cyp2c40 Cyp2c68	Q569X9		1.23398	0.0121707
Cytochrome P450 2C54 (EC 1.14.14.1) (CYPIIC54)	Cyp2c54	Q6XVG2	SUBCELLULAR LOCATION: Endoplasmic reticulum membrane {ECO:0000269|PubMed:15102943}; Peripheral membrane protein {ECO:0000269|PubMed:15102943}. Microsome membrane {ECO:0000269|PubMed:15102943}; Peripheral membrane protein {ECO:0000269|PubMed:15102943}.	1.23558	0.00307889
60S ribosomal protein L8	Rpl8	P62918	SUBCELLULAR LOCATION: Cytoplasm {ECO:0000250|UniProtKB:P62917}.	1.23665	0.00688076
60S ribosomal protein L10a (CSA-19) (Neural precursor cell expressed developmentally down-regulated protein 6) (NEDD-6)	Rpl10a Nedd-6 Nedd6	P53026		1.237	0.00819248
Sarcoplasmic/endoplasmic reticulum calcium ATPase 2 (SERCA2) (SR Ca(2+)-ATPase 2) (EC 7.2.2.10) (Calcium pump 2) (Calcium-transporting ATPase sarcoplasmic reticulum type, slow twitch skeletal muscle isoform) (Endoplasmic reticulum class 1/2 Ca(2+) ATPase)	Atp2a2	O55143	SUBCELLULAR LOCATION: Endoplasmic reticulum membrane {ECO:0000269|PubMed:23395171}; Multi-pass membrane protein {ECO:0000255}. Sarcoplasmic reticulum membrane {ECO:0000269|PubMed:22355118}; Multi-pass membrane protein {ECO:0000255}.	1.23864	0.00555017
Coatomer subunit gamma-1 (Gamma-1-coat protein) (Gamma-1-COP)	Copg1 Copg	Q9QZE5	SUBCELLULAR LOCATION: Cytoplasm, cytosol {ECO:0000269|PubMed:17360540}. Golgi apparatus membrane {ECO:0000269|PubMed:17360540}; Peripheral membrane protein {ECO:0000269|PubMed:17360540}; Cytoplasmic side {ECO:0000269|PubMed:17360540}. Cytoplasmic vesicle,	1.24074	0.00638423
Coatomer subunit delta (Archain) (Delta-coat protein) (Delta-COP)	Arcn1 Copd	Q5XJY5	SUBCELLULAR LOCATION: Cytoplasm {ECO:0000250}. Golgi apparatus membrane {ECO:0000250}; Peripheral membrane protein {ECO:0000250}; Cytoplasmic side {ECO:0000250}. Cytoplasmic vesicle, COPI-coated vesicle membrane {ECO:0000250}; Peripheral membrane protein	1.24077	0.00494602
Phosphatidylglycerophosphatase and protein-tyrosine phosphatase 1 (EC 3.1.3.27) (PTEN-like phosphatase) (Phosphoinositide lipid phosphatase) (Protein-tyrosine phosphatase mitochondrial 1) (EC 3.1.3.16) (EC 3.1.3.48)	Ptpmt1 Plip	Q66GT5	SUBCELLULAR LOCATION: Mitochondrion inner membrane {ECO:0000269|PubMed:16039589}; Peripheral membrane protein {ECO:0000250|UniProtKB:P0C089}; Matrix side {ECO:0000250|UniProtKB:P0C089}.	1.24098	0.0526875
Dolichyl-diphosphooligosaccharide--protein glycosyltransferase subunit 2 (Dolichyl-diphosphooligosaccharide--protein glycosyltransferase 63 kDa subunit) (Ribophorin II) (RPN-II) (Ribophorin-2)	Rpn2	Q9DBG6	SUBCELLULAR LOCATION: Endoplasmic reticulum {ECO:0000250|UniProtKB:F1PCT7}. Endoplasmic reticulum membrane; Multi-pass membrane protein {ECO:0000305}.	1.24372	0.00315385
60S acidic ribosomal protein P0 (60S ribosomal protein L10E)	Rplp0 Arbp	P14869	SUBCELLULAR LOCATION: Nucleus {ECO:0000250|UniProtKB:P05388}. Cytoplasm {ECO:0000250|UniProtKB:P05388}. Note=Localized in cytoplasmic mRNP granules containing untranslated mRNAs. {ECO:0000250|UniProtKB:P05388}.	1.24405	0.00276124
Serine/threonine-protein phosphatase 2A 65 kDa regulatory subunit A alpha isoform (PP2A subunit A isoform PR65-alpha) (PP2A subunit A isoform R1-alpha)	Ppp2r1a	Q76MZ3	SUBCELLULAR LOCATION: Cytoplasm {ECO:0000250|UniProtKB:Q32PI5}. Nucleus {ECO:0000250|UniProtKB:P30153}. Chromosome, centromere {ECO:0000250|UniProtKB:P30153}. Lateral cell membrane {ECO:0000250|UniProtKB:P30153}. Cell projection, dendrite {ECO:0000250|Uni	1.24466	0.0301392
Cytochrome P450 4A12A (EC 1.14.14.1) (CYPIVA12)	Cyp4a12a Cyp4a12	Q91WL5	SUBCELLULAR LOCATION: Endoplasmic reticulum membrane {ECO:0000269|PubMed:17112342}; Peripheral membrane protein. Microsome membrane {ECO:0000269|PubMed:17112342}; Peripheral membrane protein.	1.24468	0.0157838
UDP-glucuronosyltransferase (EC 2.4.1.17)	Ugt1a5	B2RT14	SUBCELLULAR LOCATION: Membrane {ECO:0000256|RuleBase:RU362059}; Single-pass membrane protein {ECO:0000256|RuleBase:RU362059}.	1.24541	0.0591341
ER membrane protein complex subunit 1	Emc1 Kiaa0090	Q8C7X2	SUBCELLULAR LOCATION: Endoplasmic reticulum membrane {ECO:0000250|UniProtKB:Q8N766}; Single-pass type I membrane protein {ECO:0000250|UniProtKB:Q8N766}.	1.24548	0.0368359
Flavin-containing monooxygenase 5 (FMO 5) (Dimethylaniline monooxygenase [N-oxide-forming] 5) (EC 1.14.13.8) (Dimethylaniline oxidase 5) (Hepatic flavin-containing monooxygenase 5) (NAPDH oxidase) (EC 1.6.3.1)	Fmo5	P97872	SUBCELLULAR LOCATION: Microsome membrane {ECO:0000250|UniProtKB:P49326}. Endoplasmic reticulum membrane {ECO:0000250|UniProtKB:P49326}.	1.24558	0.0012996
Dimethylaniline monooxygenase [N-oxide-forming] 1 (EC 1.14.13.8) (Dimethylaniline oxidase 1) (Hepatic flavin-containing monooxygenase 1) (FMO 1)	Fmo1 Fmo-1	P50285	SUBCELLULAR LOCATION: Microsome membrane {ECO:0000250|UniProtKB:Q95LA2}; Single-pass membrane protein {ECO:0000255}. Endoplasmic reticulum membrane {ECO:0000250|UniProtKB:Q95LA2}; Single-pass membrane protein {ECO:0000255}.	1.24807	0.00249451
Myogenesis-regulating glycosidase (EC 3.2.1.-) (Nuclear envelope transmembrane protein 37) (Uncharacterized family 31 glucosidase KIAA1161)	Myorg Kiaa1161 Net37	Q69ZQ1	SUBCELLULAR LOCATION: Nucleus membrane {ECO:0000269|PubMed:17062158, ECO:0000269|PubMed:19706595}; Single-pass type II membrane protein {ECO:0000269|PubMed:19706595}. Endoplasmic reticulum membrane {ECO:0000269|PubMed:19706595}; Single-pass type II membra	1.25145	0.0408195
All-trans-retinol 13,14-reductase (EC 1.3.99.23) (All-trans-13,14-dihydroretinol saturase) (RetSat) (PPAR-alpha-regulated and starvation-induced gene protein)	Retsat Ppsig	Q64FW2	SUBCELLULAR LOCATION: Endoplasmic reticulum membrane {ECO:0000269|PubMed:15358783, ECO:0000269|PubMed:19139408}; Peripheral membrane protein {ECO:0000269|PubMed:15358783}.	1.25201	0.00393236
NADPH--cytochrome P450 reductase (CPR) (P450R) (EC 1.6.2.4)	Por	P37040	SUBCELLULAR LOCATION: Endoplasmic reticulum membrane {ECO:0000255|HAMAP-Rule:MF_03212}; Single-pass membrane protein {ECO:0000255|HAMAP-Rule:MF_03212}; Cytoplasmic side {ECO:0000255|HAMAP-Rule:MF_03212}.	1.2553	0.00293882
Cationic amino acid transporter 2 (CAT-2) (CAT2) (20.5) (Low affinity cationic amino acid transporter 2) (Solute carrier family 7 member 2) (T-cell early activation protein) (TEA)	Slc7a2 Atrc2 Tea	P18581	SUBCELLULAR LOCATION: Cell membrane {ECO:0000269|PubMed:8195186, ECO:0000269|PubMed:8385111}; Multi-pass membrane protein {ECO:0000269|PubMed:8195186, ECO:0000269|PubMed:8385111}.	1.25573	0.00491175
UDP-glucuronosyltransferase 3A2 (UDPGT 3A2) (EC 2.4.1.17)	Ugt3a2	Q8JZZ0	SUBCELLULAR LOCATION: Membrane {ECO:0000305}; Single-pass type I membrane protein {ECO:0000305}.	1.25723	0.0162509
Vitamin K epoxide reductase complex subunit 1 (EC 1.17.4.4) (Vitamin K1 2,3-epoxide reductase subunit 1)	Vkorc1	Q9CRC0	SUBCELLULAR LOCATION: Endoplasmic reticulum membrane {ECO:0000250}; Multi-pass membrane protein {ECO:0000250}.	1.25957	0.00988749
Cytochrome P450 3A13 (EC 1.14.14.1) (CYPIIIA13)	Cyp3a13 Cyp3a-13	Q64464	SUBCELLULAR LOCATION: Endoplasmic reticulum membrane; Peripheral membrane protein. Microsome membrane; Peripheral membrane protein.	1.26011	0.0116046
Catechol O-methyltransferase (EC 2.1.1.6)	Comt Comt1	O88587	SUBCELLULAR LOCATION: [Isoform Soluble]: Cytoplasm {ECO:0000250|UniProtKB:P22734}.; SUBCELLULAR LOCATION: [Isoform Membrane-bound]: Cell membrane {ECO:0000250|UniProtKB:P22734}; Single-pass type II membrane protein {ECO:0000255}; Extracellular side {ECO:0	1.26453	0.0090945
Hydroxyacylglutathione hydrolase, mitochondrial (EC 3.1.2.6) (Glyoxalase II) (Glx II)	Hagh Glo2	Q99KB8	SUBCELLULAR LOCATION: [Isoform 1]: Mitochondrion matrix {ECO:0000250|UniProtKB:Q16775}.; SUBCELLULAR LOCATION: [Isoform 2]: Cytoplasm {ECO:0000250|UniProtKB:Q16775}.	1.26663	0.0185664
Long-chain-fatty-acid--CoA ligase 5 (EC 6.2.1.3) (Arachidonate--CoA ligase) (EC 6.2.1.15) (Long-chain acyl-CoA synthetase 5) (LACS 5)	Acsl5 Facl5	Q8JZR0	SUBCELLULAR LOCATION: Mitochondrion {ECO:0000250|UniProtKB:Q9ULC5}. Endoplasmic reticulum {ECO:0000250|UniProtKB:Q9ULC5}. Mitochondrion outer membrane {ECO:0000250}; Single-pass type III membrane protein {ECO:0000250}. Endoplasmic reticulum membrane {ECO:	1.26769	0.00141805
N-acetyltransferase family 8 member 2 (EC 2.3.1.-) (Camello-like protein 2) (N-acetyltransferase-like protein CML2)	Nat8f2 Cml2	Q8CHQ9	SUBCELLULAR LOCATION: Membrane {ECO:0000255}; Multi-pass membrane protein {ECO:0000255}.	1.2679	0.010229
Pre-mRNA-processing-splicing factor 8 (Splicing factor Prp8)	Prpf8 Prp8	Q99PV0	SUBCELLULAR LOCATION: Nucleus {ECO:0000250|UniProtKB:Q6P2Q9}. Nucleus speckle {ECO:0000269|PubMed:15169873}.	1.26817	0.0516657
Atlastin-2 (EC 3.6.5.-) (ADP-ribosylation factor-like protein 6-interacting protein 2) (ARL-6-interacting protein 2) (Aip-2)	Atl2 Arl6ip2	Q6PA06	SUBCELLULAR LOCATION: Endoplasmic reticulum membrane {ECO:0000250|UniProtKB:Q8NHH9}; Multi-pass membrane protein {ECO:0000250|UniProtKB:Q8NHH9}. Note=Localizes at endoplasmic reticulum (ER) three-way tubular junctions. {ECO:0000250|UniProtKB:Q8NHH9}.	1.26829	0.00951784
N-acetylated alpha-linked acidic dipeptidase-like 2	Naaladl2	A0A0N4SUJ3		1.27161	0.00637807
3-beta-hydroxysteroid-Delta(8),Delta(7)-isomerase (EC 5.3.3.5) (Cholestenol Delta-isomerase) (Delta(8)-Delta(7) sterol isomerase) (D8-D7 sterol isomerase) (Emopamil-binding protein)	Ebp Msi	P70245	SUBCELLULAR LOCATION: Endoplasmic reticulum membrane {ECO:0000250|UniProtKB:Q15125}; Multi-pass membrane protein {ECO:0000250|UniProtKB:Q15125}. Nucleus envelope {ECO:0000250|UniProtKB:Q15125}. Cytoplasmic vesicle {ECO:0000250|UniProtKB:Q15125}. Note=Duri	1.27312	0.0423583
E3 ubiquitin-protein ligase RNF149 (EC 2.3.2.27) (Goliath-related E3 ubiquitin-protein ligase 4) (RING finger protein 149) (RING-type E3 ubiquitin transferase RNF149)	Rnf149 Greul4	Q3U2C5	SUBCELLULAR LOCATION: Membrane {ECO:0000305}; Single-pass membrane protein {ECO:0000305}.	1.27382	0.0173408
Solute carrier family 22 member 18 (Imprinted multi-membrane-spanning polyspecific transporter-related protein 1) (Multi-membrane-spanning polyspecific transporter) (Organic cation transporter-like protein 2) (ORCTL-2)	Slc22a18 Impt1 Itm Orctl2 Tssc5	Q78KK3	SUBCELLULAR LOCATION: Apical cell membrane {ECO:0000250}; Multi-pass membrane protein {ECO:0000250}. Note=Localized at the apical membrane surface of renal proximal tubules. {ECO:0000250}.	1.27883	0.0194238
Cytochrome P450 2A5 (EC 1.14.14.1) (CYPIIA5) (Coumarin 7-hydroxylase) (Cytochrome P450-15-COH) (Cytochrome P450-IIA3.2)	Cyp2a5 Cyp2a-5	P20852	SUBCELLULAR LOCATION: Endoplasmic reticulum membrane; Peripheral membrane protein. Microsome membrane; Peripheral membrane protein.	1.27922	0.0191061
Erbin (Densin-180-like protein) (Erbb2-interacting protein) (Protein LAP2)	Erbin Erbb2ip Kiaa1225 Lap2	Q80TH2	SUBCELLULAR LOCATION: Cell junction, hemidesmosome {ECO:0000250|UniProtKB:Q96RT1}. Nucleus membrane {ECO:0000269|PubMed:18802028}. Basolateral cell membrane {ECO:0000269|PubMed:16203728}. Note=Found in hemidesmosomes, which are cell-substrate adhesion com	1.27993	0.0310408
Cytochrome P450 2C50 (EC 1.14.14.1) (CYPIIC50)	Cyp2c50	Q91X77	SUBCELLULAR LOCATION: Endoplasmic reticulum membrane {ECO:0000269|PubMed:15102943}; Peripheral membrane protein {ECO:0000269|PubMed:15102943}. Microsome membrane {ECO:0000269|PubMed:15102943}; Peripheral membrane protein {ECO:0000269|PubMed:15102943}.	1.28379	0.0093453
Corticosteroid 11-beta-dehydrogenase isozyme 1 (EC 1.1.1.146) (11-beta-hydroxysteroid dehydrogenase 1) (11-DH) (11-beta-HSD1) (11beta-HSD1A)	Hsd11b1 Hsd11	P50172	SUBCELLULAR LOCATION: Endoplasmic reticulum membrane; Single-pass type II membrane protein.	1.28466	0.00379399
Dolichyl-diphosphooligosaccharide--protein glycosyltransferase subunit 1 (Dolichyl-diphosphooligosaccharide--protein glycosyltransferase 67 kDa subunit) (Ribophorin I) (RPN-I) (Ribophorin-1)	Rpn1	Q91YQ5	SUBCELLULAR LOCATION: Endoplasmic reticulum {ECO:0000250|UniProtKB:E2RQ08, ECO:0000250|UniProtKB:Q9GMB0}. Endoplasmic reticulum membrane; Single-pass type I membrane protein {ECO:0000305}. Melanosome {ECO:0000250|UniProtKB:P04843}.	1.28563	0.00197547
Tetraspanin-14 (Tspan-14) (Transmembrane 4 superfamily member 14)	Tspan14 D14Ertd226e Tm4sf14	Q8QZY6	SUBCELLULAR LOCATION: Cell membrane {ECO:0000250|UniProtKB:Q8NG11}; Multi-pass membrane protein {ECO:0000305}.	1.2893	0.052785
Keratin, type I cytoskeletal 18 (Cytokeratin endo B) (Keratin D) (Cytokeratin-18) (CK-18) (Keratin-18) (K18)	Krt18 Kerd Krt1-18	P05784	SUBCELLULAR LOCATION: Nucleus matrix {ECO:0000250}. Nucleus, nucleolus {ECO:0000250}. Cytoplasm {ECO:0000250}.	1.29047	0.00532732
Oligosaccharyltransferase complex subunit OSTC	Ostc	Q78XF5	SUBCELLULAR LOCATION: Endoplasmic reticulum {ECO:0000250|UniProtKB:Q9NRP0}. Membrane {ECO:0000305}; Multi-pass membrane protein {ECO:0000305}.	1.29081	0.0103196
Exocyst complex component 5 (Exocyst complex component Sec10)	Exoc5 Sec10l1	Q3TPX4	SUBCELLULAR LOCATION: Cytoplasm {ECO:0000250|UniProtKB:O00471}. Midbody {ECO:0000250|UniProtKB:O00471}. Note=Localization at the midbody requires the presence of RALA, EXOC2 and EXOC3. {ECO:0000250|UniProtKB:O00471}.	1.29178	0.0546416
60S ribosomal protein L22 (Heparin-binding protein HBp15)	Rpl22	P67984		1.29213	0.0176547
Signal peptidase complex catalytic subunit SEC11A (EC 3.4.21.89) (Endopeptidase SP18) (Microsomal signal peptidase 18 kDa subunit) (SPase 18 kDa subunit) (SEC11 homolog A) (SEC11-like protein 1) (SPC18) (Sid 2895)	Sec11a Sec11l1 Sid2895 Spc18	Q9R0P6	SUBCELLULAR LOCATION: Microsome membrane {ECO:0000250}; Single-pass type II membrane protein {ECO:0000250}. Endoplasmic reticulum membrane {ECO:0000250}; Single-pass type II membrane protein {ECO:0000250}.	1.29265	0.00870358
Prolactin regulatory element-binding protein (Mammalian guanine nucleotide exchange factor mSec12)	Preb Sec12	Q9WUQ2	SUBCELLULAR LOCATION: Endoplasmic reticulum membrane {ECO:0000250|UniProtKB:Q9WTV0}; Single-pass membrane protein {ECO:0000250|UniProtKB:Q9WTV0}. Nucleus {ECO:0000250|UniProtKB:Q9WTV0}. Note=Concentrates at endoplasmic reticulum exit sites (ERES), also kn	1.29314	0.0596668
UDP-glucuronosyltransferase (EC 2.4.1.17)	Ugt2b36	Q3UEP4	SUBCELLULAR LOCATION: Membrane {ECO:0000256|RuleBase:RU362059}; Single-pass membrane protein {ECO:0000256|RuleBase:RU362059}.	1.29649	0.00498699
Aldehyde dehydrogenase family 3 member A2 (EC 1.2.1.3) (EC 1.2.1.94) (Aldehyde dehydrogenase 3) (Fatty aldehyde dehydrogenase)	Aldh3a2 Ahd-3 Ahd3 Aldh3 Aldh4	P47740	SUBCELLULAR LOCATION: Membrane {ECO:0000269|PubMed:25286108}. Microsome membrane {ECO:0000250|UniProtKB:P51648}; Single-pass membrane protein {ECO:0000250|UniProtKB:P51648}. Endoplasmic reticulum membrane {ECO:0000250|UniProtKB:P51648}; Single-pass membra	1.29766	0.00539226
60S ribosomal protein L18a	Rpl18a	P62717		1.298	0.00802082
Cytochrome P450 2E1 (EC 1.14.14.1) (4-nitrophenol 2-hydroxylase) (EC 1.14.13.n7) (CYPIIE1) (Cytochrome P450-ALC) (Cytochrome P450-J)	Cyp2e1 Cyp2e Cyp2e-1	Q05421	SUBCELLULAR LOCATION: Endoplasmic reticulum membrane {ECO:0000250|UniProtKB:P05182}; Peripheral membrane protein {ECO:0000250|UniProtKB:P05182}. Microsome membrane {ECO:0000250|UniProtKB:P05182}; Peripheral membrane protein {ECO:0000250|UniProtKB:P05182}.	1.30473	0.00342105
Vitamin K-dependent gamma-carboxylase (EC 4.1.1.90) (Gamma-glutamyl carboxylase) (Peptidyl-glutamate 4-carboxylase) (Vitamin K gamma glutamyl carboxylase)	Ggcx	Q9QYC7	SUBCELLULAR LOCATION: Endoplasmic reticulum membrane {ECO:0000250}; Multi-pass membrane protein {ECO:0000250}.	1.30511	0.0150987
Cytochrome P450 2C29 (EC 1.14.14.1) (Aldehyde oxygenase) (CYPIIC29) (Cytochrome P-450 MUT-2)	Cyp2c29	Q64458	SUBCELLULAR LOCATION: Endoplasmic reticulum membrane; Peripheral membrane protein. Microsome membrane; Peripheral membrane protein.	1.30514	0.0032755
Phosphatidylinositol-3-phosphatase SAC1 (EC 3.1.3.64) (Phosphatidylinositol-4-phosphate phosphatase) (Suppressor of actin mutations 1-like protein)	Sacm1l Kiaa0851 Sac1	Q9EP69	SUBCELLULAR LOCATION: Endoplasmic reticulum membrane {ECO:0000250|UniProtKB:Q9ES21}; Multi-pass membrane protein {ECO:0000255}. Golgi apparatus membrane {ECO:0000250|UniProtKB:Q9NTJ5}; Multi-pass membrane protein {ECO:0000255}. Note=Trafficking between th	1.31101	0.0235834
FK506-binding protein 15 (FKBP-15) (133 kDa FK506-binding protein) (133 kDa FKBP) (FKBP-133) (WASP and FKBP-like) (WAFL)	Fkbp15 Fkbp133 Kiaa0674	Q6P9Q6	SUBCELLULAR LOCATION: Cytoplasm {ECO:0000269|PubMed:16756961}. Cell projection, axon {ECO:0000269|PubMed:16756961}. Early endosome {ECO:0000269|PubMed:16756961}. Note=Present in axons and neuronal growth cones. {ECO:0000269|PubMed:16756961}.	1.31521	0.0342208
ADP-ribosylation factor-like protein 6-interacting protein 1 (ARL-6-interacting protein 1) (Aip-1) (Protein TBX2)	Arl6ip1 Arl6ip	Q9JKW0	SUBCELLULAR LOCATION: Endomembrane system {ECO:0000250|UniProtKB:Q15041}; Multi-pass membrane protein {ECO:0000255}. Endoplasmic reticulum membrane {ECO:0000250|UniProtKB:Q15041}; Multi-pass membrane protein {ECO:0000255}. Endoplasmic reticulum {ECO:00002	1.31583	0.0092942
Junction plakoglobin (Desmoplakin III) (Desmoplakin-3)	Jup	Q02257	SUBCELLULAR LOCATION: Cell junction, adherens junction. Cell junction, desmosome. Cytoplasm, cytoskeleton. Membrane; Peripheral membrane protein. Note=Cytoplasmic in a soluble and membrane-associated form.	1.3174	0.0039238
Leucine-rich repeat-containing protein 59 [Cleaved into: Leucine-rich repeat-containing protein 59, N-terminally processed]	Lrrc59	Q922Q8	SUBCELLULAR LOCATION: Microsome membrane {ECO:0000250}; Single-pass type II membrane protein {ECO:0000250}. Endoplasmic reticulum membrane {ECO:0000250}; Single-pass type II membrane protein {ECO:0000250}. Nucleus envelope {ECO:0000250}. Note=Localization	1.31837	0.00484896
Steroid 17-alpha-hydroxylase/17,20 lyase (EC 1.14.14.19) (17-alpha-hydroxyprogesterone aldolase) (EC 1.14.14.32) (CYPXVII) (Cytochrome P450 17A1) (Cytochrome P450-C17) (Cytochrome P450c17) (Steroid 17-alpha-monooxygenase)	Cyp17a1 Cyp17	P27786	SUBCELLULAR LOCATION: Endoplasmic reticulum membrane {ECO:0000250|UniProtKB:P05093}. Microsome membrane {ECO:0000250|UniProtKB:P05093}.	1.31908	0.0087732
Integrin alpha-3 (CD49 antigen-like family member C) (Galactoprotein B3) (GAPB3) (VLA-3 subunit alpha) (CD antigen CD49c) [Cleaved into: Integrin alpha-3 heavy chain; Integrin alpha-3 light chain]	Itga3	Q62470	SUBCELLULAR LOCATION: Cell membrane; Single-pass type I membrane protein. Cell membrane {ECO:0000250}; Lipid-anchor {ECO:0000250}. Cell projection, invadopodium membrane {ECO:0000250|UniProtKB:P26006}; Single-pass type I membrane protein {ECO:0000255}. Ce	1.3227	0.0143773
Solute carrier family 37 (Glucose-6-phosphate transporter), member 4	Slc37a4	Q9D1F9	SUBCELLULAR LOCATION: Membrane {ECO:0000256|ARBA:ARBA00004141}; Multi-pass membrane protein {ECO:0000256|ARBA:ARBA00004141}.	1.32295	0.0155489
WASH complex subunit 5 (WASH complex subunit strumpellin)	Washc5 Kiaa0196	Q8C2E7	SUBCELLULAR LOCATION: Cytoplasm, cytosol {ECO:0000250|UniProtKB:Q12768}. Endoplasmic reticulum {ECO:0000250|UniProtKB:Q12768}. Early endosome {ECO:0000250|UniProtKB:Q12768}. Note=Colocalizes with SYP/synaptophysin in the external molecular layer of the de	1.32362	0.0142542
Integrin alpha-5 (CD49 antigen-like family member E) (Fibronectin receptor subunit alpha) (Integrin alpha-F) (VLA-5) (CD antigen CD49e) [Cleaved into: Integrin alpha-5 heavy chain; Integrin alpha-5 light chain]	Itga5	P11688	SUBCELLULAR LOCATION: Membrane; Single-pass type I membrane protein. Cell junction, focal adhesion {ECO:0000250|UniProtKB:P08648}. Cell surface {ECO:0000250|UniProtKB:P08648}.	1.32429	0.00203891
Adenylyl cyclase-associated protein 1 (CAP 1)	Cap1 Cap	P40124	SUBCELLULAR LOCATION: Cell membrane {ECO:0000250}; Peripheral membrane protein {ECO:0000250}.	1.32448	0.00994055
Very-long-chain 3-oxoacyl-CoA reductase (EC 1.1.1.330) (17-beta-hydroxysteroid dehydrogenase 12) (17-beta-HSD 12) (3-ketoacyl-CoA reductase) (KAR) (Estradiol 17-beta-dehydrogenase 12) (EC 1.1.1.62) (KIK-I)	Hsd17b12 Kik1	O70503	SUBCELLULAR LOCATION: Endoplasmic reticulum membrane {ECO:0000250|UniProtKB:Q53GQ0}; Multi-pass membrane protein {ECO:0000250|UniProtKB:Q53GQ0}.	1.32578	0.00840444
Estradiol 17-beta-dehydrogenase 2 (EC 1.1.1.62) (17-beta-hydroxysteroid dehydrogenase type 2) (17-beta-HSD 2) (Testosterone 17-beta-dehydrogenase) (EC 1.1.1.239)	Hsd17b2 Edh17b2	P51658	SUBCELLULAR LOCATION: Membrane {ECO:0000305}; Single-pass type II membrane protein {ECO:0000305}.	1.32652	0.00484014
Bile acyl-CoA synthetase (BACS) (EC 6.2.1.7) (Bile acid-CoA ligase) (BA-CoA ligase) (BAL) (Cholate--CoA ligase) (Fatty acid transport protein 5) (FATP-5) (Solute carrier family 27 member 5) (Very long-chain acyl-CoA synthetase-related protein) (VLACS-rela	Slc27a5 Acsb Acsvl6 Fatp5 Vlacsr	Q4LDG0	SUBCELLULAR LOCATION: Endoplasmic reticulum membrane {ECO:0000250|UniProtKB:Q9Y2P5}; Multi-pass membrane protein {ECO:0000255}. Microsome {ECO:0000250|UniProtKB:Q9ES38}. Cell membrane {ECO:0000269|PubMed:16618416}; Multi-pass membrane protein {ECO:0000255	1.32712	0.00225783
Transitional endoplasmic reticulum ATPase (TER ATPase) (EC 3.6.4.6) (15S Mg(2+)-ATPase p97 subunit) (Valosin-containing protein) (VCP)	Vcp	Q01853	SUBCELLULAR LOCATION: Cytoplasm, cytosol {ECO:0000250|UniProtKB:P55072}. Endoplasmic reticulum {ECO:0000250|UniProtKB:P55072}. Nucleus {ECO:0000250|UniProtKB:P55072}. Cytoplasm, Stress granule {ECO:0000250|UniProtKB:P55072}. Note=Recruited to the cytoplas	1.32883	0.00220231
ADP-ribosylation factor 6	Arf6	P62331	SUBCELLULAR LOCATION: Cytoplasm, cytosol {ECO:0000250|UniProtKB:P62330}. Cell membrane {ECO:0000269|PubMed:29420262}; Lipid-anchor {ECO:0000250|UniProtKB:P62330}. Endosome membrane; Lipid-anchor {ECO:0000250|UniProtKB:P62330}. Recycling endosome membrane	1.33056	0.00738033
Septin-9 (SL3-3 integration site 1 protein)	Septin9 Kiaa0991 Sept9 Sint1	Q80UG5	SUBCELLULAR LOCATION: Cytoplasm, cytoskeleton {ECO:0000269|PubMed:17546647}. Note=In an epithelial cell line, concentrates at cell-cell contact areas. After TGF-beta1 treatment and induction of epithelial to mesenchymal transition, colocalizes with actin	1.33339	0.00720813
WASH complex subunit 1 (WAS protein family homolog 1)	Washc1 Orf19 Wash Wash1	Q8VDD8	SUBCELLULAR LOCATION: Early endosome membrane {ECO:0000269|PubMed:19922875}. Recycling endosome membrane {ECO:0000269|PubMed:19922875}. Cytoplasmic vesicle, autophagosome {ECO:0000269|PubMed:23974797}. Cytoplasm, cytoskeleton, microtubule organizing cente	1.33439	0.0390419
ATP-binding cassette sub-family A member 6 (EC 7.6.2.-)	Abca6	Q8K441	SUBCELLULAR LOCATION: Golgi apparatus membrane {ECO:0000250|UniProtKB:Q8N139}; Multi-pass membrane protein {ECO:0000250|UniProtKB:Q8N139}.	1.33464	0.00160432
Growth hormone-regulated TBC protein 1 (TBC1 domain family member 6)	Grtp1 Tbc1d6	Q9D3N8		1.33822	0.0343999
Sorting nexin-9	Snx9	Q91VH2	SUBCELLULAR LOCATION: Cytoplasmic vesicle membrane {ECO:0000250}; Peripheral membrane protein {ECO:0000250}; Cytoplasmic side {ECO:0000250}. Cell membrane {ECO:0000250}; Peripheral membrane protein {ECO:0000250}; Cytoplasmic side {ECO:0000250}. Cytoplasmi	1.34017	0.00817626
Poliovirus receptor (Tage4 receptor)	Pvr D7Ertd458e Tage4	Q8K094		1.34095	0.0197914
Dynamin-like 120 kDa protein, mitochondrial (EC 3.6.5.5) (Large GTP-binding protein) (LargeG) (Optic atrophy protein 1 homolog) [Cleaved into: Dynamin-like 120 kDa protein, form S1]	Opa1	P58281	SUBCELLULAR LOCATION: Mitochondrion inner membrane {ECO:0000269|PubMed:16839884, ECO:0000269|PubMed:21081504, ECO:0000269|PubMed:28746876}; Single-pass membrane protein {ECO:0000255}. Mitochondrion {ECO:0000269|PubMed:11847212}. Mitochondrion membrane {EC	1.34256	0.0433969
Golgi SNAP receptor complex member 2 (27 kDa Golgi SNARE protein) (Membrin)	Gosr2 Gs27	O35166	SUBCELLULAR LOCATION: Golgi apparatus, cis-Golgi network membrane {ECO:0000250|UniProtKB:O35165}; Single-pass type IV membrane protein {ECO:0000255}. Golgi apparatus membrane {ECO:0000250|UniProtKB:O35165}. Endoplasmic reticulum membrane {ECO:0000250|UniP	1.34294	0.0250031
Receptor-transporting protein 3 (Transmembrane protein 7)	Rtp3 Tmem7	Q5QGU6	SUBCELLULAR LOCATION: Membrane {ECO:0000305}; Single-pass type III membrane protein {ECO:0000305}.	1.34494	0.0285436
Plasma membrane calcium-transporting ATPase 1 (EC 7.2.2.10) (Plasma membrane calcium ATPase isoform 1) (PMCA1) (Plasma membrane calcium pump isoform 1)	Atp2b1	G5E829	SUBCELLULAR LOCATION: Cell membrane {ECO:0000250|UniProtKB:P20020}; Multi-pass membrane protein {ECO:0000255}. Basolateral cell membrane {ECO:0000269|PubMed:23460639}. Cell junction, synapse {ECO:0000269|PubMed:12209837}. Cell junction, synapse, presynapt	1.34678	0.011621
Mannosyl-oligosaccharide glucosidase (EC 3.2.1.106) (Glucosidase 1) (Glycoprotein-processing glucosidase I)	Mogs Gcs1	Q80UM7	SUBCELLULAR LOCATION: Endoplasmic reticulum membrane {ECO:0000250}; Single-pass type II membrane protein {ECO:0000250}.	1.34733	0.0315503
Peroxisome biogenesis factor 1 (Peroxin-1)	Pex1	Q5BL07	SUBCELLULAR LOCATION: Cytoplasm {ECO:0000250}. Peroxisome membrane {ECO:0000250}. Note=Associated with peroxisomal membranes. {ECO:0000250}.	1.34873	0.0218519
UDP-glucuronosyltransferase 2A3 (UDPGT 2A3) (EC 2.4.1.17)	Ugt2a3	Q8BWQ1	SUBCELLULAR LOCATION: Membrane {ECO:0000305}; Single-pass type I membrane protein {ECO:0000305}.	1.34922	0.00488421
Lysophospholipid acyltransferase 5 (LPLAT 5) (EC 2.3.1.-) (1-acylglycerophosphocholine O-acyltransferase) (EC 2.3.1.23) (1-acylglycerophosphoethanolamine O-acyltransferase) (EC 2.3.1.n7) (1-acylglycerophosphoserine O-acyltransferase) (EC 2.3.1.n6) (Lysoph	Lpcat3 Grcc3f Mboat5 Oact5	Q91V01	SUBCELLULAR LOCATION: Endoplasmic reticulum membrane {ECO:0000269|PubMed:18287005}; Multi-pass membrane protein {ECO:0000255}.	1.34927	0.014272
Peroxiredoxin-like 2A (Peroxiredoxin-like 2 activated in M-CSF stimulated monocytes) (Protein PAMM) (Redox-regulatory protein FAM213A)	Prxl2a Fam213a Pamm	Q9CYH2	SUBCELLULAR LOCATION: Cytoplasm {ECO:0000250|UniProtKB:Q9BRX8}. Secreted {ECO:0000269|PubMed:26438880}. Note=Secreted from mature adipocytes but not from preadipocytes. {ECO:0000250|UniProtKB:Q9BRX8}.	1.35014	0.0188795
UDP-glucuronosyltransferase (EC 2.4.1.17)	Ugt2b34 AI788959	Q8K154	SUBCELLULAR LOCATION: Membrane {ECO:0000256|RuleBase:RU362059}; Single-pass membrane protein {ECO:0000256|RuleBase:RU362059}.	1.35071	0.00557864
Very long-chain acyl-CoA synthetase (VLACS) (VLCS) (EC 6.2.1.-) (Arachidonate--CoA ligase) (EC 6.2.1.15) (Fatty acid transport protein 2) (FATP-2) (Fatty-acid-coenzyme A ligase, very long-chain 1) (Long-chain-fatty-acid--CoA ligase) (EC 6.2.1.3) (Phytanat	Slc27a2 Acsvl1 Facvl1 Fatp2 Vlacs Vlcs	O35488	SUBCELLULAR LOCATION: Endoplasmic reticulum membrane {ECO:0000250|UniProtKB:O14975}; Multi-pass membrane protein {ECO:0000255}. Peroxisome membrane {ECO:0000269|PubMed:20530735}; Peripheral membrane protein {ECO:0000250|UniProtKB:P97524}. Cell membrane {E	1.35465	0.00423977
Cytochrome P450 4V2 (Docosahexaenoic acid omega-hydroxylase CYP4V2) (EC 1.14.14.79) (Long-chain fatty acid omega-monooxygenase) (EC 1.14.14.80)	Cyp4v2 Cyp4v3	Q9DBW0	SUBCELLULAR LOCATION: Endoplasmic reticulum membrane {ECO:0000250|UniProtKB:Q6ZWL3}; Single-pass membrane protein {ECO:0000305}.	1.35466	0.00458924
Rho-related GTP-binding protein RhoD	Rhod Arhd Rhom	P97348	SUBCELLULAR LOCATION: Cell membrane. Early endosome {ECO:0000269|PubMed:24102721}. Note=Colocalizes with RAB5 to early endosomes. {ECO:0000269|PubMed:24102721}.	1.35593	0.0112984
UDP-glucuronosyltransferase (EC 2.4.1.17)	Ugt2b1	Q8R084	SUBCELLULAR LOCATION: Membrane {ECO:0000256|RuleBase:RU362059}; Single-pass membrane protein {ECO:0000256|RuleBase:RU362059}.	1.35653	0.00234042
1-acyl-sn-glycerol-3-phosphate acyltransferase beta (EC 2.3.1.51) (1-acylglycerol-3-phosphate O-acyltransferase 2) (1-AGP acyltransferase 2) (1-AGPAT 2) (Lysophosphatidic acid acyltransferase beta) (LPAAT-beta)	Agpat2	Q8K3K7	SUBCELLULAR LOCATION: Endoplasmic reticulum membrane {ECO:0000250|UniProtKB:O15120}; Multi-pass membrane protein {ECO:0000255}.	1.3568	0.0170451
E3 ubiquitin-protein ligase listerin (EC 2.3.2.27) (RING finger protein 160) (RING-type E3 ubiquitin transferase listerin) (Zinc finger protein 294) (Zfp-294)	Ltn1 Kiaa0714 Lister Rnf160 Zfp294 Znf294	Q6A009	SUBCELLULAR LOCATION: Cytoplasm, cytosol {ECO:0000250|UniProtKB:O94822}.	1.36168	0.0139259
UDP-glucuronosyltransferase (EC 2.4.1.17)	Ugt2b35	Q8BJL9	SUBCELLULAR LOCATION: Membrane {ECO:0000256|RuleBase:RU362059}; Single-pass membrane protein {ECO:0000256|RuleBase:RU362059}.	1.36571	0.0124385
Desmoglein-2	Dsg2	O55111	SUBCELLULAR LOCATION: Cell membrane {ECO:0000250}; Single-pass type I membrane protein {ECO:0000250}. Cell junction, desmosome {ECO:0000250}.	1.36584	0.0110228
Keratin, type II cytoskeletal 8 (Cytokeratin endo A) (Cytokeratin-8) (CK-8) (Keratin-8) (K8) (Type-II keratin Kb8)	Krt8 Krt2-8	P11679	SUBCELLULAR LOCATION: Cytoplasm {ECO:0000250}. Nucleus, nucleoplasm {ECO:0000250}. Nucleus matrix {ECO:0000250}.	1.36609	0.00173021
Cadherin-1 (ARC-1) (Epithelial cadherin) (E-cadherin) (Uvomorulin) (CD antigen CD324) [Cleaved into: E-Cad/CTF1; E-Cad/CTF2; E-Cad/CTF3]	Cdh1	P09803	SUBCELLULAR LOCATION: Cell junction, adherens junction {ECO:0000269|PubMed:30639848}. Cell membrane; Single-pass type I membrane protein. Endosome {ECO:0000250}. Golgi apparatus, trans-Golgi network {ECO:0000250}. Note=Colocalizes with DLGAP5 at sites of	1.37155	0.0245244
Cytochrome P450 1A2 (EC 1.14.14.1) (CYPIA2) (Cholesterol 25-hydroxylase) (Cytochrome P450-P2) (Cytochrome P450-P3) (Hydroperoxy icosatetraenoate dehydratase) (EC 4.2.1.152)	Cyp1a2 Cyp1a-2	P00186	SUBCELLULAR LOCATION: Endoplasmic reticulum membrane {ECO:0000250|UniProtKB:P05177}; Peripheral membrane protein {ECO:0000250|UniProtKB:P05177}. Microsome membrane {ECO:0000250|UniProtKB:P05177}; Peripheral membrane protein {ECO:0000250|UniProtKB:P05177}.	1.37311	0.00399455
Stomatin (Erythrocyte band 7 integral membrane protein) (Erythrocyte membrane protein band 7.2) (Protein 7.2b)	Stom Epb7.2 Epb72	P54116	SUBCELLULAR LOCATION: Cell membrane {ECO:0000250|UniProtKB:P27105}; Peripheral membrane protein {ECO:0000250|UniProtKB:P27105}; Cytoplasmic side {ECO:0000250|UniProtKB:P27105}. Cytoplasm, cytoskeleton {ECO:0000250|UniProtKB:P27105}. Cell membrane {ECO:000	1.37355	0.00685947
Phospholipid-transporting ATPase IF (EC 7.6.2.1) (ATPase class VI type 11B) (P4-ATPase flippase complex alpha subunit ATP11B)	Atp11b	Q6DFW5	SUBCELLULAR LOCATION: Recycling endosome membrane {ECO:0000250|UniProtKB:Q9Y2G3}; Multi-pass membrane protein {ECO:0000250|UniProtKB:Q9Y2G3}. Early endosome {ECO:0000250|UniProtKB:Q9Y2G3}. Endoplasmic reticulum {ECO:0000250|UniProtKB:Q9Y2G3}. Golgi appara	1.37897	0.046322
Cytochrome P450 7B1 (24-hydroxycholesterol 7-alpha-hydroxylase) (EC 1.14.14.26) (25/26-hydroxycholesterol 7-alpha-hydroxylase) (EC 1.14.14.29) (3-hydroxysteroid 7-alpha hydroxylase) (Hippocampal transcript 1 protein) (HCT-1) (Oxysterol 7-alpha-hydroxylase	Cyp7b1	Q60991	SUBCELLULAR LOCATION: Endoplasmic reticulum membrane {ECO:0000250|UniProtKB:O75881}; Multi-pass membrane protein {ECO:0000305}. Microsome membrane {ECO:0000250|UniProtKB:O75881}; Multi-pass membrane protein {ECO:0000305}.	1.38123	0.0151545
Nectin-2 (Herpes virus entry mediator B) (Herpesvirus entry mediator B) (HveB) (Murine herpes virus entry protein B) (mHveB) (Nectin cell adhesion molecule 2) (Poliovirus receptor homolog) (Poliovirus receptor-related protein 2) (CD antigen CD112)	Nectin2 Mph Pvr Pvrl2 Pvs	P32507	SUBCELLULAR LOCATION: Cell membrane {ECO:0000250|UniProtKB:Q92692}; Single-pass type I membrane protein {ECO:0000305}.	1.38217	0.0067905
Vimentin	Vim	P20152	SUBCELLULAR LOCATION: Cytoplasm {ECO:0000269|PubMed:19029034, ECO:0000269|PubMed:27559293}. Cytoplasm, cytoskeleton {ECO:0000250|UniProtKB:P08670}. Nucleus matrix {ECO:0000250|UniProtKB:P31000}. Cell membrane {ECO:0000269|PubMed:19029034}.	1.38222	0.00730574
Disabled homolog 2 (Adaptor molecule disabled-2) (Differentially expressed in ovarian carcinoma 2) (DOC-2) (Mitogen-responsive phosphoprotein)	Dab2 Doc2	P98078	SUBCELLULAR LOCATION: Cytoplasmic vesicle, clathrin-coated vesicle membrane. Membrane, clathrin-coated pit. Note=Colocalizes with large insert-containing isoforms of MYO6 at clathrin-coated pits/vesicles. During mitosis is progressively displaced from the	1.3823	0.0349927
Exocyst complex component 2 (Exocyst complex component Sec5)	Exoc2 Sec5 Sec5l1	Q9D4H1	SUBCELLULAR LOCATION: Midbody, Midbody ring {ECO:0000250|UniProtKB:Q96KP1}. Note=Recruitment to the midbody does not require RALA, nor RALB. Colocalizes with CNTRL/centriolin at the midbody ring. {ECO:0000250|UniProtKB:Q96KP1}.	1.38251	0.0397657
Cytochrome b5 type B (Cytochrome b5 outer mitochondrial membrane isoform)	Cyb5b Cyb5m	Q9CQX2	SUBCELLULAR LOCATION: Mitochondrion outer membrane {ECO:0000250|UniProtKB:P04166}.	1.38287	0.0253847
Enoyl-CoA hydratase, mitochondrial (EC 4.2.1.17) (Enoyl-CoA hydratase 1) (Short-chain enoyl-CoA hydratase) (SCEH)	Echs1	Q8BH95	SUBCELLULAR LOCATION: Mitochondrion matrix {ECO:0000250|UniProtKB:P14604}.	1.38521	0.010056
Protein NDRG2 (N-myc downstream-regulated gene 2 protein) (Protein Ndr2)	Ndrg2 Kiaa1248 Ndr2	Q9QYG0	SUBCELLULAR LOCATION: Cytoplasm {ECO:0000269|PubMed:14985363, ECO:0000269|PubMed:16520977}. Cytoplasm, perinuclear region {ECO:0000250}. Cell projection, growth cone {ECO:0000250}. Note=In neurons, seems to concentrate at axonal growth cone. Perinuclear i	1.3867	0.00437152
UDP-glucuronosyltransferase 2B17 (UGT2B17) (EC 2.4.1.17) (M-1) (UDP-glucuronosyltransferase 2B5) (UDPGT 2B5)	Ugt2b17 Ugt2b5	P17717	SUBCELLULAR LOCATION: Endoplasmic reticulum membrane {ECO:0000250|UniProtKB:O75795}; Single-pass membrane protein {ECO:0000255}.	1.38929	0.00453518
60S ribosomal protein L30	Rpl30	P62889		1.3915	0.0141523
AP-1 complex subunit mu-1 (AP-mu chain family member mu1A) (Adaptor protein complex AP-1 subunit mu-1) (Adaptor-related protein complex 1 subunit mu-1) (Clathrin assembly protein complex 1 mu-1 medium chain 1) (Clathrin coat assembly protein AP47) (Clathr	Ap1m1 Cltnm	P35585	SUBCELLULAR LOCATION: Golgi apparatus. Cytoplasmic vesicle, clathrin-coated vesicle membrane; Peripheral membrane protein; Cytoplasmic side. Note=Component of the coat surrounding the cytoplasmic face of coated vesicles located at the Golgi complex.	1.39496	0.0383664
Atlastin-3 (EC 3.6.5.-)	Atl3	Q91YH5	SUBCELLULAR LOCATION: Endoplasmic reticulum membrane {ECO:0000250|UniProtKB:Q6DD88}; Multi-pass membrane protein {ECO:0000255}. Note=Localizes to endoplasmic reticulum tubules and accumulates in punctuate structures corresponding to 3-way junctions, which	1.39602	0.015861
Fermitin family homolog 2 (Kindlin-2) (Pleckstrin homology domain-containing family C member 1)	Fermt2 Plekhc1	Q8CIB5	SUBCELLULAR LOCATION: Cytoplasm {ECO:0000250}. Cytoplasm, cell cortex {ECO:0000250}. Cytoplasm, cytoskeleton {ECO:0000250}. Cytoplasm, cytoskeleton, stress fiber {ECO:0000250}. Cell junction, focal adhesion {ECO:0000250}. Membrane {ECO:0000250}; Periphera	1.39855	0.0109916
60S ribosomal protein L6 (TAX-responsive enhancer element-binding protein 107) (TAXREB107)	Rpl6	P47911	SUBCELLULAR LOCATION: Cytoplasm, cytosol {ECO:0000250|UniProtKB:Q02878}. Cytoplasm {ECO:0000250|UniProtKB:Q02878}. Rough endoplasmic reticulum {ECO:0000250|UniProtKB:Q2YGT9}. Note=Detected on cytosolic polysomes (By similarity). Detected in ribosomes that	1.40198	0.015661
Cytochrome P450 (EC 1.14.14.-)	Cyp2d22	Q9JKY7	SUBCELLULAR LOCATION: Endoplasmic reticulum membrane {ECO:0000256|RuleBase:RU368047}. Microsome membrane {ECO:0000256|RuleBase:RU368047}.	1.40213	0.00309286
Torsin-1A-interacting protein 2	Tor1aip2 Ifrg15 Lull1	Q8BYU6	SUBCELLULAR LOCATION: Endoplasmic reticulum membrane {ECO:0000250}; Single-pass membrane protein {ECO:0000250}. Nucleus envelope {ECO:0000250}.	1.41232	0.0556591
Mitochondrial Rho GTPase 1 (MIRO-1) (EC 3.6.5.-) (Ras homolog gene family member T1)	Rhot1 Arht1	Q8BG51	SUBCELLULAR LOCATION: Mitochondrion outer membrane {ECO:0000250}; Single-pass type IV membrane protein {ECO:0000250}. Note=Colocalizes with MGARP and RHOT2 at the mitochondria. {ECO:0000250}.	1.4169	0.032003
Translocon-associated protein subunit alpha (TRAP-alpha) (Signal sequence receptor subunit alpha) (SSR-alpha)	Ssr1	Q9CY50	SUBCELLULAR LOCATION: Endoplasmic reticulum membrane {ECO:0000250}; Single-pass type I membrane protein {ECO:0000250}.	1.41735	0.0172649
60S ribosomal protein L14	Rpl14	Q9CR57		1.41763	0.00515206
Calcium-binding protein 39 (MO25alpha) (Protein Mo25)	Cab39 Mo25	Q06138	SUBCELLULAR LOCATION: Cytoplasm {ECO:0000305}.	1.42486	0.0281837
Calcium-binding protein 39-like (MO25beta) (Mo25-like protein)	Cab39l	Q9DB16		1.42486	0.0281837
Asialoglycoprotein receptor 2 (ASGP-R 2) (ASGPR 2) (Hepatic lectin 2) (HL-2) (mHL-2)	Asgr2 Asgr-2	P24721	SUBCELLULAR LOCATION: Membrane; Single-pass type II membrane protein.	1.42694	0.00396345
Asialoglycoprotein receptor 1 (ASGP-R 1) (ASGPR 1) (Hepatic lectin 1) (HL-1) (mHL-1)	Asgr1 Asgr-1	P34927	SUBCELLULAR LOCATION: Membrane; Single-pass type II membrane protein.	1.42792	0.00273349
Epidermal growth factor receptor substrate 15 (Protein Eps15) (Protein AF-1p)	Eps15	P42567	SUBCELLULAR LOCATION: Cytoplasm. Cell membrane; Peripheral membrane protein; Cytoplasmic side. Membrane, clathrin-coated pit. Note=Recruited to the plasma membrane upon EGFR activation and localizes to coated pits. Colocalizes with UBQLN1 in ubiquitin-ric	1.42877	0.0235794
Acyl-CoA 6-desaturase (EC 1.14.19.3) (Delta(6) fatty acid desaturase) (D6D) (Delta(6) desaturase) (Delta-6 desaturase) (Fatty acid desaturase 2)	Fads2 Fadsd2	Q9Z0R9	SUBCELLULAR LOCATION: Endoplasmic reticulum membrane {ECO:0000305}; Multi-pass membrane protein {ECO:0000255}.	1.42893	0.0125413
Calcium load-activated calcium channel (CLAC channel) (Transmembrane and coiled-coil domain-containing protein 1)	Tmco1	Q921L3	SUBCELLULAR LOCATION: Endoplasmic reticulum membrane {ECO:0000250|UniProtKB:Q9UM00}; Multi-pass membrane protein {ECO:0000250|UniProtKB:Q9UM00}. Golgi apparatus membrane {ECO:0000250|UniProtKB:Q9UM00}; Multi-pass membrane protein {ECO:0000250|UniProtKB:Q9	1.42903	0.050757
Very-long-chain enoyl-CoA reductase (EC 1.3.1.93) (Synaptic glycoprotein SC2) (Trans-2,3-enoyl-CoA reductase) (TER)	Tecr Gpsn2	Q9CY27	SUBCELLULAR LOCATION: Endoplasmic reticulum membrane {ECO:0000250|UniProtKB:Q9NZ01}; Multi-pass membrane protein {ECO:0000255}.	1.42984	0.0200034
Rho guanine nucleotide exchange factor 12 (Leukemia-associated RhoGEF)	Arhgef12 Kiaa0382 Larg	Q8R4H2	SUBCELLULAR LOCATION: Cytoplasm {ECO:0000305}. Membrane {ECO:0000305}. Note=Translocated to the membrane upon stimulation. {ECO:0000305}.	1.42993	0.0473363
		Q91XR9		1.43156	0.0185051
Leukotriene-B4 omega-hydroxylase 3 (EC 1.14.14.94) (Cyp4f-14) (Cytochrome P450 4F14) (Cytochrome P450-LTB-omega) (Leukotriene-B4 20-monooxygenase 3)	Cyp4f14	Q9EP75	SUBCELLULAR LOCATION: Endoplasmic reticulum membrane {ECO:0000250}; Peripheral membrane protein {ECO:0000250}. Microsome membrane {ECO:0000250}; Peripheral membrane protein {ECO:0000250}.	1.43364	0.0433344
Endonuclease/exonuclease/phosphatase family domain-containing protein 1	Eepd1 Kiaa1706	Q3TGW2		1.43546	0.0403492
Dolichyl-diphosphooligosaccharide--protein glycosyltransferase subunit STT3A (Oligosaccharyl transferase subunit STT3A) (STT3-A) (EC 2.4.99.18) (B5) (Integral membrane protein 1)	Stt3a Itm1	P46978	SUBCELLULAR LOCATION: Endoplasmic reticulum {ECO:0000269|PubMed:12887896, ECO:0000269|PubMed:15781470}. Endoplasmic reticulum membrane {ECO:0000269|PubMed:15781470}; Multi-pass membrane protein {ECO:0000269|PubMed:15781470}.	1.43578	0.0340986
Malectin	Mlec Kiaa0152	Q6ZQI3	SUBCELLULAR LOCATION: Endoplasmic reticulum membrane {ECO:0000250}; Single-pass type I membrane protein {ECO:0000250}.	1.44463	0.0161196
Receptor tyrosine-protein kinase erbB-3 (EC 2.7.10.1) (Glial growth factor receptor) (Proto-oncogene-like protein c-ErbB-3)	Erbb3	Q61526	SUBCELLULAR LOCATION: Membrane {ECO:0000250}; Single-pass type I membrane protein {ECO:0000250}.	1.45204	0.0395827
E3 ubiquitin-protein ligase TRIM23 (EC 2.3.2.27) (ADP-ribosylation factor domain-containing protein 1) (GTP-binding protein ARD-1) (RING-type E3 ubiquitin transferase TRIM23) (Tripartite motif-containing protein 23)	Trim23 Arfd1	Q8BGX0	SUBCELLULAR LOCATION: Cytoplasm {ECO:0000250|UniProtKB:P36406}. Endomembrane system {ECO:0000250|UniProtKB:P36406}. Golgi apparatus membrane {ECO:0000250|UniProtKB:P36406}. Lysosome membrane {ECO:0000250|UniProtKB:P36406}. Note=Membrane-associated with th	1.45421	0.00947371
PITH domain-containing protein 1	Pithd1 Trp26	Q8BWR2	SUBCELLULAR LOCATION: Cytoplasm {ECO:0000250|UniProtKB:Q9GZP4}.	1.45888	0.06678
Retinol dehydrogenase 11 (EC 1.1.1.300) (Androgen-regulated short-chain dehydrogenase/reductase 1) (Cell line MC/9.IL4-derived protein 1) (M42C60) (Prostate short-chain dehydrogenase/reductase 1) (Retinal reductase 1) (RalR1) (Short-chain aldehyde dehydro	Rdh11 Arsdr1 Mdt1 Psdr1	Q9QYF1	SUBCELLULAR LOCATION: Endoplasmic reticulum membrane {ECO:0000269|PubMed:12807874}; Single-pass type II membrane protein {ECO:0000269|PubMed:12807874}.	1.48219	0.0272086
Choline dehydrogenase, mitochondrial (CDH) (CHD) (EC 1.1.99.1)	Chdh	Q8BJ64	SUBCELLULAR LOCATION: Mitochondrion inner membrane {ECO:0000269|PubMed:20371614}.	1.48661	0.00488829
Serine/threonine-protein kinase TAO3 (EC 2.7.11.1) (Thousand and one amino acid protein 3)	Taok3	Q8BYC6	SUBCELLULAR LOCATION: Cytoplasm {ECO:0000250}.	1.48962	0.0328968
Cytochrome c oxidase subunit 7A2, mitochondrial (Cytochrome c oxidase subunit VIIa-liver/heart) (Cytochrome c oxidase subunit VIIa-L)	Cox7a2 Cox7a3 Cox7al	P48771	SUBCELLULAR LOCATION: Mitochondrion inner membrane {ECO:0000250|UniProtKB:P14406}; Single-pass membrane protein {ECO:0000250|UniProtKB:P14406}.	1.49111	0.0407864
Golgin subfamily A member 7	Golga7 MNCb-1213	Q91W53	SUBCELLULAR LOCATION: Golgi apparatus membrane {ECO:0000250}; Lipid-anchor {ECO:0000250}.	1.49204	0.00890041
Protein NDRG1 (N-myc downstream-regulated gene 1 protein) (Protein Ndr1)	Ndrg1 Ndr1 Ndrl Tdd5	Q62433	SUBCELLULAR LOCATION: Cytoplasm, cytosol. Cytoplasm, cytoskeleton, microtubule organizing center, centrosome. Nucleus. Cell membrane {ECO:0000250}. Note=Mainly cytoplasmic but differentially localized to other regions. Associates with the plasma membrane	1.49845	0.0173284
Insulin receptor (IR) (EC 2.7.10.1) (CD antigen CD220) [Cleaved into: Insulin receptor subunit alpha; Insulin receptor subunit beta]	Insr	P15208	SUBCELLULAR LOCATION: Cell membrane {ECO:0000269|PubMed:27322061}; Single-pass type I membrane protein {ECO:0000305}. Recycling endosome membrane {ECO:0000269|PubMed:27322061}. Late endosome {ECO:0000269|PubMed:27322061}. Lysosome {ECO:0000305|PubMed:2732	1.51625	0.00605646
Calcium uniporter protein, mitochondrial	Mcu	Q3UMR5	SUBCELLULAR LOCATION: Mitochondrion inner membrane {ECO:0000269|PubMed:23900286, ECO:0000305|PubMed:26057074}; Multi-pass membrane protein {ECO:0000269|PubMed:23900286}.	1.5253	0.0636753
Destrin (Actin-depolymerizing factor) (ADF) (Sid 23)	Dstn Dsn Sid23	Q9R0P5		1.52886	0.0482876
AP-1 complex subunit beta-1 (Adaptor protein complex AP-1 subunit beta-1) (Adaptor-related protein complex 1 subunit beta-1) (Beta-1-adaptin) (Beta-adaptin 1) (Clathrin assembly protein complex 1 beta large chain) (Golgi adaptor HA1/AP1 adaptin beta subun	Ap1b1 Adtb1	O35643	SUBCELLULAR LOCATION: Cytoplasmic vesicle, clathrin-coated vesicle membrane {ECO:0000250}; Peripheral membrane protein {ECO:0000250}; Cytoplasmic side {ECO:0000250}. Golgi apparatus {ECO:0000250}. Note=Component of the coat surrounding the cytoplasmic fac	1.53658	0.00757936
60S ribosomal protein L37a	Rpl37a	P61514		1.53688	0.133082
Disintegrin and metalloproteinase domain-containing protein 17 (ADAM 17) (EC 3.4.24.86) (TNF-alpha convertase) (TNF-alpha-converting enzyme) (CD antigen CD156b)	Adam17 Tace	Q9Z0F8	SUBCELLULAR LOCATION: [Isoform Long]: Cell membrane; Single-pass type I membrane protein.; SUBCELLULAR LOCATION: [Isoform Short]: Secreted.	1.54949	0.0378048
Major vault protein (MVP)	Mvp	Q9EQK5	SUBCELLULAR LOCATION: Cytoplasm {ECO:0000250|UniProtKB:Q14764}. Nucleus {ECO:0000250|UniProtKB:Q14764}.	1.58076	0.00206642
Solute carrier family 2, facilitated glucose transporter member 1 (Glucose transporter type 1, erythrocyte/brain) (GLUT-1) (GT1)	Slc2a1 Glut1	P17809	SUBCELLULAR LOCATION: Cell membrane {ECO:0000269|PubMed:17320047, ECO:0000269|PubMed:30197081}; Multi-pass membrane protein {ECO:0000255}. Photoreceptor inner segment {ECO:0000269|PubMed:25957687}.	1.58753	0.0542179
Serine/threonine-protein phosphatase PP1-alpha catalytic subunit (PP-1A) (EC 3.1.3.16)	Ppp1ca Ppp1a	P62137	SUBCELLULAR LOCATION: Cytoplasm {ECO:0000250}. Nucleus {ECO:0000250}. Nucleus, nucleoplasm {ECO:0000250}. Nucleus, nucleolus {ECO:0000250}. Note=Primarily nuclear and largely excluded from the nucleolus. Highly mobile in cells and can be relocalized throu	1.59101	0.0438989
Phosphatidylinositol 4-phosphate 3-kinase C2 domain-containing subunit alpha (PI3K-C2-alpha) (PtdIns-3-kinase C2 subunit alpha) (EC 2.7.1.137) (EC 2.7.1.153) (EC 2.7.1.154) (Cpk-m) (Phosphoinositide 3-kinase-C2-alpha) (p170)	Pik3c2a Cpk	Q61194	SUBCELLULAR LOCATION: Cell membrane {ECO:0000250|UniProtKB:O00443}. Cytoplasmic vesicle, clathrin-coated vesicle {ECO:0000250|UniProtKB:O00443}. Nucleus {ECO:0000250|UniProtKB:O00443}. Cytoplasm {ECO:0000250|UniProtKB:O00443}. Golgi apparatus, trans-Golgi	1.59365	0.0676528
AP-2 complex subunit alpha-1 (100 kDa coated vesicle protein A) (Adaptor protein complex AP-2 subunit alpha-1) (Adaptor-related protein complex 2 subunit alpha-1) (Alpha-adaptin A) (Alpha1-adaptin) (Clathrin assembly protein complex 2 alpha-A large chain)	Ap2a1 Adtaa Clapa1	P17426	SUBCELLULAR LOCATION: Cell membrane {ECO:0000250|UniProtKB:O95782}. Membrane, coated pit {ECO:0000250}; Peripheral membrane protein {ECO:0000250}; Cytoplasmic side {ECO:0000250}. Note=AP-2 appears to be excluded from internalizing CCVs and to disengage fr	1.59804	0.00656326
ATP-binding cassette sub-family D member 3 (EC 3.1.2.-) (EC 7.6.2.-) (68 kDa peroxisomal membrane protein) (PMP68) (70 kDa peroxisomal membrane protein) (PMP70)	Abcd3 Pmp70 Pxmp1	P55096	SUBCELLULAR LOCATION: Peroxisome membrane {ECO:0000250|UniProtKB:P28288}; Multi-pass membrane protein {ECO:0000255}.	1.60577	0.00650614
Clathrin heavy chain 1	Cltc	Q68FD5	SUBCELLULAR LOCATION: Cytoplasmic vesicle membrane {ECO:0000250}; Peripheral membrane protein {ECO:0000250}; Cytoplasmic side {ECO:0000250}. Membrane, coated pit {ECO:0000250}; Peripheral membrane protein {ECO:0000250}; Cytoplasmic side {ECO:0000250}. Mel	1.60974	0.000799513
Syntaxin-binding protein 3 (MUNC-18-3) (Mammalian homolog of Unc-18c) (Munc-18c) (Protein unc-18 homolog 3) (Unc18-3) (Protein unc-18 homolog C) (Unc-18C)	Stxbp3 Stxbp3a Unc18c	Q60770	SUBCELLULAR LOCATION: Cytoplasm, cytosol {ECO:0000250}. Cell membrane {ECO:0000269|PubMed:9045631}. Note=In platelets, predominantly cytosolic. Low amounts membrane-associated (By similarity). {ECO:0000250}.	1.61086	0.0129912
Leucine-rich repeat neuronal protein 4 (Neuronal leucine-rich repeat protein 4) (NLRR-4)	Lrrn4	P59383	SUBCELLULAR LOCATION: Membrane {ECO:0000305}; Single-pass type I membrane protein {ECO:0000305}.	1.61297	0.0910458
Glycerol-3-phosphate dehydrogenase, mitochondrial (GPD-M) (GPDH-M) (EC 1.1.5.3) (Protein TISP38)	Gpd2 Gdm1	Q64521	SUBCELLULAR LOCATION: Mitochondrion inner membrane.	1.61348	0.0120035
Clathrin interactor 1 (Enthoprotin) (Epsin-4) (Epsin-related protein) (EpsinR)	Clint1 Enth Epn4 Epnr Kiaa0171	Q99KN9	SUBCELLULAR LOCATION: Cytoplasm {ECO:0000250}. Cytoplasm, perinuclear region {ECO:0000250}. Membrane {ECO:0000255|PROSITE-ProRule:PRU00243}; Peripheral membrane protein {ECO:0000250}. Cytoplasmic vesicle, clathrin-coated vesicle {ECO:0000250}. Note=Found	1.61828	0.00696321
Epidermal growth factor receptor (EC 2.7.10.1)	Egfr	Q01279	SUBCELLULAR LOCATION: Cell membrane {ECO:0000250|UniProtKB:P00533}; Single-pass type I membrane protein {ECO:0000250|UniProtKB:P00533}. Endoplasmic reticulum membrane {ECO:0000250|UniProtKB:P00533}; Single-pass type I membrane protein {ECO:0000250|UniProt	1.62124	0.00103106
Plexin-B2	Plxnb2	B2RXS4	SUBCELLULAR LOCATION: Cell membrane {ECO:0000269|PubMed:21966369}; Single-pass type I membrane protein {ECO:0000255}.	1.62327	0.0015675
Signal recognition particle receptor subunit alpha (SR-alpha) (Docking protein alpha) (DP-alpha)	Srpra Srpr	Q9DBG7	SUBCELLULAR LOCATION: Endoplasmic reticulum membrane {ECO:0000250}; Peripheral membrane protein {ECO:0000250}. Note=Thought to be anchored in the membrane through an interaction with SR-beta, which contains a bona fide transmembrane domain. {ECO:0000250}.	1.62793	0.0989805
60S ribosomal protein L18	Rpl18	P35980	SUBCELLULAR LOCATION: Cytoplasm, cytosol {ECO:0000250|UniProtKB:Q07020}. Cytoplasm {ECO:0000250|UniProtKB:Q07020}. Rough endoplasmic reticulum {ECO:0000250|UniProtKB:Q95342}. Note=Detected on cytosolic polysomes (By similarity). Detected in ribosomes that	1.63037	0.00948772
NADPH-dependent 3-keto-steroid reductase Hsd3b5 (3 beta-hydroxysteroid dehydrogenase type 5) (3 beta-hydroxysteroid dehydrogenase type V) (3 beta-HSD V) (EC 1.1.1.270) (Dihydrotestosterone 3-ketoreductase) (EC 1.1.1.210)	Hsd3b5	Q61694	SUBCELLULAR LOCATION: Endoplasmic reticulum membrane; Single-pass membrane protein. Mitochondrion membrane; Single-pass membrane protein.	1.63162	0.012438
Galectin-9 (Gal-9)	Lgals9	O08573	SUBCELLULAR LOCATION: Cytoplasm {ECO:0000269|PubMed:23242525}. Nucleus {ECO:0000269|PubMed:23242525}. Secreted {ECO:0000250|UniProtKB:O00182}. Note=May also be secreted by a non-classical secretory pathway (PubMed:9038233). Secreted by mesenchymal stromal	1.63341	0.00461041
Claudin-3 (Clostridium perfringens enterotoxin receptor 2) (CPE-R 2) (CPE-receptor 2)	Cldn3 Cpetr2	Q9Z0G9	SUBCELLULAR LOCATION: Cell junction, tight junction {ECO:0000269|PubMed:9892664}. Cell membrane {ECO:0000269|PubMed:9892664}; Multi-pass membrane protein {ECO:0000269|PubMed:9892664}.	1.6353	0.0191038
Receptor-type tyrosine-protein phosphatase delta (Protein-tyrosine phosphatase delta) (R-PTP-delta) (EC 3.1.3.48)	Ptprd	Q64487	SUBCELLULAR LOCATION: Membrane; Single-pass type I membrane protein.	1.63556	0.0810406
Histone H4	H4c1 Hist1h4a; H4c2 H4-53 Hist1h4b; H4c3 H4-12 Hist1h4c; H4c4 Hist1h4d; H4c6 Hist1h4f; H4c8 Hist1h4h; H4c9 Hist1h4i; H4c11 Hist1h4j; H4c12 Hist1h4k; Hist1h4m; H4c14 Hist2h4 Hist2h4a; H4f16 Hist4h4	P62806	SUBCELLULAR LOCATION: Nucleus {ECO:0000250}. Chromosome {ECO:0000250}.	1.64492	0.00606359
AP-2 complex subunit sigma (Adaptor protein complex AP-2 subunit sigma) (Adaptor-related protein complex 2 subunit sigma) (Clathrin assembly protein 2 sigma small chain) (Clathrin coat assembly protein AP17) (Clathrin coat-associated protein AP17) (Plasma	Ap2s1 Ap17 Claps2	P62743	SUBCELLULAR LOCATION: Cell membrane. Membrane, coated pit; Peripheral membrane protein; Cytoplasmic side. Note=AP-2 appears to be excluded from internalizing CCVs and to disengage from sites of endocytosis seconds before internalization of the nascent CCV	1.65448	0.0153134
NADH dehydrogenase [ubiquinone] iron-sulfur protein 2, mitochondrial (EC 7.1.1.2) (Complex I-49kD) (CI-49kD) (NADH-ubiquinone oxidoreductase 49 kDa subunit)	Ndufs2	Q91WD5	SUBCELLULAR LOCATION: Mitochondrion inner membrane {ECO:0000250|UniProtKB:Q641Y2}; Peripheral membrane protein {ECO:0000250|UniProtKB:Q641Y2}; Matrix side {ECO:0000250|UniProtKB:Q641Y2}.	1.65572	0.0253052
Guanine nucleotide-binding protein subunit alpha-12 (G alpha-12) (G-protein subunit alpha-12)	Gna12 Gna-12	P27600	SUBCELLULAR LOCATION: Cell membrane {ECO:0000250|UniProtKB:Q03113}; Lipid-anchor {ECO:0000250|UniProtKB:Q63210}. Lateral cell membrane {ECO:0000250|UniProtKB:Q03113}; Lipid-anchor {ECO:0000250|UniProtKB:Q63210}. Cytoplasm {ECO:0000250|UniProtKB:Q03113}. N	1.65677	0.0531193
Calcineurin B homologous protein 1 (Calcineurin B-like protein) (Calcium-binding protein CHP) (Calcium-binding protein p22) (EF-hand calcium-binding domain-containing protein p22) (Sid 470) (p24)	Chp1 Chp Sid470	P61022	SUBCELLULAR LOCATION: Nucleus {ECO:0000250|UniProtKB:P61023}. Cytoplasm {ECO:0000250|UniProtKB:P61023}. Cytoplasm, cytoskeleton {ECO:0000250|UniProtKB:P61023}. Endomembrane system {ECO:0000250|UniProtKB:P61023}. Endoplasmic reticulum-Golgi intermediate co	1.66026	0.0206631
AP-2 complex subunit alpha-2 (100 kDa coated vesicle protein C) (Adaptor protein complex AP-2 subunit alpha-2) (Adaptor-related protein complex 2 subunit alpha-2) (Alpha-adaptin C) (Alpha2-adaptin) (Clathrin assembly protein complex 2 alpha-C large chain)	Ap2a2 Adtab	P17427	SUBCELLULAR LOCATION: Cell membrane {ECO:0000269|PubMed:14530274, ECO:0000269|PubMed:17035303}; Peripheral membrane protein {ECO:0000305}; Cytoplasmic side {ECO:0000305}. Membrane, coated pit {ECO:0000269|PubMed:17035303}; Peripheral membrane protein {ECO	1.66198	0.0024155
Cytochrome P450 2C44 (EC 1.14.14.-) (Arachidonic acid epoxygenase)	Cyp2c23 Cyp2c44	E9Q5K4	SUBCELLULAR LOCATION: Endoplasmic reticulum membrane {ECO:0000269|PubMed:15084647}. Microsome membrane {ECO:0000269|PubMed:15084647}.	1.66712	0.00886399
Vinculin (Metavinculin)	Vcl	Q64727	SUBCELLULAR LOCATION: Cell membrane {ECO:0000250|UniProtKB:P12003}; Peripheral membrane protein {ECO:0000250|UniProtKB:P12003}; Cytoplasmic side {ECO:0000250|UniProtKB:P12003}. Cell junction, adherens junction {ECO:0000250|UniProtKB:P12003}. Cell junction	1.67617	0.0100841
AP-2 complex subunit mu (AP-2 mu chain) (Adaptor protein complex AP-2 subunit mu) (Adaptor-related protein complex 2 subunit mu) (Clathrin assembly protein complex 2 mu medium chain) (Clathrin coat assembly protein AP50) (Clathrin coat-associated protein	Ap2m1 Clapm1	P84091	SUBCELLULAR LOCATION: Cell membrane {ECO:0000250|UniProtKB:Q96CW1}. Membrane, coated pit {ECO:0000250|UniProtKB:Q96CW1}; Peripheral membrane protein; Cytoplasmic side. Note=AP-2 appears to be excluded from internalizing CCVs and to disengage from sites of	1.68169	0.0104978
Sodium/potassium-transporting ATPase subunit beta-3 (Sodium/potassium-dependent ATPase subunit beta-3) (ATPB-3) (CD antigen CD298)	Atp1b3	P97370	SUBCELLULAR LOCATION: Apical cell membrane {ECO:0000250|UniProtKB:Q63377}; Single-pass type II membrane protein {ECO:0000255}. Basolateral cell membrane {ECO:0000250|UniProtKB:Q63377}; Single-pass type II membrane protein {ECO:0000255}. Melanosome {ECO:00	1.68843	0.00875937
Serpin B6 (Placental thrombin inhibitor) (Proteinase inhibitor 6) (PI-6)	Serpinb6 Serpinb6a Spi3	Q60854	SUBCELLULAR LOCATION: Cytoplasm {ECO:0000269|PubMed:17761692, ECO:0000269|PubMed:20451170}.	1.6947	0.0208308
Epiplakin	Eppk1 EPPK	Q8R0W0	SUBCELLULAR LOCATION: Cytoplasm, cytoskeleton {ECO:0000269|PubMed:20926261, ECO:0000269|PubMed:25617501}. Apicolateral cell membrane {ECO:0000269|PubMed:25232867}. Basolateral cell membrane {ECO:0000269|PubMed:23599337}. Cell junction {ECO:0000269|PubMed:	1.70652	0.0282766
ATP-binding cassette sub-family C member 3 (EC 7.6.2.-) (EC 7.6.2.2) (EC 7.6.2.3) (Canalicular multispecific organic anion transporter 2) (Multidrug resistance-associated protein 3)	Abcc3 Cmoat2 Mrp3	B2RX12	SUBCELLULAR LOCATION: Basolateral cell membrane {ECO:0000269|PubMed:16225954}; Multi-pass membrane protein {ECO:0000255|PROSITE-ProRule:PRU00441}.	1.70705	0.00239177
Cytochrome P450 2C37 (EC 1.14.14.1) (CYPIIC37)	Cyp2c37	P56654	SUBCELLULAR LOCATION: Endoplasmic reticulum membrane; Peripheral membrane protein. Microsome membrane; Peripheral membrane protein.	1.71175	0.0120022
Semaphorin-4G	Sema4g	Q9WUH7	SUBCELLULAR LOCATION: Cell membrane; Single-pass type I membrane protein.	1.7159	0.0748168
Dynamin-2 (EC 3.6.5.5) (Dynamin UDNM)	Dnm2 Dyn2	P39054	SUBCELLULAR LOCATION: Cytoplasm {ECO:0000250|UniProtKB:P50570}. Cytoplasm, cytoskeleton {ECO:0000250|UniProtKB:P50570}. Cell junction {ECO:0000250|UniProtKB:P39052}. Membrane, clathrin-coated pit {ECO:0000250|UniProtKB:P39052}. Cell junction, synapse, pos	1.73893	0.0176526
Cell adhesion molecule 1 (Immunoglobulin superfamily member 4) (IgSF4) (Nectin-like protein 2) (NECL-2) (Spermatogenic immunoglobulin superfamily) (SgIgSF) (Synaptic cell adhesion molecule) (SynCAM) (Tumor suppressor in lung cancer 1) (TSLC-1)	Cadm1 Igsf4 Necl2 Ra175 Syncam SynCam1 Tslc1	Q8R5M8	SUBCELLULAR LOCATION: Cell membrane {ECO:0000269|PubMed:12826663, ECO:0000269|PubMed:19752223, ECO:0000269|PubMed:20739279, ECO:0000269|PubMed:24687959}; Single-pass type I membrane protein {ECO:0000269|PubMed:12826663, ECO:0000269|PubMed:20739279}. Cell	1.73997	0.0529821
Ectonucleotide pyrophosphatase/phosphodiesterase family member 1 (E-NPP 1) (Lymphocyte antigen 41) (Ly-41) (Phosphodiesterase I/nucleotide pyrophosphatase 1) (Plasma-cell membrane glycoprotein PC-1) [Cleaved into: Ectonucleotide pyrophosphatase/phosphodie	Enpp1 Npps Pc1 Pdnp1	P06802	SUBCELLULAR LOCATION: [Ectonucleotide pyrophosphatase/phosphodiesterase family member 1]: Cell membrane {ECO:0000269|PubMed:1647027, ECO:0000269|PubMed:3104326, ECO:0000269|PubMed:3917281}; Single-pass type II membrane protein. Basolateral cell membrane {	1.74226	0.00564
Protein EFR3 homolog A (Protein EFR3-like)	Efr3a Kiaa0143	Q8BG67	SUBCELLULAR LOCATION: Cell membrane {ECO:0000269|PubMed:15363888}; Lipid-anchor {ECO:0000250|UniProtKB:Q14156}. Cytoplasm, cytosol {ECO:0000250|UniProtKB:Q14156}. Note=Palmitoylation anchors the protein to the plasma membrane. A small amount is observed i	1.74387	0.00651907
ATP synthase subunit epsilon, mitochondrial (ATPase subunit epsilon) (ATP synthase F1 subunit epsilon)	Atp5f1e Atp5e	P56382	SUBCELLULAR LOCATION: Mitochondrion. Mitochondrion inner membrane.	1.74775	0.0602611
Claudin domain-containing protein 1 (Claudin-25)	Cldnd1 Cldn25 D11Moh34	Q9CQX5	SUBCELLULAR LOCATION: Membrane {ECO:0000305}; Multi-pass membrane protein {ECO:0000305}.	1.74925	0.0559464
Integrin-linked protein kinase (EC 2.7.11.1) (59 kDa serine/threonine-protein kinase) (Beta-integrin-linked kinase) (ILK-1) (ILK-2) (p59ILK)	Ilk ILK1 ILK2	O55222	SUBCELLULAR LOCATION: Cell junction, focal adhesion {ECO:0000269|PubMed:18325335, ECO:0000269|PubMed:18483218}. Cell membrane {ECO:0000250}; Peripheral membrane protein {ECO:0000250}; Cytoplasmic side {ECO:0000250|UniProtKB:Q13418}. Cytoplasm, myofibril,	1.75338	0.031522
Syntaxin-4	Stx4 Stx4a	P70452	SUBCELLULAR LOCATION: Cell membrane {ECO:0000250|UniProtKB:Q08850}; Single-pass type IV membrane protein {ECO:0000305}. Cell projection, neuron projection {ECO:0000250|UniProtKB:Q08850}. Note=Localizes to neurite tips in neuronal cells. {ECO:0000250|UniPr	1.75622	0.0110781
Metalloreductase STEAP4 (EC 1.16.1.9) (Dudulin-4) (Six-transmembrane epithelial antigen of prostate 4) (Tumor necrosis factor-alpha-induced adipose-related protein)	Steap4 Tiarp	Q923B6	SUBCELLULAR LOCATION: Cell membrane {ECO:0000269|PubMed:11443137, ECO:0000269|PubMed:16609065}; Multi-pass membrane protein {ECO:0000250|UniProtKB:Q687X5}. Golgi apparatus membrane {ECO:0000305|PubMed:11443137}; Multi-pass membrane protein {ECO:0000250|Un	1.75746	0.00816553
Rootletin (Ciliary rootlet coiled-coil protein)	Crocc Kiaa0445	Q8CJ40	SUBCELLULAR LOCATION: Cytoplasm, cytoskeleton, microtubule organizing center, centrosome, centriole {ECO:0000269|PubMed:12427867, ECO:0000269|PubMed:16339073}. Cytoplasm, cytoskeleton, cilium basal body {ECO:0000250|UniProtKB:Q5TZA2}. Cytoplasm, cytoskele	1.76501	0.0233002
Vesicle-associated membrane protein-associated protein A (VAMP-A) (VAMP-associated protein A) (VAP-A) (33 kDa VAMP-associated protein) (VAP-33)	Vapa Vap33	Q9WV55	SUBCELLULAR LOCATION: Endoplasmic reticulum membrane {ECO:0000269|PubMed:10655491}; Single-pass type IV membrane protein {ECO:0000250|UniProtKB:Q9P0L0}. Cell membrane {ECO:0000250|UniProtKB:Q9P0L0}; Single-pass type IV membrane protein {ECO:0000305}. Cell	1.77257	0.0307201
Mitochondrial proton/calcium exchanger protein (Leucine zipper-EF-hand-containing transmembrane protein 1)	Letm1	Q9Z2I0	SUBCELLULAR LOCATION: Mitochondrion inner membrane {ECO:0000269|PubMed:27669901}; Single-pass membrane protein {ECO:0000305}.	1.78373	0.00995585
D-beta-hydroxybutyrate dehydrogenase, mitochondrial (EC 1.1.1.30) (3-hydroxybutyrate dehydrogenase) (BDH)	Bdh1 Bdh	Q80XN0	SUBCELLULAR LOCATION: Mitochondrion inner membrane {ECO:0000250|UniProtKB:Q02337}. Mitochondrion matrix {ECO:0000250|UniProtKB:Q02337}.	1.79504	0.00812409
60S ribosomal protein L12	Rpl12	P35979		1.79854	0.0188222
Sideroflexin-1	Sfxn1	Q99JR1	SUBCELLULAR LOCATION: Mitochondrion inner membrane {ECO:0000305|PubMed:11274051}; Multi-pass membrane protein {ECO:0000255}.	1.80556	0.0142125
Myosin-14 (Myosin heavy chain 14) (Myosin heavy chain, non-muscle IIc) (Non-muscle myosin heavy chain IIc) (NMHC II-C)	Myh14	Q6URW6		1.81603	0.0139892
Protein numb homolog (m-Nb) (m-Numb)	Numb	Q9QZS3	SUBCELLULAR LOCATION: Cell membrane {ECO:0000250|UniProtKB:P49757}; Peripheral membrane protein {ECO:0000250|UniProtKB:P49757}; Cytoplasmic side {ECO:0000250|UniProtKB:P49757}. Endosome membrane {ECO:0000250|UniProtKB:P49757}; Peripheral membrane protein	1.81828	0.012791
Choline transporter-like protein 1 (Solute carrier family 44 member 1) (CD antigen CD92)	Slc44a1 Cd92 Cdw92 Ctl1	Q6X893	SUBCELLULAR LOCATION: Cell membrane; Multi-pass membrane protein. Mitochondrion outer membrane; Multi-pass membrane protein.	1.81934	0.0231166
Solute carrier family 22 member 23	Slc22a23	Q3UHH2	SUBCELLULAR LOCATION: Membrane {ECO:0000305}; Multi-pass membrane protein {ECO:0000305}.	1.82191	0.0523508
Myosin-9 (Cellular myosin heavy chain, type A) (Myosin heavy chain 9) (Myosin heavy chain, non-muscle IIa) (Non-muscle myosin heavy chain A) (NMMHC-A) (Non-muscle myosin heavy chain IIa) (NMMHC II-a) (NMMHC-IIA)	Myh9	Q8VDD5	SUBCELLULAR LOCATION: Cytoplasm, cytoskeleton {ECO:0000269|PubMed:19401332}. Cytoplasm, cell cortex {ECO:0000269|PubMed:19401332, ECO:0000269|PubMed:31118423}. Cytoplasmic vesicle, secretory vesicle, Cortical granule {ECO:0000269|PubMed:31118423}. Note=Co	1.82799	0.00242443
Metalloreductase STEAP3 (EC 1.16.1.-) (Dudulin-2) (Protein nm1054) (Six-transmembrane epithelial antigen of prostate 3) (Tumor suppressor-activated pathway protein 6)	Steap3 Tsap6	Q8CI59	SUBCELLULAR LOCATION: Endosome membrane {ECO:0000269|PubMed:16227996}; Multi-pass membrane protein {ECO:0000269|PubMed:16227996}.	1.83717	0.0105596
COMM domain-containing protein 5	Commd5	Q8R395	SUBCELLULAR LOCATION: Nucleus {ECO:0000250|UniProtKB:Q9GZQ3}. Cytoplasm {ECO:0000250|UniProtKB:Q9GZQ3}.	1.85049	0.0528499
X-ray repair cross-complementing protein 6 (EC 3.6.4.-) (EC 4.2.99.-) (5'-deoxyribose-5-phosphate lyase Ku70) (5'-dRP/AP lyase Ku70) (ATP-dependent DNA helicase 2 subunit 1) (ATP-dependent DNA helicase II 70 kDa subunit) (CTC box-binding factor 75 kDa sub	Xrcc6 G22p1 Ku70	P23475	SUBCELLULAR LOCATION: Nucleus {ECO:0000250|UniProtKB:P12956}. Chromosome {ECO:0000250|UniProtKB:P12956}.	1.85176	0.0378902
ATP synthase subunit alpha, mitochondrial (ATP synthase F1 subunit alpha)	Atp5f1a Atp5a1	Q03265	SUBCELLULAR LOCATION: Mitochondrion inner membrane {ECO:0000269|PubMed:17438143}; Peripheral membrane protein {ECO:0000269|PubMed:17438143}; Matrix side {ECO:0000250|UniProtKB:P19483}. Cell membrane {ECO:0000250|UniProtKB:P25705}; Peripheral membrane prot	1.85612	0.00253347
Solute carrier family 22 member 5 (High-affinity sodium-dependent carnitine cotransporter) (Organic cation/carnitine transporter 2)	Slc22a5 Octn2	Q9Z0E8	SUBCELLULAR LOCATION: Apical cell membrane {ECO:0000269|PubMed:15523054}; Multi-pass membrane protein {ECO:0000269|PubMed:15523054}. Note=Colocalizes with PDZK1 on apical membranes of kidney proximal tubules.	1.85699	0.064825
Protein FAM234A (Protein ITFG3)	Fam234a Itfg3	Q8C0Z1	SUBCELLULAR LOCATION: Membrane {ECO:0000305}; Single-pass type II membrane protein {ECO:0000305}.	1.86081	0.00651922
Unconventional myosin-Ie (Unconventional myosin 1E)	Myo1e Myr3	E9Q634	SUBCELLULAR LOCATION: Cytoplasm {ECO:0000269|PubMed:19005011}. Cell junction {ECO:0000269|PubMed:19005011}. Cytoplasmic vesicle {ECO:0000305|PubMed:19005011}. Cytoplasmic vesicle, clathrin-coated vesicle {ECO:0000269|PubMed:19005011}. Cytoplasm, cytoskele	1.86896	0.128745
Sterol 26-hydroxylase, mitochondrial (EC 1.14.15.15) (5-beta-cholestane-3-alpha,7-alpha,12-alpha-triol 26-hydroxylase) (Cytochrome P-450C27/25) (Cytochrome P450 27) (Sterol 27-hydroxylase) (Vitamin D(3) 25-hydroxylase)	Cyp27a1	Q9DBG1	SUBCELLULAR LOCATION: Mitochondrion inner membrane {ECO:0000250|UniProtKB:P17178}; Peripheral membrane protein {ECO:0000250|UniProtKB:P17178}. Note=Post-translationally targeted to mitochondria. All three of the receptor proteins in the TOM complex, TOMM7	1.87108	0.00671022
ATP synthase subunit beta, mitochondrial (EC 7.1.2.2) (ATP synthase F1 subunit beta)	Atp5f1b Atp5b	P56480	SUBCELLULAR LOCATION: Mitochondrion inner membrane {ECO:0000269|PubMed:17438143}; Peripheral membrane protein {ECO:0000269|PubMed:17438143}; Matrix side {ECO:0000250|UniProtKB:P00829}.	1.8809	0.00148069
Unconventional myosin-VI (Protein twist) (Unconventional myosin-6)	Myo6 Sv	Q64331	SUBCELLULAR LOCATION: Golgi apparatus, trans-Golgi network membrane {ECO:0000250|UniProtKB:Q9UM54}; Peripheral membrane protein {ECO:0000250|UniProtKB:Q9UM54}. Golgi apparatus {ECO:0000250|UniProtKB:Q9UM54}. Nucleus {ECO:0000250|UniProtKB:Q9UM54}. Cytopla	1.90049	0.00931224
Lipolysis-stimulated lipoprotein receptor (Lipolysis-stimulated receptor) (Liver-specific bHLH-Zip transcription factor) (Liver-specific gene on mouse chromosome 7 protein)	Lsr Lisch7	Q99KG5	SUBCELLULAR LOCATION: Cell membrane {ECO:0000305}; Single-pass type I membrane protein {ECO:0000305}.	1.9049	0.0135864
Receptor-type tyrosine-protein phosphatase gamma (Protein-tyrosine phosphatase gamma) (R-PTP-gamma) (EC 3.1.3.48)	Ptprg	Q05909	SUBCELLULAR LOCATION: Membrane {ECO:0000305}; Single-pass type I membrane protein {ECO:0000305}.	1.90553	0.0739139
Tricarboxylate transport protein, mitochondrial (Citrate transport protein) (CTP) (Solute carrier family 25 member 1) (Tricarboxylate carrier protein)	Slc25a1	Q8JZU2	SUBCELLULAR LOCATION: Mitochondrion inner membrane {ECO:0000269|PubMed:18775783}; Multi-pass membrane protein {ECO:0000255}.	1.90819	0.0407759
Sodium-coupled neutral amino acid transporter 3 (N-system amino acid transporter 1) (Na(+)-coupled neutral amino acid transporter 3) (Solute carrier family 38 member 3) (mNAT) (System N amino acid transporter 1)	Slc38a3 Sn1 Snat3	Q9DCP2	SUBCELLULAR LOCATION: Cell membrane {ECO:0000269|PubMed:10716701}; Multi-pass membrane protein {ECO:0000269|PubMed:10716701}.	1.92078	0.0106794
NADH dehydrogenase [ubiquinone] iron-sulfur protein 3, mitochondrial (EC 7.1.1.2) (Complex I-30kD) (CI-30kD) (NADH-ubiquinone oxidoreductase 30 kDa subunit)	Ndufs3	Q9DCT2	SUBCELLULAR LOCATION: Mitochondrion inner membrane {ECO:0000250|UniProtKB:O75489}; Peripheral membrane protein {ECO:0000250|UniProtKB:O75489}; Matrix side {ECO:0000250|UniProtKB:O75489}.	1.93299	0.0106661
Structural maintenance of chromosomes protein 1A (SMC protein 1A) (SMC-1-alpha) (SMC-1A) (Chromosome segregation protein SmcB) (Sb1.8)	Smc1a Sb1.8 Smc1 Smc1l1 Smcb	Q9CU62	SUBCELLULAR LOCATION: Nucleus. Chromosome. Chromosome, centromere. Note=Associates with chromatin. The phosphorylated form on Ser-957 and Ser-966 associates with chromatin during G1/S/G2 phases but not during M phase, suggesting that phosphorylation does	1.93343	0.0256934
Cadherin-2 (Neural cadherin) (N-cadherin) (CD antigen CD325)	Cdh2	P15116	SUBCELLULAR LOCATION: Cell membrane {ECO:0000269|PubMed:17988630, ECO:0000269|PubMed:26403541, ECO:0000269|PubMed:9655503}; Single-pass type I membrane protein {ECO:0000255}. Cell membrane, sarcolemma {ECO:0000269|PubMed:23392350}. Cell junction {ECO:0000	1.93393	0.0215474
Phosphatidylinositol-binding clathrin assembly protein (Clathrin assembly lymphoid myeloid leukemia) (CALM)	Picalm Calm Fit1	Q7M6Y3	SUBCELLULAR LOCATION: Cell membrane {ECO:0000250|UniProtKB:Q13492}. Membrane, clathrin-coated pit {ECO:0000250|UniProtKB:Q13492}. Golgi apparatus {ECO:0000250|UniProtKB:Q13492}. Cytoplasmic vesicle, clathrin-coated vesicle {ECO:0000250|UniProtKB:Q13492}.	1.93868	0.0180359
Solute carrier organic anion transporter family member 2B1 (Solute carrier family 21 member 9)	Slco2b1 Oatp2b1 Slc21a9	Q8BXB6	SUBCELLULAR LOCATION: Cell membrane; Multi-pass membrane protein.	1.94492	0.010227
Solute carrier family 12 member 7 (Electroneutral potassium-chloride cotransporter 4) (K-Cl cotransporter 4)	Slc12a7 Kcc4	Q9WVL3	SUBCELLULAR LOCATION: Cell membrane {ECO:0000269|PubMed:23376777}; Multi-pass membrane protein {ECO:0000269|PubMed:23376777}.	1.95016	0.0157757
NADH dehydrogenase [ubiquinone] 1 alpha subcomplex subunit 9, mitochondrial (Complex I-39kD) (CI-39kD) (NADH-ubiquinone oxidoreductase 39 kDa subunit)	Ndufa9	Q9DC69	SUBCELLULAR LOCATION: Mitochondrion matrix {ECO:0000250|UniProtKB:Q16795}.	1.95167	0.0103052
Alpha-1B adrenergic receptor (Alpha-1B adrenoreceptor) (Alpha-1B adrenoceptor)	Adra1b	P97717	SUBCELLULAR LOCATION: Nucleus membrane {ECO:0000269|PubMed:22120526}; Multi-pass membrane protein {ECO:0000269|PubMed:22120526}. Cell membrane {ECO:0000250}; Multi-pass membrane protein {ECO:0000250}. Cytoplasm {ECO:0000250|UniProtKB:P35368}. Membrane, ca	1.95295	0.0345651
Disheveled-associated activator of morphogenesis 1	Daam1	Q8BPM0	SUBCELLULAR LOCATION: Cytoplasm {ECO:0000250|UniProtKB:Q9Y4D1}. Cytoplasm, cytoskeleton, cilium basal body {ECO:0000250|UniProtKB:Q9Y4D1}. Note=Perinuclear. {ECO:0000250|UniProtKB:Q9Y4D1}.	1.95887	0.0177164
ATP synthase F(0) complex subunit B1, mitochondrial (ATP synthase peripheral stalk-membrane subunit b) (ATP synthase subunit b) (ATPase subunit b)	Atp5pb Atp5f1	Q9CQQ7	SUBCELLULAR LOCATION: Mitochondrion. Mitochondrion inner membrane.	1.97961	0.0209126
Ezrin (Cytovillin) (Villin-2) (p81)	Ezr Vil2	P26040	SUBCELLULAR LOCATION: Apical cell membrane {ECO:0000250|UniProtKB:P15311}; Peripheral membrane protein {ECO:0000250|UniProtKB:P15311}; Cytoplasmic side {ECO:0000250|UniProtKB:P15311}. Cell projection {ECO:0000250|UniProtKB:P15311}. Cell projection, microv	1.98117	0.0358042
Receptor-type tyrosine-protein phosphatase F (EC 3.1.3.48) (Leukocyte common antigen related) (LAR)	Ptprf Lar	A2A8L5	SUBCELLULAR LOCATION: Membrane {ECO:0000305}; Single-pass membrane protein {ECO:0000305}.	1.98228	0.00909249
Talin-1	Tln1 Tln	P26039	SUBCELLULAR LOCATION: Cell projection, ruffle membrane {ECO:0000250}; Peripheral membrane protein {ECO:0000250}; Cytoplasmic side {ECO:0000250}. Cytoplasm, cytoskeleton {ECO:0000250}. Cell surface {ECO:0000269|PubMed:21768292}. Cell junction, focal adhesi	1.98694	0.0053036
G protein-regulated inducer of neurite outgrowth 3 (GRIN3)	Gprin3 Kiaa2027	Q8BWS5		1.99715	0.100017
Metal cation symporter ZIP14 (Factor for adipocyte differentiation 123) (FAD-123) (Solute carrier family 39 member 14) (Zrt- and Irt-like protein 14) (ZIP-14)	Slc39a14 Fad123 Kiaa0062 Zip14	Q75N73	SUBCELLULAR LOCATION: Cell membrane {ECO:0000269|PubMed:15794747, ECO:0000269|PubMed:15863613, ECO:0000269|PubMed:16950869, ECO:0000269|PubMed:19179618}; Multi-pass membrane protein {ECO:0000255}. Apical cell membrane {ECO:0000269|PubMed:18270315}; Multi-	2.00169	0.0225059
Catenin alpha-1 (102 kDa cadherin-associated protein) (Alpha E-catenin) (CAP102)	Ctnna1 Catna1	P26231	SUBCELLULAR LOCATION: Cytoplasm, cytoskeleton. Cell junction, adherens junction. Cell membrane; Peripheral membrane protein; Cytoplasmic side. Cell junction. Note=Found at cell-cell boundaries and probably at cell-matrix boundaries.	2.01068	0.00683171
Sideroflexin-5	Sfxn5	Q925N0	SUBCELLULAR LOCATION: Mitochondrion membrane {ECO:0000250|UniProtKB:Q8CFD0}; Multi-pass membrane protein {ECO:0000255}.	2.01135	0.0699964
NADH-ubiquinone oxidoreductase 75 kDa subunit, mitochondrial (EC 7.1.1.2) (Complex I-75kD) (CI-75kD)	Ndufs1	Q91VD9	SUBCELLULAR LOCATION: Mitochondrion inner membrane {ECO:0000250|UniProtKB:P15690}; Peripheral membrane protein {ECO:0000250|UniProtKB:P15690}; Matrix side {ECO:0000250|UniProtKB:P15690}.	2.01828	0.00565663
Solute carrier family 23 member 1 (Na(+)/L-ascorbic acid transporter 1) (Sodium-dependent vitamin C transporter 1) (Yolk sac permease-like molecule 3)	Slc23a1 Svct1 Yspl3	Q9Z2J0	SUBCELLULAR LOCATION: Cell membrane {ECO:0000250}; Multi-pass membrane protein.	2.03333	0.0533519
Zinc transporter 1 (ZnT-1) (Solute carrier family 30 member 1)	Slc30a1 Znt1	Q60738	SUBCELLULAR LOCATION: Cell membrane {ECO:0000305}; Multi-pass membrane protein {ECO:0000305}.	2.03957	0.0179222
NADH dehydrogenase [ubiquinone] 1 beta subcomplex subunit 8, mitochondrial (Complex I-ASHI) (CI-ASHI) (NADH-ubiquinone oxidoreductase ASHI subunit)	Ndufb8	Q9D6J5	SUBCELLULAR LOCATION: Mitochondrion inner membrane {ECO:0000250|UniProtKB:O95169}; Single-pass membrane protein {ECO:0000255}; Matrix side {ECO:0000250|UniProtKB:O95169}.	2.05257	0.061871
AP-2 complex subunit beta (AP105B) (Adaptor protein complex AP-2 subunit beta) (Adaptor-related protein complex 2 subunit beta) (Beta-2-adaptin) (Beta-adaptin) (Clathrin assembly protein complex 2 beta large chain) (Plasma membrane adaptor HA2/AP2 adaptin	Ap2b1 Clapb1	Q9DBG3	SUBCELLULAR LOCATION: Cell membrane {ECO:0000250}. Membrane, coated pit {ECO:0000250}; Peripheral membrane protein {ECO:0000250}; Cytoplasmic side {ECO:0000250}. Note=AP-2 appears to be excluded from internalizing CCVs and to disengage from sites of endoc	2.05287	0.0090271
ATP synthase subunit gamma, mitochondrial (ATP synthase F1 subunit gamma) (F-ATPase gamma subunit)	Atp5f1c Atp5c1	Q91VR2	SUBCELLULAR LOCATION: Mitochondrion inner membrane {ECO:0000250|UniProtKB:P05631}; Peripheral membrane protein {ECO:0000250|UniProtKB:P05631}; Matrix side {ECO:0000250|UniProtKB:P05631}.	2.05523	0.00587238
Myotubularin-related protein 5 (Inactive phosphatidylinositol 3-phosphatase 5) (SET-binding factor 1) (Sbf1)	Sbf1 Kiaa3020 Mtmr5	Q6ZPE2	SUBCELLULAR LOCATION: Cytoplasm {ECO:0000250|UniProtKB:O95248}. Cytoplasm, perinuclear region {ECO:0000250|UniProtKB:O95248}.	2.05876	0.034546
Cell cycle control protein 50A (P4-ATPase flippase complex beta subunit TMEM30A) (Transmembrane protein 30A)	Tmem30a Cdc50a D9Wsu20e	Q8VEK0	SUBCELLULAR LOCATION: Membrane {ECO:0000269|PubMed:22253360}; Multi-pass membrane protein {ECO:0000269|PubMed:22253360}. Cell membrane {ECO:0000250}. Golgi apparatus {ECO:0000269|PubMed:22253360}. Cytoplasmic vesicle, secretory vesicle membrane {ECO:00002	2.05903	0.0109348
Apoptosis-inducing factor 1, mitochondrial (EC 1.6.99.-) (Programmed cell death protein 8)	Aifm1 Aif Pdcd8	Q9Z0X1	SUBCELLULAR LOCATION: Mitochondrion intermembrane space {ECO:0000269|PubMed:9989411}. Mitochondrion inner membrane {ECO:0000250|UniProtKB:O95831}. Cytoplasm {ECO:0000250|UniProtKB:O95831}. Nucleus {ECO:0000250|UniProtKB:O95831}. Cytoplasm, perinuclear reg	2.06453	0.00495506
OCIA domain-containing protein 2	Ociad2	Q9D8W7	SUBCELLULAR LOCATION: Endosome {ECO:0000305}.	2.06779	0.0665181
Prohibitin-2 (B-cell receptor-associated protein BAP37) (Repressor of estrogen receptor activity)	Phb2 Bap Bcap37 Rea	O35129	SUBCELLULAR LOCATION: Mitochondrion inner membrane {ECO:0000269|PubMed:11302691, ECO:0000269|PubMed:20959514, ECO:0000269|PubMed:24856930}. Cytoplasm {ECO:0000269|PubMed:15140878}. Nucleus {ECO:0000269|PubMed:15140878, ECO:0000269|PubMed:20959514}. Cell m	2.06781	0.00311459
Cytoplasmic FMR1-interacting protein 1 (Specifically Rac1-associated protein 1) (Sra-1)	Cyfip1 Kiaa0068 Shyc Sra1	Q7TMB8	SUBCELLULAR LOCATION: Cytoplasm {ECO:0000269|PubMed:11438699, ECO:0000269|PubMed:14765121}. Cytoplasm, perinuclear region {ECO:0000269|PubMed:11438699}. Cell projection, lamellipodium {ECO:0000269|PubMed:14765121}. Cell projection, ruffle {ECO:0000269|Pub	2.06846	0.00688586
Phosphatidylinositol 4-kinase alpha (PI4-kinase alpha) (PI4K-alpha) (PtdIns-4-kinase alpha) (EC 2.7.1.67)	Pi4ka Pik4 Pik4ca	E9Q3L2	SUBCELLULAR LOCATION: Cytoplasm {ECO:0000250|UniProtKB:P42356}. Cell membrane {ECO:0000250|UniProtKB:P42356}. Note=Localization to the plasma membrane is mediated by the PI4K complex and association with EFR3 (EFR3A or EFR3B), TTC7 (TTC7A or TTC7B) and FA	2.06936	0.00892098
Calcium-binding mitochondrial carrier protein Aralar2 (Citrin) (Mitochondrial aspartate glutamate carrier 2) (Solute carrier family 25 member 13)	Slc25a13 Aralar2	Q9QXX4	SUBCELLULAR LOCATION: Mitochondrion inner membrane {ECO:0000250|UniProtKB:Q9UJS0}; Multi-pass membrane protein {ECO:0000250|UniProtKB:Q9UJS0}.	2.06998	0.00501986
Spectrin beta chain, non-erythrocytic 1 (Beta-II spectrin) (Embryonic liver fodrin) (Fodrin beta chain)	Sptbn1 Elf Spnb-2 Spnb2 Sptb2	Q62261	SUBCELLULAR LOCATION: Cytoplasm, cytoskeleton {ECO:0000305}. Endomembrane system {ECO:0000269|PubMed:15262991}. Cytoplasm, myofibril, sarcomere, M line {ECO:0000269|PubMed:15262991}. Note=Colocalizes with ANK2 in a distinct intracellular compartment of ne	2.08059	0.00223485
NADH dehydrogenase [ubiquinone] 1 alpha subcomplex subunit 10, mitochondrial (Complex I-42kD) (CI-42kD) (NADH-ubiquinone oxidoreductase 42 kDa subunit)	Ndufa10	Q99LC3	SUBCELLULAR LOCATION: Mitochondrion matrix {ECO:0000250|UniProtKB:O95299}.	2.09786	0.0110277
Prohibitin (B-cell receptor-associated protein 32) (BAP 32)	Phb	P67778	SUBCELLULAR LOCATION: Mitochondrion inner membrane {ECO:0000269|PubMed:11302691, ECO:0000269|PubMed:20959514, ECO:0000269|PubMed:29324904}. Nucleus {ECO:0000269|PubMed:20959514}. Cell membrane {ECO:0000305|PubMed:29324904}. Cytoplasm {ECO:0000269|PubMed:2	2.11386	0.00582613
Equilibrative nucleoside transporter 1 (Equilibrative nitrobenzylmercaptopurine riboside-sensitive nucleoside transporter) (Equilibrative NBMPR-sensitive nucleoside transporter) (Nucleoside transporter, es-type) (Solute carrier family 29 member 1)	Slc29a1 Ent1	Q9JIM1	SUBCELLULAR LOCATION: Basolateral cell membrane {ECO:0000250}; Multi-pass membrane protein {ECO:0000250}. Apical cell membrane {ECO:0000250}; Multi-pass membrane protein {ECO:0000250}. Cell membrane {ECO:0000250}; Multi-pass membrane protein {ECO:0000250}	2.11401	0.00573163
Mitochondrial ornithine transporter 1 (Solute carrier family 25 member 15)	Slc25a15 Ornt1	Q9WVD5	SUBCELLULAR LOCATION: Mitochondrion inner membrane; Multi-pass membrane protein {ECO:0000250|UniProtKB:A0A0G2K309}.	2.11402	0.020233
Calponin-3 (Calponin, acidic isoform)	Cnn3	Q9DAW9		2.11753	0.0329665
Electron transfer flavoprotein-ubiquinone oxidoreductase, mitochondrial (ETF-QO) (ETF-ubiquinone oxidoreductase) (EC 1.5.5.1) (Electron-transferring-flavoprotein dehydrogenase) (ETF dehydrogenase)	Etfdh	Q921G7	SUBCELLULAR LOCATION: Mitochondrion inner membrane {ECO:0000250}.	2.12225	0.00297901
Plectin (PCN) (PLTN) (Plectin-1) (Plectin-6)	Plec Plec1	Q9QXS1	SUBCELLULAR LOCATION: Cytoplasm, cytoskeleton. Cell junction, hemidesmosome {ECO:0000250}.	2.12639	0.0850232
Wiskott-Aldrich syndrome protein family member 2 (WASP family protein member 2) (Protein WAVE-2)	Wasf2 Wave2	Q8BH43	SUBCELLULAR LOCATION: Cytoplasm, cytoskeleton {ECO:0000250}. Cell projection, lamellipodium {ECO:0000250}. Basolateral cell membrane {ECO:0000250|UniProtKB:Q9Y6W5}. Note=At the interface between the lamellipodial actin meshwork and the membrane. {ECO:0000	2.12722	0.0180545
ADP/ATP translocase 2 (ADP,ATP carrier protein 2) (Adenine nucleotide translocator 2) (ANT 2) (Solute carrier family 25 member 5) [Cleaved into: ADP/ATP translocase 2, N-terminally processed]	Slc25a5 Aac2 Ant2	P51881	SUBCELLULAR LOCATION: Mitochondrion inner membrane {ECO:0000250|UniProtKB:P02722}; Multi-pass membrane protein {ECO:0000255}. Membrane {ECO:0000250|UniProtKB:P05141}; Multi-pass membrane protein {ECO:0000255}. Note=May localize to non-mitochondrial membra	2.12778	0.00916567
NADH dehydrogenase [ubiquinone] 1 beta subcomplex subunit 6 (Complex I-B17) (CI-B17) (NADH-ubiquinone oxidoreductase B17 subunit)	Ndufb6 Gm137	Q3UIU2	SUBCELLULAR LOCATION: Mitochondrion inner membrane {ECO:0000250|UniProtKB:O95139}; Single-pass membrane protein {ECO:0000255}; Matrix side {ECO:0000250|UniProtKB:O95139}.	2.12983	0.0595847
WD repeat-containing protein 1 (Actin-interacting protein 1) (AIP1)	Wdr1	O88342	SUBCELLULAR LOCATION: Cytoplasm, cytoskeleton {ECO:0000250|UniProtKB:Q5RKI0}. Cell projection, podosome {ECO:0000250|UniProtKB:O75083}.	2.13452	0.0177115
MICOS complex subunit Mic60 (Mitochondrial inner membrane protein) (Mitofilin)	Immt Mic60	Q8CAQ8	SUBCELLULAR LOCATION: Mitochondrion inner membrane {ECO:0000250|UniProtKB:Q16891}; Single-pass membrane protein {ECO:0000255}. Mitochondrion {ECO:0000250|UniProtKB:Q16891}.	2.13868	0.0638552
Cytochrome b-c1 complex subunit 1, mitochondrial (Complex III subunit 1) (Core protein I) (Ubiquinol-cytochrome-c reductase complex core protein 1)	Uqcrc1	Q9CZ13	SUBCELLULAR LOCATION: Mitochondrion inner membrane {ECO:0000250|UniProtKB:P07256}; Peripheral membrane protein {ECO:0000250|UniProtKB:P07256}; Matrix side {ECO:0000250|UniProtKB:P07256}.	2.14116	0.0103434
Protocadherin 1 (Fragment)	Pcdh1	F7BJK1		2.14291	0.0445738
NAD(P) transhydrogenase, mitochondrial (EC 7.1.1.1) (Nicotinamide nucleotide transhydrogenase) (Pyridine nucleotide transhydrogenase)	Nnt	Q61941	SUBCELLULAR LOCATION: Mitochondrion inner membrane {ECO:0000305}; Multi-pass membrane protein {ECO:0000305}; Matrix side {ECO:0000305}.	2.14865	0.00960938
Adenylate cyclase type 9 (EC 4.6.1.1) (ATP pyrophosphate-lyase 9) (Adenylate cyclase type IX) (Adenylyl cyclase 9) (AC9) (Adenylyl cyclase type 10) (ACTP10)	Adcy9	P51830	SUBCELLULAR LOCATION: Cell membrane {ECO:0000269|PubMed:8662814}; Multi-pass membrane protein {ECO:0000305}.	2.15577	0.109038
Epidermal growth factor receptor substrate 15-like 1 (Epidermal growth factor receptor pathway substrate 15-related sequence) (Eps15-rs) (Eps15-related protein) (Eps15R)	Eps15l1 Eps15-rs Eps15R	Q60902	SUBCELLULAR LOCATION: Cell membrane {ECO:0000269|PubMed:9446614}; Peripheral membrane protein {ECO:0000269|PubMed:9446614}. Nucleus {ECO:0000269|PubMed:9446614}. Membrane, coated pit {ECO:0000269|PubMed:9446614}. Note=Localized to plasma membrane coated p	2.16788	0.0521826
Filamin-A (FLN-A) (Actin-binding protein 280) (ABP-280) (Alpha-filamin) (Endothelial actin-binding protein) (Filamin-1) (Non-muscle filamin)	Flna Fln Fln1	Q8BTM8	SUBCELLULAR LOCATION: Cytoplasm, cell cortex {ECO:0000250}. Cytoplasm, cytoskeleton {ECO:0000269|PubMed:25358863}. Perikaryon {ECO:0000269|PubMed:25358863}. Cell projection, growth cone {ECO:0000269|PubMed:25358863}. Note=Colocalizes with CPMR1 in the cen	2.17245	0.110548
ATP synthase subunit delta, mitochondrial (ATP synthase F1 subunit delta) (F-ATPase delta subunit)	Atp5f1d Atp5d	Q9D3D9	SUBCELLULAR LOCATION: Mitochondrion. Mitochondrion inner membrane.	2.17729	0.0117333
Succinate dehydrogenase [ubiquinone] flavoprotein subunit, mitochondrial (EC 1.3.5.1) (Flavoprotein subunit of complex II) (Fp)	Sdha	Q8K2B3	SUBCELLULAR LOCATION: Mitochondrion inner membrane {ECO:0000250|UniProtKB:Q0QF01}; Peripheral membrane protein {ECO:0000250|UniProtKB:Q0QF01}; Matrix side {ECO:0000250|UniProtKB:Q0QF01}.	2.17855	0.00328413
NADH dehydrogenase [ubiquinone] flavoprotein 1, mitochondrial (EC 7.1.1.2) (Complex I-51kD) (CI-51kD) (NADH-ubiquinone oxidoreductase 51 kDa subunit)	Ndufv1	Q91YT0	SUBCELLULAR LOCATION: Mitochondrion inner membrane {ECO:0000250|UniProtKB:P25708}; Peripheral membrane protein {ECO:0000250|UniProtKB:P25708}; Matrix side {ECO:0000250|UniProtKB:P25708}.	2.18122	0.00861993
Mitochondrial carnitine/acylcarnitine carrier protein (Carnitine/acylcarnitine translocase) (CAC) (mCAC) (Solute carrier family 25 member 20)	Slc25a20 Cac Cact	Q9Z2Z6	SUBCELLULAR LOCATION: Mitochondrion inner membrane {ECO:0000250}; Multi-pass membrane protein {ECO:0000250}.	2.19189	0.0132405
Cysteine and glycine-rich protein 1 (Cysteine-rich protein 1) (CRP) (CRP1)	Csrp1 Crp1 Csrp	P97315	SUBCELLULAR LOCATION: Nucleus {ECO:0000250|UniProtKB:P21291}.	2.19255	0.0951498
F-actin-capping protein subunit alpha-2 (CapZ alpha-2)	Capza2 Cappa2	P47754		2.19342	0.0192779
Solute carrier family 22 member 1 (Organic cation transporter 1) (mOCT1)	Slc22a1 Lx1 Oct1	O08966	SUBCELLULAR LOCATION: Basolateral cell membrane; Multi-pass membrane protein.	2.20058	0.0405917
Catenin beta-1 (Beta-catenin)	Ctnnb1 Catnb	Q02248	SUBCELLULAR LOCATION: Cytoplasm {ECO:0000250|UniProtKB:Q9WU82}. Nucleus {ECO:0000250|UniProtKB:P35222}. Cytoplasm, cytoskeleton. Cell junction, adherens junction {ECO:0000269|PubMed:20705246}. Cell junction {ECO:0000250|UniProtKB:B6V8E6}. Cell membrane {E	2.2007	0.00537794
Phosphate carrier protein, mitochondrial (Phosphate transport protein) (PTP) (Solute carrier family 25 member 3)	Slc25a3	Q8VEM8	SUBCELLULAR LOCATION: Mitochondrion inner membrane; Multi-pass membrane protein.	2.20169	0.00771898
Catenin delta-1 (Cadherin-associated Src substrate) (CAS) (p120 catenin) (p120(ctn)) (p120(cas))	Ctnnd1 Catns Kiaa0384	P30999	SUBCELLULAR LOCATION: Cell junction, adherens junction {ECO:0000250|UniProtKB:O60716}. Cytoplasm {ECO:0000269|PubMed:15138284, ECO:0000269|PubMed:17344476}. Nucleus {ECO:0000269|PubMed:15138284, ECO:0000269|PubMed:17344476}. Cell membrane {ECO:0000269|Pub	2.20575	0.00358494
Solute carrier organic anion transporter family member 1B2 (Liver-specific organic anion transporter 1) (LST-1) (SLC21A6) (Solute carrier family 21 member 10)	Slco1b2 Oatp1b2 Slc21a10	Q9JJL3	SUBCELLULAR LOCATION: Cell membrane; Multi-pass membrane protein.	2.206	0.01465
Cytochrome b5	Cyb5a Cyb5	P56395	SUBCELLULAR LOCATION: Endoplasmic reticulum membrane {ECO:0000250}; Single-pass membrane protein {ECO:0000250}; Cytoplasmic side {ECO:0000250}. Microsome membrane {ECO:0000250}; Single-pass membrane protein {ECO:0000250}; Cytoplasmic side {ECO:0000250}.	2.21164	0.00653148
Phospholipid-transporting ATPase 11C (EC 7.6.2.1) (ATPase class VI type 11C) (P4-ATPase flippase complex alpha subunit ATP11C)	Atp11c	Q9QZW0	SUBCELLULAR LOCATION: Cell membrane {ECO:0000250|UniProtKB:Q8NB49}; Multi-pass membrane protein {ECO:0000255}. Endoplasmic reticulum membrane {ECO:0000250|UniProtKB:Q8NB49}; Multi-pass membrane protein {ECO:0000255}. Early endosome membrane {ECO:0000250|U	2.2212	0.00277056
NADH dehydrogenase [ubiquinone] iron-sulfur protein 4, mitochondrial (Complex I-18 kDa) (CI-18 kDa) (Complex I-AQDQ) (CI-AQDQ) (NADH-ubiquinone oxidoreductase 18 kDa subunit)	Ndufs4	Q9CXZ1	SUBCELLULAR LOCATION: Mitochondrion inner membrane {ECO:0000250|UniProtKB:O43181}; Peripheral membrane protein {ECO:0000250|UniProtKB:O43181}; Matrix side {ECO:0000250|UniProtKB:O43181}. Note=The interaction with BCAP31 mediates mitochondria localization.	2.23368	0.0313842
Sodium/potassium-transporting ATPase subunit alpha-1 (Na(+)/K(+) ATPase alpha-1 subunit) (EC 7.2.2.13) (Sodium pump subunit alpha-1)	Atp1a1	Q8VDN2	SUBCELLULAR LOCATION: Basolateral cell membrane {ECO:0000250|UniProtKB:P06685}; Multi-pass membrane protein {ECO:0000255}. Cell membrane, sarcolemma {ECO:0000250|UniProtKB:P05023}; Multi-pass membrane protein {ECO:0000255}. Cell projection, axon {ECO:0000	2.23406	0.00222997
Cytochrome b-c1 complex subunit 2, mitochondrial (Complex III subunit 2) (Core protein II) (Ubiquinol-cytochrome-c reductase complex core protein 2)	Uqcrc2	Q9DB77	SUBCELLULAR LOCATION: Mitochondrion inner membrane {ECO:0000250|UniProtKB:P07257}; Peripheral membrane protein {ECO:0000250|UniProtKB:P07257}; Matrix side {ECO:0000250|UniProtKB:P07257}.	2.23971	0.00660173
Cytochrome c1, heme protein, mitochondrial (EC 7.1.1.8) (Complex III subunit 4) (Complex III subunit IV) (Cytochrome b-c1 complex subunit 4) (Ubiquinol-cytochrome-c reductase complex cytochrome c1 subunit) (Cytochrome c-1)	Cyc1	Q9D0M3	SUBCELLULAR LOCATION: Mitochondrion inner membrane {ECO:0000250|UniProtKB:P07143}; Single-pass membrane protein {ECO:0000250|UniProtKB:P07143}.	2.27211	0.0153756
F-actin-capping protein subunit alpha-1 (CapZ alpha-1)	Capza1 Cappa1	P47753	SUBCELLULAR LOCATION: Cytoplasm, cytoskeleton {ECO:0000250}.	2.28085	0.028499
Nck-associated protein 1 (NAP 1) (Brain protein H19) (MH19) (Membrane-associated protein HEM-2) (p125Nap1)	Nckap1 Hem2 Kiaa0587 Nap1	P28660	SUBCELLULAR LOCATION: Cell membrane {ECO:0000269|PubMed:14765121}; Single-pass membrane protein {ECO:0000269|PubMed:14765121}; Cytoplasmic side {ECO:0000269|PubMed:14765121}. Cell projection, lamellipodium membrane {ECO:0000269|PubMed:14765121}; Single-pa	2.28729	0.0418844
Cytochrome c oxidase subunit NDUFA4	Ndufa4	Q62425	SUBCELLULAR LOCATION: Mitochondrion inner membrane {ECO:0000250|UniProtKB:O00483}; Single-pass membrane protein {ECO:0000250|UniProtKB:O00483}.	2.28923	0.024296
ATP synthase subunit O, mitochondrial (ATP synthase peripheral stalk subunit OSCP) (Oligomycin sensitivity conferral protein) (OSCP)	Atp5po Atp5o D12Wsu28e	Q9DB20	SUBCELLULAR LOCATION: Mitochondrion {ECO:0000250}. Mitochondrion inner membrane {ECO:0000250}.	2.31027	0.00761986
ABC-type organic anion transporter ABCA8B (EC 7.6.2.-) (ATP-binding cassette sub-family A member 8B)	Abca8b Abca8 Kiaa0822	Q8K440	SUBCELLULAR LOCATION: Cell membrane {ECO:0000250|UniProtKB:O94911}; Multi-pass membrane protein {ECO:0000250|UniProtKB:O94911}. Basolateral cell membrane {ECO:0000269|PubMed:29300488}. Note=Predominantly expressed on the sinusoidal plasma membrane in hepa	2.32208	0.00651196
Kinesin family member 13B	Kif13b	E9Q4K7		2.34421	0.0141157
Cytochrome b-c1 complex subunit 9 (Complex III subunit 9) (Complex III subunit X) (Cytochrome c1 non-heme 7 kDa protein) (Ubiquinol-cytochrome c reductase complex 7.2 kDa protein)	Uqcr10	Q8R1I1	SUBCELLULAR LOCATION: Mitochondrion inner membrane {ECO:0000250|UniProtKB:P22289}; Single-pass membrane protein {ECO:0000250|UniProtKB:P22289}.	2.34657	0.0994435
Serine incorporator 5 (Axotomy-induced glycoprotein 3) (AIGP-3)	Serinc5 Aigp3	Q8BHJ6	SUBCELLULAR LOCATION: Cell membrane {ECO:0000250|UniProtKB:Q86VE9}; Multi-pass membrane protein {ECO:0000255}. Note=Localizes to the cell membrane, where it is efficiently incorporated into budding gammaretrovirus virions and impairs subsequent virion pen	2.34837	0.114218
Protein PALS2 (Dlgh4 protein) (MAGUK p55 subfamily member 6) (P55T protein) (Protein associated with Lin-7 2)	Pals2 Dlgh4 Mpp6	Q9JLB0	SUBCELLULAR LOCATION: Membrane; Peripheral membrane protein.	2.36026	0.00984168
Sodium/potassium-transporting ATPase subunit beta-1 (Sodium/potassium-dependent ATPase subunit beta-1)	Atp1b1 Atp4b	P14094	SUBCELLULAR LOCATION: Cell membrane {ECO:0000255}; Single-pass type II membrane protein {ECO:0000255}. Apical cell membrane {ECO:0000250|UniProtKB:P07340}; Single-pass type II membrane protein {ECO:0000255}. Cell membrane, sarcolemma {ECO:0000269|PubMed:2	2.36269	0.00344802
CD82 antigen (C33 antigen) (IA4) (Inducible membrane protein R2) (Metastasis suppressor Kangai-1 homolog) (CD antigen CD82)	Cd82 Kai1	P40237	SUBCELLULAR LOCATION: Cell membrane {ECO:0000250|UniProtKB:P27701}; Multi-pass membrane protein {ECO:0000255}.	2.36917	0.0122596
Cytochrome c oxidase subunit 4 isoform 1, mitochondrial (Cytochrome c oxidase polypeptide IV) (Cytochrome c oxidase subunit IV isoform 1) (COX IV-1)	Cox4i1 Cox4 Cox4a	P19783	SUBCELLULAR LOCATION: Mitochondrion inner membrane {ECO:0000250|UniProtKB:P00423}; Single-pass membrane protein {ECO:0000250|UniProtKB:P00423}.	2.41121	0.0228438
Spectrin alpha chain, non-erythrocytic 1 (Alpha-II spectrin) (Fodrin alpha chain)	Sptan1 Spna2 Spta2	P16546	SUBCELLULAR LOCATION: Cytoplasm, cytoskeleton. Cytoplasm, cell cortex. Note=Expressed along the cell membrane in podocytes and presumptive tubule cells during glomerulogenesis and is expressed along lateral cell margins in tubule cells. {ECO:0000250}.	2.4134	0.00179813
Electrogenic sodium bicarbonate cotransporter 1 (Sodium bicarbonate cotransporter) (Na(+)/HCO3(-) cotransporter) (Solute carrier family 4 member 4)	Slc4a4 Nbc1 Nbce1	O88343	SUBCELLULAR LOCATION: Basolateral cell membrane {ECO:0000269|PubMed:11171615}; Multi-pass membrane protein {ECO:0000269|PubMed:11171615}.	2.4208	0.0323213
Protein-glutamine gamma-glutamyltransferase K (EC 2.3.2.13) (Epidermal TGase) (Transglutaminase K) (TG(K)) (TGK) (TGase K) (Transglutaminase-1) (TGase-1)	Tgm1	Q9JLF6	SUBCELLULAR LOCATION: Membrane {ECO:0000250|UniProtKB:P22735}; Lipid-anchor {ECO:0000250|UniProtKB:P22735}.	2.4339	0.0126405
Coronin-1C (Coronin-3)	Coro1c	Q9WUM4	SUBCELLULAR LOCATION: Cell membrane {ECO:0000269|PubMed:19651142, ECO:0000269|PubMed:22364218, ECO:0000269|PubMed:25074804, ECO:0000269|PubMed:25925950}; Peripheral membrane protein {ECO:0000269|PubMed:19651142, ECO:0000269|PubMed:22364218, ECO:0000269|Pu	2.44226	0.0203622
Protein kinase C and casein kinase substrate in neurons protein 2 (Syndapin-2) (Syndapin-II) (SdpII)	Pacsin2	Q9WVE8	SUBCELLULAR LOCATION: Cytoplasm. Cytoplasm, cytoskeleton. Cytoplasmic vesicle membrane; Peripheral membrane protein; Cytoplasmic side. Cell projection, ruffle membrane; Peripheral membrane protein; Cytoplasmic side. Early endosome. Recycling endosome memb	2.44359	0.0422772
Phospholemman (FXYD domain-containing ion transport regulator 1) (Sodium/potassium-transporting ATPase subunit FXYD1)	Fxyd1 Plm	Q9Z239	SUBCELLULAR LOCATION: Cell membrane, sarcolemma {ECO:0000250|UniProtKB:P56513}; Single-pass type I membrane protein {ECO:0000255}. Apical cell membrane {ECO:0000250|UniProtKB:O08589}; Single-pass type I membrane protein {ECO:0000255}. Membrane, caveola {E	2.45003	0.0241773
F-actin-capping protein subunit beta (CapZ beta)	Capzb Cappb1	P47757	SUBCELLULAR LOCATION: Cytoplasm, cytoskeleton {ECO:0000250}.; SUBCELLULAR LOCATION: [Isoform 1]: Cytoplasm, myofibril, sarcomere, Z line {ECO:0000250}. Cytoplasm, myofibril, sarcomere {ECO:0000250}. Note=In cardiac muscle, isoform 1 is located at Z-disks	2.47408	0.00952086
Basigin (Basic immunoglobulin superfamily) (HT7 antigen) (Membrane glycoprotein gp42) (CD antigen CD147)	Bsg	P18572	SUBCELLULAR LOCATION: [Isoform 1]: Cell membrane {ECO:0000269|PubMed:11273674, ECO:0000269|PubMed:25957687}; Single-pass type I membrane protein {ECO:0000250|UniProtKB:P26453}. Photoreceptor inner segment {ECO:0000269|PubMed:11853760, ECO:0000269|PubMed:2	2.50044	0.0056658
Succinate dehydrogenase [ubiquinone] iron-sulfur subunit, mitochondrial (EC 1.3.5.1) (Iron-sulfur subunit of complex II) (Ip)	Sdhb	Q9CQA3	SUBCELLULAR LOCATION: Mitochondrion inner membrane {ECO:0000250}; Peripheral membrane protein {ECO:0000250}; Matrix side {ECO:0000250}.	2.50182	0.0180395
Solute carrier family 2, facilitated glucose transporter member 9 (Glucose transporter type 9) (GLUT-9) (Urate transporter)	Slc2a9 Glut9	Q3T9X0	SUBCELLULAR LOCATION: Basolateral cell membrane {ECO:0000269|PubMed:16293642, ECO:0000269|PubMed:25100214}; Multi-pass membrane protein {ECO:0000255}. Apical cell membrane {ECO:0000269|PubMed:25100214}; Multi-pass membrane protein {ECO:0000255}.	2.50397	0.010988
NADH dehydrogenase [ubiquinone] 1 beta subcomplex subunit 5, mitochondrial (Complex I-SGDH) (CI-SGDH) (NADH-ubiquinone oxidoreductase SGDH subunit)	Ndufb5	Q9CQH3	SUBCELLULAR LOCATION: Mitochondrion inner membrane {ECO:0000250|UniProtKB:O43674}; Single-pass membrane protein {ECO:0000250|UniProtKB:O43674}; Matrix side {ECO:0000250|UniProtKB:O43674}.	2.52281	0.0659097
Tetratricopeptide repeat protein 7A (TPR repeat protein 7A)	Ttc7a Ttc7	Q8BGB2	SUBCELLULAR LOCATION: Cytoplasm {ECO:0000250|UniProtKB:Q9ULT0}. Cell membrane {ECO:0000250|UniProtKB:Q86TV6}. Note=Localizes to the cytosol and is recruited to the plasma membrane following interaction with EFR3 (EFR3A or EFR3B). {ECO:0000250|UniProtKB:Q8	2.54752	0.0372259
Twinfilin-1 (Protein A6)	Twf1 Ptk9	Q91YR1	SUBCELLULAR LOCATION: Cytoplasm {ECO:0000269|PubMed:10669753}. Cytoplasm, cytoskeleton {ECO:0000269|PubMed:10669753}. Note=Diffuse cytoplasmic localization with perinuclear and G-actin-rich cortical actin structures sublocalization. Also found at membrane	2.58378	0.0382358
Palmitoyltransferase ZDHHC5 (EC 2.3.1.225) (Zinc finger DHHC domain-containing protein 5) (DHHC-5)	Zdhhc5 Kiaa1748	Q8VDZ4	SUBCELLULAR LOCATION: Cell membrane {ECO:0000269|PubMed:21820437}; Multi-pass membrane protein {ECO:0000255}.	2.59095	0.0513455
Tetraspanin-9 (Tspan-9) (Tetraspan NET-5)	Tspan9 Net5	Q8BJU2	SUBCELLULAR LOCATION: Membrane {ECO:0000305|PubMed:18795891}; Multi-pass membrane protein {ECO:0000305|PubMed:18795891}. Note=Colocalizes with GP6 in tetraspanin microdomains on the platelet surface.	2.59401	0.0853713
NADH dehydrogenase [ubiquinone] 1 alpha subcomplex subunit 12 (Complex I-B17.2) (CI-B17.2) (CIB17.2) (NADH-ubiquinone oxidoreductase subunit B17.2)	Ndufa12	Q7TMF3	SUBCELLULAR LOCATION: Mitochondrion inner membrane {ECO:0000250|UniProtKB:Q9UI09}; Peripheral membrane protein {ECO:0000255}; Matrix side {ECO:0000250|UniProtKB:Q9UI09}.	2.60008	0.053797
Band 4.1-like protein 5 (Erythrocyte membrane protein band 4.1-like 5)	Epb41l5 Epb4.1l5 Kiaa1548	Q8BGS1	SUBCELLULAR LOCATION: Cytoplasm {ECO:0000269|PubMed:17920587}. Cell junction, adherens junction {ECO:0000269|PubMed:17920587}. Cell membrane {ECO:0000269|PubMed:17920587}; Peripheral membrane protein {ECO:0000305}. Photoreceptor inner segment {ECO:0000250	2.61467	0.0649056
Monocarboxylate transporter 2 (MCT 2) (Solute carrier family 16 member 7)	Slc16a7 Mct2	O70451	SUBCELLULAR LOCATION: Cell membrane {ECO:0000250}; Multi-pass membrane protein {ECO:0000250}.	2.63211	0.0921922
Filamin-B (FLN-B) (ABP-280-like protein) (Actin-binding-like protein) (Beta-filamin)	Flnb	Q80X90	SUBCELLULAR LOCATION: Cytoplasm, cell cortex. Cytoplasm, cytoskeleton. Cytoplasm, cytoskeleton, stress fiber {ECO:0000250|UniProtKB:O75369}. Cytoplasm, myofibril, sarcomere, Z line {ECO:0000269|PubMed:26343497}.	2.63998	0.0120733
Phospholipid-transporting ATPase ABCA1 (EC 7.6.2.1) (ATP-binding cassette sub-family A member 1) (ATP-binding cassette transporter 1) (ABC-1) (ATP-binding cassette 1)	Abca1 Abc1	P41233	SUBCELLULAR LOCATION: Cell membrane {ECO:0000250|UniProtKB:O95477}; Multi-pass membrane protein {ECO:0000250|UniProtKB:O95477}. Endosome {ECO:0000250|UniProtKB:O95477}.	2.66432	0.00893854
Uncharacterized protein C2orf72 homolog		Q9CYS6		2.6716	0.0155181
Unconventional myosin-Id	Myo1d	Q5SYD0	SUBCELLULAR LOCATION: Cytoplasm {ECO:0000250|UniProtKB:Q63357}. Perikaryon {ECO:0000250|UniProtKB:Q63357}. Cell projection, dendrite {ECO:0000250|UniProtKB:Q63357}. Early endosome {ECO:0000250|UniProtKB:F1PRN2}. Cytoplasm, cell cortex {ECO:0000269|PubMed:	2.69187	0.0125505
Monocarboxylate transporter 1 (MCT 1) (Solute carrier family 16 member 1)	Slc16a1 Mct1	P53986	SUBCELLULAR LOCATION: Cell membrane {ECO:0000269|PubMed:21792931, ECO:0000269|PubMed:8603082}; Multi-pass membrane protein {ECO:0000255}.	2.69487	0.0120745
Sodium/bile acid cotransporter (Na(+)/bile acid cotransporter) (Na(+)/taurocholate transport protein) (Sodium/taurocholate cotransporting polypeptide) (Solute carrier family 10 member 1)	Slc10a1 Ntcp	O08705	SUBCELLULAR LOCATION: Membrane; Multi-pass membrane protein.	2.69731	0.0100302
PDZ and LIM domain protein 5 (Enigma homolog) (Enigma-like PDZ and LIM domains protein)	Pdlim5 Enh	Q8CI51	SUBCELLULAR LOCATION: Cell junction, synapse, postsynaptic density {ECO:0000250|UniProtKB:Q62920}. Cell junction, synapse, presynapse {ECO:0000250|UniProtKB:Q62920}. Cell junction, synapse, postsynapse {ECO:0000250|UniProtKB:Q62920}. Cytoplasm, cytosol {E	2.70252	0.0593412
Protein FAM126B	Fam126b D1Ertd53e	Q8C729	SUBCELLULAR LOCATION: Cytoplasm, cytosol {ECO:0000250|UniProtKB:Q9BYI3}. Cell membrane {ECO:0000250|UniProtKB:Q9BYI3}.	2.70493	0.0470836
FERM, ARHGEF and pleckstrin domain-containing protein 2 (FERM domain including RhoGEF) (FIR) (FERM, RhoGEF and pleckstrin domain-containing protein 2)	Farp2 Kiaa0793	Q91VS8		2.70732	0.0727801
Radixin (ESP10)	Rdx	P26043	SUBCELLULAR LOCATION: Cell membrane; Peripheral membrane protein; Cytoplasmic side. Cytoplasm, cytoskeleton. Cleavage furrow. Cell projection, microvillus {ECO:0000269|PubMed:9472040}. Note=Highly concentrated in the undercoat of the cell-to-cell adherens	2.71568	0.0157302
ATP synthase protein 8 (A6L) (F-ATPase subunit 8)	Mtatp8 Atp8 mt-Atp8	P03930	SUBCELLULAR LOCATION: Mitochondrion membrane; Single-pass membrane protein.	2.7297	0.0412052
NADH dehydrogenase [ubiquinone] flavoprotein 2, mitochondrial (EC 7.1.1.2) (NADH-ubiquinone oxidoreductase 24 kDa subunit)	Ndufv2	Q9D6J6	SUBCELLULAR LOCATION: Mitochondrion inner membrane {ECO:0000250|UniProtKB:P04394}; Peripheral membrane protein {ECO:0000250|UniProtKB:P04394}; Matrix side {ECO:0000250|UniProtKB:P04394}.	2.73314	0.0788388
Sodium- and chloride-dependent GABA transporter 3 (GAT-3) (Sodium- and chloride-dependent GABA transporter 4) (GAT-4) (Solute carrier family 6 member 11)	Slc6a11 Gabt3 Gabt4 Gat-4 Gat3 Gat4	P31650	SUBCELLULAR LOCATION: Membrane; Multi-pass membrane protein.	2.74827	0.0312879
Sodium- and chloride-dependent GABA transporter 2 (GAT-2) (Sodium- and chloride-dependent GABA transporter 3) (GAT-3) (Solute carrier family 6 member 13)	Slc6a13 Gabt2 Gabt3 Gat-3 Gat2 Gat3	P31649	SUBCELLULAR LOCATION: Cell membrane {ECO:0000269|PubMed:22896705}; Multi-pass membrane protein {ECO:0000269|PubMed:22896705}. Note=In the kidney, detected at the basolateral membranes of parts of proximal tubules.	2.74917	0.0366128
Sodium- and chloride-dependent taurine transporter (Solute carrier family 6 member 6)	Slc6a6 Taut	O35316	SUBCELLULAR LOCATION: Cell membrane {ECO:0000269|PubMed:1465453}; Multi-pass membrane protein {ECO:0000269|PubMed:1465453}.	2.75094	0.0320151
Protein tweety homolog 2 (mTTY2)	Ttyh2	Q3TH73	SUBCELLULAR LOCATION: Cell membrane {ECO:0000250}; Multi-pass membrane protein {ECO:0000250}.	2.76249	0.0160861
Scavenger receptor class B member 1 (SRB1) (SR-BI)	Scarb1 Srb1	Q61009	SUBCELLULAR LOCATION: Cell membrane {ECO:0000269|PubMed:9254074, ECO:0000269|PubMed:9614139}; Multi-pass membrane protein {ECO:0000250}. Membrane, caveola {ECO:0000269|PubMed:9614139}; Multi-pass membrane protein {ECO:0000250}. Note=Predominantly localize	2.77936	0.0151217
Cysteine and glycine-rich protein 3 (Cysteine-rich protein 3) (CRP3) (LIM domain protein, cardiac) (Muscle LIM protein)	Csrp3 Clp Mlp	P50462	SUBCELLULAR LOCATION: Nucleus {ECO:0000250|UniProtKB:P50463}. Cytoplasm {ECO:0000269|PubMed:18258855}. Cytoplasm, cytoskeleton {ECO:0000305}. Cytoplasm, myofibril, sarcomere, Z line {ECO:0000269|PubMed:18258855}. Cytoplasm, myofibril, sarcomere {ECO:00002	2.82399	0.191456
Beta-2-syntrophin (59 kDa dystrophin-associated protein A1 basic component 2) (Syntrophin-3) (SNT3) (Syntrophin-like) (SNTL)	Sntb2 Snt2b2	Q61235	SUBCELLULAR LOCATION: Membrane {ECO:0000269|PubMed:9214383}. Cytoplasmic vesicle, secretory vesicle membrane {ECO:0000269|PubMed:9214383}; Peripheral membrane protein {ECO:0000269|PubMed:9214383}. Cell junction {ECO:0000250}. Cytoplasm, cytoskeleton {ECO:	2.84322	0.023306
Epidermal growth factor receptor kinase substrate 8-like protein 2 (EPS8-like protein 2) (Epidermal growth factor receptor pathway substrate 8-related protein 2) (EPS8-related protein 2)	Eps8l2 Eps8r2	Q99K30	SUBCELLULAR LOCATION: Cytoplasm {ECO:0000250|UniProtKB:Q9H6S3}. Cell projection, stereocilium {ECO:0000269|PubMed:23918390}. Note=Localizes at the tips of the stereocilia of the inner and outer hair cells. {ECO:0000269|PubMed:23918390}.	2.84807	0.0522996
Solute carrier organic anion transporter family member 1A1 (Sodium-independent organic anion-transporting polypeptide 1) (OATP-1) (Solute carrier family 21 member 1)	Slco1a1 Oatp1a1 Slc21a1	Q9QXZ6	SUBCELLULAR LOCATION: Basolateral cell membrane {ECO:0000250}; Multi-pass membrane protein {ECO:0000250}.	2.87139	0.00640482
Excitatory amino acid transporter 2 (GLT-1) (Sodium-dependent glutamate/aspartate transporter 2) (Solute carrier family 1 member 2)	Slc1a2 Eaat2 Glt1	P43006	SUBCELLULAR LOCATION: Cell membrane {ECO:0000269|PubMed:7557442, ECO:0000269|PubMed:7698742, ECO:0000269|PubMed:9373176}; Multi-pass membrane protein {ECO:0000250|UniProtKB:P43004}.	2.91836	0.0438207
Protein 4.1 (P4.1) (4.1R) (Band 4.1) (Erythrocyte membrane protein band 4.1)	Epb41 Epb4.1 Kiaa4056	P48193	SUBCELLULAR LOCATION: Nucleus {ECO:0000250|UniProtKB:P11171}. Cytoplasm, cytoskeleton {ECO:0000250|UniProtKB:P11171}. Cytoplasm, cell cortex {ECO:0000250|UniProtKB:P11171}.	2.91976	0.0212652
Sulfate anion transporter 1 (SAT-1) (Solute carrier family 26 member 1)	Slc26a1 Sat1	P58735	SUBCELLULAR LOCATION: Cell membrane {ECO:0000269|PubMed:27210743}; Multi-pass membrane protein {ECO:0000255}. Basolateral cell membrane {ECO:0000250|UniProtKB:P45380}.	2.9302	0.00706279
Chloride intracellular channel protein 4 (mc3s5/mtCLIC)	Clic4	Q9QYB1	SUBCELLULAR LOCATION: Cytoplasm {ECO:0000250}. Cytoplasmic vesicle membrane {ECO:0000250}; Single-pass membrane protein {ECO:0000250}. Nucleus {ECO:0000250}. Cell membrane {ECO:0000250}; Single-pass membrane protein {ECO:0000250}. Mitochondrion {ECO:00002	2.94013	0.0293
FERM, ARHGEF and pleckstrin domain-containing protein 1 (FERM, RhoGEF and pleckstrin domain-containing protein 1)	Farp1	F8VPU2	SUBCELLULAR LOCATION: Cell membrane {ECO:0000269|PubMed:23209303}; Peripheral membrane protein {ECO:0000269|PubMed:23209303}; Cytoplasmic side {ECO:0000269|PubMed:23209303}. Cell junction, synapse {ECO:0000269|PubMed:23209303}. Cell junction, synapse, syn	2.99752	0.0305014
Plakophilin 2	Pkp2	Q9CQ73		3.00495	0.150054
Transmembrane protein 150A (Transmembrane protein 150)	Tmem150a Tmem150	Q91WN2	SUBCELLULAR LOCATION: Cell membrane {ECO:0000250|UniProtKB:Q86TG1}; Multi-pass membrane protein {ECO:0000250|UniProtKB:Q86TG1}. Note=Localizes mainly at the plasma membrane; only a minor fraction localizes on intracellular structures. {ECO:0000250|UniProt	3.00715	0.095576
ATP-binding cassette sub-family C member 6 (EC 7.6.2.-) (EC 7.6.2.3) (Multidrug resistance-associated protein 6)	Abcc6 Mrp6	Q9R1S7	SUBCELLULAR LOCATION: Basolateral cell membrane {ECO:0000269|PubMed:15888484, ECO:0000269|PubMed:23625951}; Multi-pass membrane protein {ECO:0000255, ECO:0000269|PubMed:23625951}.	3.02491	0.00822792
Dystrophin	Dmd	P11531	SUBCELLULAR LOCATION: Cell membrane, sarcolemma {ECO:0000269|PubMed:19109891}; Peripheral membrane protein {ECO:0000269|PubMed:19109891}; Cytoplasmic side {ECO:0000269|PubMed:19109891}. Cytoplasm, cytoskeleton {ECO:0000269|PubMed:19109891}. Cell junction,	3.06539	0.0290113
ABC-type organic anion transporter ABCA8A (EC 7.6.2.-) (ATP-binding cassette sub-family A member 8A)	Abca8a	Q8K442	SUBCELLULAR LOCATION: Cell membrane {ECO:0000250|UniProtKB:O94911}; Multi-pass membrane protein {ECO:0000250|UniProtKB:O94911}. Basolateral cell membrane {ECO:0000250|UniProtKB:Q8K440}. Note=Predominantly expressed on the sinusoidal plasma membrane. {ECO:	3.09138	0.0240101
ATP synthase subunit e, mitochondrial (ATPase subunit e) (ATP synthase membrane subunit e)	Atp5me Atp5i Atp5k Lfm-1 Lfm1	Q06185	SUBCELLULAR LOCATION: Mitochondrion. Mitochondrion inner membrane.	3.09766	0.116968
Spectrin beta chain	Sptbn2 Spnb3	Q68FG2		3.16391	0.0176216
Solute carrier family 2, facilitated glucose transporter member 2 (Glucose transporter type 2, liver) (GLUT-2)	Slc2a2 Glut2	P14246	SUBCELLULAR LOCATION: Cell membrane {ECO:0000250|UniProtKB:P11168}; Multi-pass membrane protein {ECO:0000255}.	3.19446	0.0155327
Disks large homolog 1 (Embryo-dlg/synapse-associated protein 97) (E-dlg/SAP97) (Synapse-associated protein 97) (SAP-97) (SAP97)	Dlg1 Dlgh1	Q811D0	SUBCELLULAR LOCATION: Membrane {ECO:0000250|UniProtKB:Q62696}; Peripheral membrane protein {ECO:0000250|UniProtKB:Q12959}. Basolateral cell membrane {ECO:0000250|UniProtKB:Q62696}. Endoplasmic reticulum membrane {ECO:0000250|UniProtKB:Q62696}. Cell juncti	3.3698	0.0393362
Actin-related protein 2/3 complex subunit 1B (Arp2/3 complex 41 kDa subunit) (p41-ARC)	Arpc1b	Q9WV32	SUBCELLULAR LOCATION: Cytoplasm, cytoskeleton {ECO:0000250|UniProtKB:O15143}. Nucleus {ECO:0000250|UniProtKB:O15143}.	3.44892	0.0511181
Ras GTPase-activating-like protein IQGAP2	Iqgap2	Q3UQ44		3.50423	0.00474917
Serine/threonine-protein kinase MRCK beta (EC 2.7.11.1) (CDC42-binding protein kinase beta) (DMPK-like beta) (Myotonic dystrophy kinase-related CDC42-binding kinase beta) (MRCK beta) (Myotonic dystrophy protein kinase-like beta)	Cdc42bpb Kiaa1124	Q7TT50	SUBCELLULAR LOCATION: Cytoplasm {ECO:0000250}. Cell membrane {ECO:0000250}; Peripheral membrane protein {ECO:0000250}; Cytoplasmic side {ECO:0000250}. Cell junction {ECO:0000250}. Cell projection, lamellipodium {ECO:0000250|UniProtKB:Q3UU96}. Note=Display	3.54084	0.0149496
Protein MTSS 1 (Metastasis suppressor protein 1) (Missing in metastasis protein)	Mtss1 Mim	Q8R1S4	SUBCELLULAR LOCATION: Cytoplasm, cytoskeleton.	3.5428	0.151244
C2 domain-containing protein 2	C2cd2 Kiaa4045	E9Q3C1	SUBCELLULAR LOCATION: Membrane {ECO:0000305}; Single-pass membrane protein {ECO:0000305}.	3.57255	0.0818641
Protein scribble homolog (Scribble) (Protein LAP4)	Scrib Kiaa0147 Lap4 Scrib1	Q80U72	SUBCELLULAR LOCATION: Cell membrane {ECO:0000269|PubMed:18329370}; Peripheral membrane protein {ECO:0000269|PubMed:18329370}. Cell junction {ECO:0000250|UniProtKB:Q14160}. Cell junction, adherens junction {ECO:0000250|UniProtKB:Q14160}. Cell projection, l	3.64602	0.0684218
Aquaporin-9 (AQP-9) (Aquaglyceroporin-9)	Aqp9	Q9JJJ3	SUBCELLULAR LOCATION: Cell membrane {ECO:0000250|UniProtKB:P56627}; Multi-pass membrane protein {ECO:0000250|UniProtKB:P56627}.	3.71724	0.0245237
Plastin-3 (T-plastin)	Pls3	Q99K51	SUBCELLULAR LOCATION: Cytoplasm {ECO:0000250}.	3.75328	0.0308991
Actin-related protein 2/3 complex subunit 2 (Arp2/3 complex 34 kDa subunit) (p34-ARC)	Arpc2	Q9CVB6	SUBCELLULAR LOCATION: Cytoplasm, cytoskeleton {ECO:0000250|UniProtKB:O15144}. Cell projection {ECO:0000250|UniProtKB:O15144}. Cell junction, synapse, synaptosome {ECO:0000269|PubMed:24153177}. Nucleus {ECO:0000250|UniProtKB:O15144}.	3.77855	0.0336761
[truncated: 24 more rows]
