# Supplementary material for: SWATH-Based Comprehensive Determination of the Localization of Apical and Basolateral Membrane Proteins Using Mouse Liver as a Model Tissue
Source: Biomedicines. 2022 Feb 5;10(2):383. doi: 10.3390/biomedicines10020383 (PMC8962430; doi:10.3390/biomedicines10020383)
Supplement: Supplementary file 1 [file biomedicines-10-00383-s001.zip › Table S3.xlsx]

## Sheet: Table S3
Table S3 The p values of proteins listed in Table 1
The mean and variance of 7-both localized proteins in Figure 1 were 1.04 and 0.0227, respectively. The variances (n=4) in B/A ratios were also calculated for each protein in Table 1. Using these values, student t-test followed by Bonferroni correction showed that each B/A ratio for all the proteins listed in Table 1 is significantly different from the distribution of B/A ratios of 7-both localize…
Protein names	Gene names	Accession No	Functional classification	Subcellular location	Basolateral/Apical ratio	SEM	Bonferroni-adjusted p value
Dipeptidase 1 (DPEP-1) (EC 3.4.13.19) (Beta-lactamase) (EC 3.5.2.6) (Membrane-bound dipeptidase 1) (MBD-1) (Microsomal dipeptidase) (Renal dipeptidase)	Dpep1 Mbd1 Rdp	P31428	Enzyme	SUBCELLULAR LOCATION: Apical cell membrane {ECO:0000250|UniProtKB:P16444}; Lipid-anchor, GPI-anchor {ECO:0000250|UniProtKB:P16444}. Cell projection, microvillus membrane {ECO:0000250|UniProtKB:P16444}; Lipid-anchor, GPI-anchor {ECO:0000250|UniProtKB:P1644	0.273417	0.00608246	4.7296e-05
ADP-ribosyl cyclase/cyclic ADP-ribose hydrolase 2 (EC 3.2.2.6) (ADP-ribosyl cyclase 2) (Antigen BP3) (BP-3 alloantigen) (Bone marrow stromal antigen 1) (BST-1) (Cyclic ADP-ribose hydrolase 2) (cADPr hydrolase 2) (Leukocyte antigen 65) (Ly-65) (CD antigen	Bst1 Bp-3 Bp3 Ly65	Q64277	Enzyme	SUBCELLULAR LOCATION: Cell membrane; Lipid-anchor, GPI-anchor.	0.289772	0.00191665	1.90474e-05
Transmembrane protein 59 (Thymic dendritic cell-derived factor 1)	Tmem59 ORF18 Tdcf1	Q9QY73	Uncharacterized	SUBCELLULAR LOCATION: Late endosome membrane {ECO:0000250|UniProtKB:Q9BXS4}; Single-pass type I membrane protein {ECO:0000255}. Lysosome membrane {ECO:0000250|UniProtKB:Q9BXS4}; Single-pass type I membrane protein {ECO:0000255}. Cell membrane {ECO:0000250	0.291236	0.00943634	7.81209e-06
Dipeptidyl peptidase 4 (EC 3.4.14.5) (Dipeptidyl peptidase IV) (DPP IV) (T-cell activation antigen CD26) (Thymocyte-activating molecule) (THAM) (CD antigen CD26) [Cleaved into: Dipeptidyl peptidase 4 membrane form (Dipeptidyl peptidase IV membrane form);	Dpp4 Cd26	P28843	Enzyme	SUBCELLULAR LOCATION: [Dipeptidyl peptidase 4 soluble form]: Secreted. Note=Detected in the serum and the seminal fluid. {ECO:0000250}.; SUBCELLULAR LOCATION: Cell membrane; Single-pass type II membrane protein. Apical cell membrane {ECO:0000250}; Single-	0.301288	0.000325803	3.18427e-06
ADP-ribosyl cyclase/cyclic ADP-ribose hydrolase 1 (EC 3.2.2.6) (2'-phospho-ADP-ribosyl cyclase) (2'-phospho-ADP-ribosyl cyclase/2'-phospho-cyclic-ADP-ribose transferase) (EC 2.4.99.20) (2'-phospho-cyclic-ADP-ribose transferase) (ADP-ribosyl cyclase 1) (AD	Cd38	P56528	Enzyme	SUBCELLULAR LOCATION: Membrane; Single-pass type II membrane protein.	0.333747	0.0012131	2.22515e-06
Syndecan-4 (SYND4) (Ryudocan core protein)	Sdc4	O35988	Proteoglycan	SUBCELLULAR LOCATION: Membrane {ECO:0000255}; Single-pass type I membrane protein {ECO:0000255}. Secreted {ECO:0000269|PubMed:10684261}. Note=Shedding of the ectodomain produces a soluble form. {ECO:0000269|PubMed:10684261}.	0.340319	0.00472282	1.11521e-06
Lysosome-associated membrane glycoprotein 1 (LAMP-1) (Lysosome-associated membrane protein 1) (120 kDa lysosomal membrane glycoprotein) (CD107 antigen-like family member A) (LGP-120) (Lysosomal membrane glycoprotein A) (LGP-A) (P2B) (CD antigen CD107a)	Lamp1 Lamp-1	P11438	CD antigen	SUBCELLULAR LOCATION: Cell membrane {ECO:0000269|PubMed:23847195}; Single-pass type I membrane protein {ECO:0000255}. Endosome membrane {ECO:0000250|UniProtKB:P11279}; Single-pass type I membrane protein {ECO:0000255}. Lysosome membrane {ECO:0000250|UniPr	0.356287	0.0010997	6.82276e-07
Transmembrane protein 176A (Gene signature 188) (Kidney-expressed gene 2 protein)	Tmem176a Gs188 Keg2	Q9DCS1	Uncharacterized	SUBCELLULAR LOCATION: Membrane {ECO:0000305}; Multi-pass membrane protein {ECO:0000305}.	0.362768	0.00932114	4.00145e-07
Folate receptor beta (FR-beta) (Folate receptor 2) (Folate-binding protein 2)	Folr2 Fbp2 Folbp2	Q05685	Receptor	SUBCELLULAR LOCATION: Cell membrane {ECO:0000250}; Lipid-anchor, GPI-anchor {ECO:0000250}.	0.36691	0.0097037	2.17648e-07
Endoglin (Cell surface MJ7/18 antigen) (CD antigen CD105)	Eng Edg	Q63961	CD antigen	SUBCELLULAR LOCATION: Cell membrane {ECO:0000269|PubMed:8125301}; Single-pass type I membrane protein {ECO:0000305|PubMed:8125301}.	0.378318	0.00248632	1.35965e-07
V-type proton ATPase subunit E 1 (V-ATPase subunit E 1) (V-ATPase 31 kDa subunit) (p31) (Vacuolar proton pump subunit E 1)	Atp6v1e1 Atp6e Atp6e2	P50518	Pump	SUBCELLULAR LOCATION: Apical cell membrane {ECO:0000269|PubMed:29993276}.	0.383015	0.00960269	8.61029e-08
Ectonucleoside triphosphate diphosphohydrolase 8 (E-NTPDase 8) (NTPDase 8) (NTPDase8) (EC 3.6.1.5)	Entpd8	Q8K0L2	Enzyme	SUBCELLULAR LOCATION: Cell membrane {ECO:0000250}; Multi-pass membrane protein {ECO:0000250}.	0.386473	0.00364996	4.82964e-08
Solute carrier family 46 member 3	Slc46a3	Q9DC26	Transporter	SUBCELLULAR LOCATION: Membrane {ECO:0000305}; Multi-pass membrane protein {ECO:0000305}.	0.389945	0.00429567	2.96518e-08
Integrin alpha-9	Itga9	B8JK39	Integrin	SUBCELLULAR LOCATION: Membrane {ECO:0000255}; Single-pass type I membrane protein {ECO:0000255}.	0.399106	0.0140933	2.49022e-08
Ectonucleoside triphosphate diphosphohydrolase 1 (NTPDase 1) (EC 3.6.1.5) (Ecto-ATP diphosphohydrolase 1) (Ecto-ATPDase 1) (Ecto-ATPase 1) (Ecto-apyrase) (Lymphoid cell activation antigen) (CD antigen CD39)	Entpd1 Cd39	P55772	Enzyme	SUBCELLULAR LOCATION: Membrane {ECO:0000305}; Multi-pass membrane protein {ECO:0000305}.	0.399998	0.0108393	1.41261e-08
CD44 antigen (Extracellular matrix receptor III) (ECMR-III) (GP90 lymphocyte homing/adhesion receptor) (HUTCH-I) (Hermes antigen) (Hyaluronate receptor) (Lymphocyte antigen 24) (Ly-24) (Phagocytic glycoprotein 1) (PGP-1) (Phagocytic glycoprotein I) (PGP-I	Cd44 Ly-24	P15379	CD antigen	SUBCELLULAR LOCATION: Cell membrane {ECO:0000269|PubMed:17403031, ECO:0000269|PubMed:25065622}; Single-pass type I membrane protein {ECO:0000269|PubMed:17403031}. Cell projection, microvillus {ECO:0000269|PubMed:9472040}. Note=Colocalizes with actin in me	0.40459	0.0168532	1.08109e-08
Aminopeptidase N (AP-N) (mAPN) (EC 3.4.11.2) (Alanyl aminopeptidase) (Aminopeptidase M) (AP-M) (Membrane protein p161) (Microsomal aminopeptidase) (CD antigen CD13)	Anpep Lap-1 Lap1	P97449	Enzyme	SUBCELLULAR LOCATION: Cell membrane {ECO:0000269|PubMed:8805662}; Single-pass type II membrane protein {ECO:0000250|UniProtKB:P15144}. Note=Also found as a soluble form. {ECO:0000250|UniProtKB:P15144}.	0.405976	0.000657875	5.70806e-09
40S ribosomal protein SA (37 kDa laminin receptor precursor) (37LRP) (37 kDa oncofetal antigen) (37/67 kDa laminin receptor) (LRP/LR) (67 kDa laminin receptor) (67LR) (Laminin receptor 1) (LamR) (Laminin-binding protein precursor p40) (LBP/p40) (OFA/iLRP)	Rpsa Lamr1 P40-8	P14206	Receptor	SUBCELLULAR LOCATION: Cell membrane. Cytoplasm. Nucleus. Note=67LR is found at the surface of the plasma membrane, with its C-terminal laminin-binding domain accessible to extracellular ligands. 37LRP is found at the cell surface, in the cytoplasm and in	0.406848	0.0013591	3.62896e-09
Lysosome-associated membrane glycoprotein 2 (LAMP-2) (Lysosome-associated membrane protein 2) (CD107 antigen-like family member B) (Lysosomal membrane glycoprotein type B) (LGP-B) (CD antigen CD107b)	Lamp2 Lamp-2	P17047	CD antigen	SUBCELLULAR LOCATION: Cell membrane {ECO:0000250|UniProtKB:P13473}; Single-pass type I membrane protein {ECO:0000255|PROSITE-ProRule:PRU00740}. Endosome membrane {ECO:0000250|UniProtKB:P13473}; Single-pass type I membrane protein {ECO:0000255|PROSITE-ProR	0.410221	0.000608439	2.55614e-09
Ectonucleotide pyrophosphatase/phosphodiesterase family member 3 (E-NPP 3) (Phosphodiesterase I beta) (PD-Ibeta) (Phosphodiesterase I/nucleotide pyrophosphatase 3) (CD antigen CD203c) [Includes: Alkaline phosphodiesterase I (EC 3.1.4.1); Nucleotide pyroph	Enpp3	Q6DYE8	Enzyme	SUBCELLULAR LOCATION: Cell membrane {ECO:0000269|PubMed:25692702}; Single-pass type II membrane protein {ECO:0000250|UniProtKB:O14638}. Apical cell membrane {ECO:0000250|UniProtKB:O14638}; Single-pass type II membrane protein {ECO:0000250|UniProtKB:O14638	0.410657	0.00852683	1.72742e-09
Zinc transporter ZIP4 (Activated in W/Wv mouse stomach 2) (mAWMS2) (Solute carrier family 39 member 4) (Zrt- and Irt-like protein 4) (ZIP-4)	Slc39a4 Zip4	Q78IQ7	Transporter	SUBCELLULAR LOCATION: Cell membrane {ECO:0000269|PubMed:14612438}; Multi-pass membrane protein {ECO:0000269|PubMed:14612438}. Recycling endosome membrane {ECO:0000269|PubMed:14612438}; Multi-pass membrane protein {ECO:0000269|PubMed:14612438}. Note=Coloca	0.413893	0.0150871	1.37916e-09
5'-nucleotidase (5'-NT) (EC 3.1.3.5) (Ecto-5'-nucleotidase) (CD antigen CD73)	Nt5e Nt5 Nte	Q61503	Enzyme	SUBCELLULAR LOCATION: Cell membrane {ECO:0000250}; Lipid-anchor, GPI-anchor {ECO:0000250}.	0.414363	0.00227142	8.03786e-10
Platelet endothelial cell adhesion molecule (PECAM-1) (CD antigen CD31)	Pecam1 Pecam Pecam-1	Q08481	CD antigen	SUBCELLULAR LOCATION: Cell membrane {ECO:0000250|UniProtKB:P16284}; Single-pass type I membrane protein {ECO:0000250|UniProtKB:P16284}. Membrane raft {ECO:0000250|UniProtKB:P16284}. Cell junction {ECO:0000250|UniProtKB:P16284}. Note=Localizes to the later	0.432502	0.0049168	1.11483e-09
Sushi domain-containing protein 2	Susd2	Q9DBX3	Other	SUBCELLULAR LOCATION: Cell membrane {ECO:0000250|UniProtKB:Q9UGT4}; Single-pass type I membrane protein {ECO:0000305}.	0.436633	0.00527188	9.04049e-10
Melanoregulin (Dilute suppressor protein) (Whn-dependent transcript 2)	Mreg Dsu Gm974 Wdt2	Q6NVG5	Other	SUBCELLULAR LOCATION: Apical cell membrane {ECO:0000269|PubMed:17260955}; Peripheral membrane protein {ECO:0000269|PubMed:17260955}. Melanosome membrane {ECO:0000269|PubMed:22275436, ECO:0000269|PubMed:22940130}; Lipid-anchor {ECO:0000269|PubMed:22940130}	0.436954	0.00710831	6.4158e-10
Cell surface hyaluronidase (EC 3.2.1.35) (Cell migration-inducing hyaluronidase 2) (Transmembrane protein 2)	Cemip2 Kiaa1412 Tmem2	Q5FWI3	Enzyme	SUBCELLULAR LOCATION: Cell membrane {ECO:0000250|UniProtKB:Q9UHN6}; Single-pass type II membrane protein {ECO:0000250|UniProtKB:Q9UHN6}.	0.438203	0.00222889	4.60933e-10
Aspartate aminotransferase, mitochondrial (mAspAT) (EC 2.6.1.1) (EC 2.6.1.7) (Fatty acid-binding protein) (FABP-1) (Glutamate oxaloacetate transaminase 2) (Kynurenine aminotransferase 4) (Kynurenine aminotransferase IV) (Kynurenine--oxoglutarate transamin	Got2 Got-2	P05202	Enzyme	SUBCELLULAR LOCATION: Mitochondrion matrix. Cell membrane {ECO:0000269|PubMed:7878064}.	0.443736	0.00207417	4.16459e-10
Guanine nucleotide-binding protein G(i) subunit alpha-2 (Adenylate cyclase-inhibiting G alpha protein)	Gnai2 Gnai-2	P08752	GPCR related molecules	SUBCELLULAR LOCATION: Cytoplasm {ECO:0000250}. Cytoplasm, cytoskeleton, microtubule organizing center, centrosome {ECO:0000250}. Cell membrane {ECO:0000250}. Membrane {ECO:0000250|UniProtKB:P04899}; Lipid-anchor {ECO:0000250|UniProtKB:P04899}. Note=Locali	0.448924	0.00157979	3.77789e-10
Choline transporter-like protein 2 (Solute carrier family 44 member 2)	Slc44a2 Ctl2	Q8BY89	Transporter	SUBCELLULAR LOCATION: Membrane {ECO:0000250}; Multi-pass membrane protein {ECO:0000250}.	0.449359	0.00923326	2.92039e-10
Alpha/beta hydrolase domain-containing protein 17B (Abhydrolase domain-containing protein 17B) (EC 3.1.2.22)	Abhd17b	Q7M759	Enzyme	SUBCELLULAR LOCATION: Cell membrane {ECO:0000269|PubMed:27307232}; Lipid-anchor {ECO:0000269|PubMed:27307232}; Cytoplasmic side {ECO:0000269|PubMed:27307232}. Recycling endosome membrane {ECO:0000269|PubMed:27307232}; Lipid-anchor {ECO:0000269|PubMed:2730	0.450408	0.0201092	2.65012e-10
Alkaline phosphatase, tissue-nonspecific isozyme (AP-TNAP) (TNAP) (TNSALP) (EC 3.1.3.1) (Alkaline phosphatase 2) (Alkaline phosphatase liver/bone/kidney isozyme) (Phosphoamidase) (Phosphocreatine phosphatase) (EC 3.9.1.1)	Alpl Akp-2 Akp2	P09242	Enzyme	SUBCELLULAR LOCATION: Cell membrane {ECO:0000250|UniProtKB:P05186}; Lipid-anchor, GPI-anchor {ECO:0000250|UniProtKB:P05186}. Extracellular vesicle membrane {ECO:0000269|PubMed:19874193, ECO:0000269|PubMed:23942722}; Lipid-anchor, GPI-anchor {ECO:0000269|P	0.454023	0.00400443	1.90235e-10
MTOR-associated protein MEAK7 (MEAK7) (TBC/LysM-associated domain-containing protein 1) (TLD domain-containing protein 1)	Meak7 Kiaa1609 Tldc1	Q8K0P3	Other	SUBCELLULAR LOCATION: Membrane {ECO:0000250|UniProtKB:Q6P9B6}. Cytoplasm {ECO:0000250|UniProtKB:Q6P9B6}. Lysosome {ECO:0000250|UniProtKB:Q6P9B6}.	0.457905	0.00407983	1.72123e-10
Ras-related protein Rab-1A (EC 3.6.5.2) (YPT1-related protein)	Rab1A Rab1	P62821	Ras related molecule	SUBCELLULAR LOCATION: Golgi apparatus {ECO:0000250|UniProtKB:P62820}. Endoplasmic reticulum {ECO:0000250|UniProtKB:P62820}. Early endosome {ECO:0000250|UniProtKB:P62820}. Cytoplasm, cytosol {ECO:0000250|UniProtKB:P62820}. Membrane {ECO:0000250|UniProtKB:P	0.459632	0.00337487	1.41059e-10
Ras-related protein Rab-9A (Sid 99)	Rab9a Rab9 Sid99	Q9R0M6	Ras related molecule	SUBCELLULAR LOCATION: Cell membrane {ECO:0000250|UniProtKB:P51151}; Lipid-anchor {ECO:0000305}; Cytoplasmic side {ECO:0000305}. Endoplasmic reticulum membrane {ECO:0000250|UniProtKB:P51151}. Golgi apparatus membrane {ECO:0000250|UniProtKB:P51151}. Late en	0.462891	0.00463849	1.27437e-10
Phosphatidylcholine translocator ABCB4 (EC 7.6.2.1) (ATP-binding cassette sub-family B member 4) (Multidrug resistance protein 2) (Multidrug resistance protein 3) (P-glycoprotein 2) (P-glycoprotein 3)	Abcb4 Mdr2 Pgy-2 Pgy2	P21440	Transporter	SUBCELLULAR LOCATION: Cell membrane {ECO:0000269|PubMed:23468132, ECO:0000269|PubMed:8106172, ECO:0000269|PubMed:8615769}; Multi-pass membrane protein {ECO:0000255|PROSITE-ProRule:PRU00441}. Apical cell membrane {ECO:0000269|PubMed:1381362}; Multi-pass me	0.464322	0.000607181	1.04125e-10
Ragulator complex protein LAMTOR1 (Late endosomal/lysosomal adaptor and MAPK and MTOR activator 1) (Lipid raft adaptor protein p18)	Lamtor1	Q9CQ22	Other	SUBCELLULAR LOCATION: Late endosome membrane {ECO:0000250}; Lipid-anchor {ECO:0000250}; Cytoplasmic side {ECO:0000250}. Lysosome membrane {ECO:0000250}; Lipid-anchor {ECO:0000250}; Cytoplasmic side {ECO:0000250}. Cell membrane {ECO:0000250|UniProtKB:Q6IAA	0.470306	0.00234412	1.11262e-10
Nitric oxide synthase, endothelial (EC 1.14.13.39) (Constitutive NOS) (cNOS) (EC-NOS) (Endothelial NOS) (eNOS) (NOS type III) (NOSIII)	Nos3 Ecnos	P70313	Enzyme	SUBCELLULAR LOCATION: Membrane, caveola {ECO:0000250}. Cytoplasm, cytoskeleton {ECO:0000250}. Golgi apparatus {ECO:0000250}. Cell membrane {ECO:0000250}. Note=Specifically associates with actin cytoskeleton in the G2 phase of the cell cycle, which is favo	0.474945	0.00662738	1.14091e-10
EH domain-containing protein 3	Ehd3 Ehd2	Q9QXY6	Other	SUBCELLULAR LOCATION: Recycling endosome membrane {ECO:0000250|UniProtKB:Q9NZN3, ECO:0000305|PubMed:12121420}; Peripheral membrane protein {ECO:0000305}; Cytoplasmic side {ECO:0000305}. Cell membrane {ECO:0000250|UniProtKB:Q9NZN3}; Peripheral membrane pro	0.47527	0.00393768	9.01523e-11
Ras-related protein Rab-35	Rab35	Q6PHN9	Ras related molecule	SUBCELLULAR LOCATION: Cell membrane {ECO:0000250|UniProtKB:Q15286}; Lipid-anchor {ECO:0000305}; Cytoplasmic side {ECO:0000305}. Membrane, clathrin-coated pit {ECO:0000250|UniProtKB:Q15286}. Cytoplasmic vesicle, clathrin-coated vesicle {ECO:0000250|UniProt	0.478826	0.00220736	8.68961e-11
Stimulated by retinoic acid gene 6 protein-like (STRA6-like protein) (Retinol-binding protein 4 receptor 2) (RBP4 receptor 2)	Stra6l Rbpr2	Q9DBN1	Receptor	SUBCELLULAR LOCATION: Cell membrane {ECO:0000269|PubMed:23105095}; Multi-pass membrane protein {ECO:0000255}.	0.482828	0.00163056	8.72822e-11
Broad substrate specificity ATP-binding cassette transporter ABCG2 (EC 7.6.2.2) (ATP-binding cassette sub-family G member 2) (Breast cancer resistance protein 1 homolog) (Urate exporter) (CD antigen CD338)	Abcg2 Abcp Bcrp1	Q7TMS5	Transporter	SUBCELLULAR LOCATION: Cell membrane {ECO:0000250|UniProtKB:Q9UNQ0}; Multi-pass membrane protein {ECO:0000255}. Apical cell membrane {ECO:0000269|PubMed:12429862}; Multi-pass membrane protein {ECO:0000255}. Mitochondrion membrane {ECO:0000250|UniProtKB:Q9U	0.483006	0.000990244	7.08329e-11
Low affinity immunoglobulin gamma Fc region receptor II (Fc gamma receptor IIB) (Fc-gamma RII) (Fc-gamma-RIIB) (FcRII) (IgG Fc receptor II beta) (Lymphocyte antigen 17) (Ly-17) (CD antigen CD32)	Fcgr2 Fcgr2b Ly-17	P08101	Receptor	SUBCELLULAR LOCATION: Cell membrane; Single-pass type I membrane protein.; SUBCELLULAR LOCATION: [Isoform IIB1]: Cytoplasm, cytoskeleton. Note=Binds the cytoskeleton and is not localized in endocytotic pits.; SUBCELLULAR LOCATION: [Isoform IIB3]: Secreted	0.483239	0.00384365	5.83673e-11
CSC1-like protein 1 (Transmembrane protein 63A)	Tmem63a Kiaa0792	Q91YT8	Channel	SUBCELLULAR LOCATION: Lysosome membrane {ECO:0000250|UniProtKB:O94886}; Multi-pass membrane protein {ECO:0000255}. Cell membrane {ECO:0000269|PubMed:27045885, ECO:0000269|PubMed:30382938}; Multi-pass membrane protein {ECO:0000255}.	0.489634	0.0132419	7.48984e-11
Bis(5'-adenosyl)-triphosphatase enpp4 (EC 3.6.1.29) (AP3A hydrolase) (AP3Aase) (Ectonucleotide pyrophosphatase/phosphodiesterase family member 4) (E-NPP 4) (NPP-4)	Enpp4 Kiaa0879	Q8BTJ4	Enzyme	SUBCELLULAR LOCATION: Cell membrane {ECO:0000250}; Single-pass type I membrane protein.	0.490075	0.00534027	5.90221e-11
Bile salt export pump (EC 7.6.2.-) (ATP-binding cassette sub-family B member 11) (Sister of P-glycoprotein)	Abcb11 Bsep Spgp	Q9QY30	Transporter	SUBCELLULAR LOCATION: Apical cell membrane {ECO:0000250|UniProtKB:O70127}; Multi-pass membrane protein {ECO:0000250|UniProtKB:O70127}. Recycling endosome membrane {ECO:0000250|UniProtKB:O70127}; Multi-pass membrane protein {ECO:0000250|UniProtKB:O70127}.	0.492123	0.000322834	5.44515e-11
Receptor-type tyrosine-protein phosphatase C (EC 3.1.3.48) (Leukocyte common antigen) (L-CA) (Lymphocyte antigen 5) (Ly-5) (T200) (CD antigen CD45)	Ptprc Ly-5	P06800	Receptor	SUBCELLULAR LOCATION: Cell membrane {ECO:0000250|UniProtKB:P08575}; Single-pass type I membrane protein {ECO:0000255}. Membrane raft {ECO:0000250|UniProtKB:P08575}. Note=Colocalized with DPP4 in membrane rafts. {ECO:0000250|UniProtKB:P08575}.	0.496435	0.00335565	5.93866e-11
Cell division control protein 42 homolog (EC 3.6.5.2) (G25K GTP-binding protein)	Cdc42	P60766	Rho	SUBCELLULAR LOCATION: Cell membrane {ECO:0000269|PubMed:22461490}; Lipid-anchor {ECO:0000305}; Cytoplasmic side {ECO:0000305}. Midbody {ECO:0000250|UniProtKB:P60953}. Cytoplasm, cytoskeleton, microtubule organizing center, centrosome {ECO:0000250|UniProtK	0.501181	0.00398701	6.71158e-11
Calcitonin gene-related peptide type 1 receptor (CGRP type 1 receptor) (Calcitonin receptor-like receptor)	Calcrl Crlr	Q9R1W5	Receptor	SUBCELLULAR LOCATION: Cell membrane; Multi-pass membrane protein.	0.502653	0.00561114	6.23146e-11
Protein disulfide-isomerase (PDI) (EC 5.3.4.1) (Cellular thyroid hormone-binding protein) (Endoplasmic reticulum resident protein 59) (ER protein 59) (ERp59) (Prolyl 4-hydroxylase subunit beta) (p55)	P4hb Pdia1	P09103	Enzyme	SUBCELLULAR LOCATION: Endoplasmic reticulum {ECO:0000250|UniProtKB:P07237}. Endoplasmic reticulum lumen {ECO:0000250|UniProtKB:P07237}. Melanosome {ECO:0000250|UniProtKB:P07237}. Cell membrane {ECO:0000269|PubMed:21670307}; Peripheral membrane protein {EC	0.509868	0.00168216	8.32473e-11
Antigen-presenting glycoprotein CD1d1 (CD antigen CD1d.1)	Cd1d1 Cd1.1	P11609	CD antigen	SUBCELLULAR LOCATION: Cell membrane {ECO:0000269|PubMed:11754812}; Single-pass type I membrane protein {ECO:0000269|PubMed:11754812}. Endosome membrane {ECO:0000269|PubMed:11754812}. Lysosome membrane {ECO:0000269|PubMed:11754812}. Note=Subject to intrace	0.510871	0.0046961	7.61871e-11
V-type proton ATPase subunit B, brain isoform (V-ATPase subunit B 2) (Endomembrane proton pump 58 kDa subunit) (Vacuolar proton pump subunit B 2)	Atp6v1b2 Atp6b2 Vat2	P62814	Pump	SUBCELLULAR LOCATION: Apical cell membrane {ECO:0000269|PubMed:15013950, ECO:0000269|PubMed:16174750, ECO:0000269|PubMed:17898041, ECO:0000269|PubMed:29993276}. Melanosome {ECO:0000250|UniProtKB:P21281}. Cytoplasm {ECO:0000269|PubMed:15013950, ECO:0000269	0.512513	0.00392965	7.23448e-11
Phospholipid phosphatase 1 (EC 3.1.3.-) (EC 3.1.3.106) (EC 3.1.3.4) (EC 3.1.3.81) (35 kDa PAP) (mPAP) (Hydrogen peroxide-inducible protein 53) (Hic53) (Lipid phosphate phosphohydrolase 1) (PAP2-alpha) (Phosphatidate phosphohydrolase type 2a) (Phosphatidic	Plpp1 Hpic53 Lpp1 Ppap2a	Q61469	Enzyme	SUBCELLULAR LOCATION: Cell membrane {ECO:0000269|PubMed:10359651, ECO:0000269|PubMed:17379599, ECO:0000269|PubMed:19215222}; Multi-pass membrane protein {ECO:0000255}. Apical cell membrane {ECO:0000250|UniProtKB:O14494}; Multi-pass membrane protein {ECO:0	0.513676	0.0134334	7.15901e-11
High affinity immunoglobulin epsilon receptor subunit gamma (Fc receptor gamma-chain) (FcRgamma) (Fc-epsilon RI-gamma) (IgE Fc receptor subunit gamma) (FceRI gamma)	Fcer1g Fce1g	P20491	Receptor	SUBCELLULAR LOCATION: Cell membrane {ECO:0000250}; Single-pass type I membrane protein {ECO:0000250}.	0.517676	0.00948396	7.80405e-11
Atrial natriuretic peptide receptor 1 (EC 4.6.1.2) (Atrial natriuretic peptide receptor type A) (ANP-A) (ANPR-A) (NPR-A) (Guanylate cyclase A) (GC-A)	Npr1 Npra	P18293	Receptor	SUBCELLULAR LOCATION: Membrane; Single-pass type I membrane protein.	0.518127	0.00967519	6.96747e-11
Type 1 phosphatidylinositol 4,5-bisphosphate 4-phosphatase (Type 1 PtdIns-4,5-P2 4-Ptase) (EC 3.1.3.78) (PtdIns-4,5-P2 4-Ptase I) (Transmembrane protein 55B)	Pip4p1 Tmem55b	Q3TWL2	Enzyme	SUBCELLULAR LOCATION: Late endosome membrane {ECO:0000269|PubMed:29378918}; Multi-pass membrane protein {ECO:0000255}. Lysosome membrane {ECO:0000269|PubMed:29644770}; Multi-pass membrane protein {ECO:0000255}. Cell membrane {ECO:0000269|PubMed:29378918};	0.518832	0.00392595	6.15517e-11
ATP-binding cassette sub-family G member 8 (EC 7.6.2.-) (Sterolin-2)	Abcg8	Q9DBM0	Transporter	SUBCELLULAR LOCATION: Cell membrane {ECO:0000269|PubMed:12208867, ECO:0000269|PubMed:18402465, ECO:0000305|PubMed:16352607}; Multi-pass membrane protein {ECO:0000305}. Apical cell membrane {ECO:0000269|PubMed:12208867, ECO:0000269|PubMed:14504269, ECO:000	0.519769	0.00726034	5.80087e-11
Lysosomal cobalamin transport escort protein LMBD1 (LMBD1) (LMBR1 domain-containing protein 1) (Protein N90b)	Lmbrd1	Q8K0B2	Other	SUBCELLULAR LOCATION: Endoplasmic reticulum membrane {ECO:0000250|UniProtKB:Q9NUN5}. Lysosome membrane {ECO:0000250|UniProtKB:Q9NUN5}; Multi-pass membrane protein {ECO:0000255}. Cell membrane {ECO:0000269|PubMed:24078630}; Multi-pass membrane protein {ECO	0.523131	0.00825247	6.4651e-11
Glypican-4 (K-glypican) [Cleaved into: Secreted glypican-4]	Gpc4	P51655	Other	SUBCELLULAR LOCATION: Cell membrane; Lipid-anchor, GPI-anchor; Extracellular side.; SUBCELLULAR LOCATION: [Secreted glypican-4]: Secreted, extracellular space {ECO:0000250}.	0.523285	0.0119521	5.89036e-11
Solute carrier family 2, facilitated glucose transporter member 8 (Glucose transporter type 8) (GLUT-8) (Glucose transporter type X1)	Slc2a8 Glut8 GlutX1	Q9JIF3	Transporter	SUBCELLULAR LOCATION: Cell membrane {ECO:0000269|PubMed:10860996}; Multi-pass membrane protein {ECO:0000255}. Cytoplasmic vesicle membrane {ECO:0000250|UniProtKB:Q9JJZ1}; Multi-pass membrane protein {ECO:0000255}. Note=Principally intracellular. May move	0.524442	0.016531	5.90155e-11
Rho-related GTP-binding protein RhoG (Sid 10750)	Rhog Arhg Sid10750	P84096	Rho	SUBCELLULAR LOCATION: Cell membrane {ECO:0000305}; Lipid-anchor {ECO:0000305}; Cytoplasmic side {ECO:0000305}.	0.526093	0.00471652	5.3483e-11
G protein-coupled receptor 155 (GPR155 variant 1)	Gpr155	A2AWR3	GPCR related molecules	SUBCELLULAR LOCATION: Membrane {ECO:0000256|ARBA:ARBA00004141}; Multi-pass membrane protein {ECO:0000256|ARBA:ARBA00004141}.	0.52707	0.00261036	5.05302e-11
Proton-coupled folate transporter (Heme carrier protein 1) (PCFT/HCP1) (Solute carrier family 46 member 1)	Slc46a1 D11Ertd18e Hcp1 Pcft	Q6PEM8	Transporter	SUBCELLULAR LOCATION: Apical cell membrane {ECO:0000269|PubMed:16143108}; Multi-pass membrane protein {ECO:0000269|PubMed:16143108}. Cytoplasm {ECO:0000269|PubMed:16143108}. Note=Localizes to the apical membrane of intestinal cells in iron-deficient cells	0.529625	0.00532675	5.45722e-11
ATP-binding cassette sub-family B member 6 (ABC-type heme transporter ABCB6) (EC 7.6.2.5)	Abcb6	Q9DC29	Transporter	SUBCELLULAR LOCATION: Cell membrane {ECO:0000250|UniProtKB:Q9NP58}; Multi-pass membrane protein {ECO:0000255}. Mitochondrion outer membrane {ECO:0000269|PubMed:17006453}; Multi-pass membrane protein {ECO:0000255}. Endoplasmic reticulum membrane {ECO:00002	0.531504	0.00109785	5.5348e-11
Protein disulfide-isomerase A6 (EC 5.3.4.1) (Thioredoxin domain-containing protein 7)	Pdia6 Txndc7	Q922R8	Enzyme	SUBCELLULAR LOCATION: Endoplasmic reticulum lumen {ECO:0000250|UniProtKB:Q15084}. Cell membrane {ECO:0000250|UniProtKB:Q15084}. Melanosome {ECO:0000250|UniProtKB:Q15084}.	0.53297	0.00113591	5.51736e-11
Endothelin-converting enzyme 1 (ECE-1) (EC 3.4.24.71)	Ece1	Q4PZA2	Enzyme	SUBCELLULAR LOCATION: Cell membrane {ECO:0000250}; Single-pass type II membrane protein {ECO:0000250}.	0.536191	0.00237607	6.31625e-11
P2X purinoceptor 4 (P2X4) (ATP receptor) (Purinergic receptor)	P2rx4 P2x4	Q9JJX6	Receptor	SUBCELLULAR LOCATION: Membrane {ECO:0000250|UniProtKB:Q99571}; Multi-pass membrane protein {ECO:0000255}.	0.551807	0.00160881	1.87265e-10
Disintegrin and metalloproteinase domain-containing protein 23 (ADAM 23) (Metalloproteinase-like, disintegrin-like, and cysteine-rich protein 3) (MDC-3)	Adam23 Mdc3	Q9R1V7	Enzyme	SUBCELLULAR LOCATION: Cell membrane {ECO:0000305}; Single-pass type I membrane protein {ECO:0000305}.; SUBCELLULAR LOCATION: [Isoform Gamma]: Secreted.	0.552439	0.0390025	2.91653e-10
Macrophage mannose receptor 1 (MMR) (CD antigen CD206)	Mrc1	Q61830	Receptor	SUBCELLULAR LOCATION: Endosome membrane {ECO:0000250}; Single-pass type I membrane protein {ECO:0000250}. Cell membrane {ECO:0000250}; Single-pass type I membrane protein {ECO:0000250}.	0.554292	0.000317063	1.87089e-10
N-acetylated-alpha-linked acidic dipeptidase 2 (EC 3.4.17.21) (Glutamate carboxypeptidase III) (GCPIII) (N-acetylaspartylglutamate peptidase II) (NAAG-peptidase II) (N-acetylated-alpha-linked acidic dipeptidase II) (NAALADase II)	Naalad2	Q9CZR2	Enzyme	SUBCELLULAR LOCATION: Cell membrane {ECO:0000250|UniProtKB:Q04609}; Single-pass type II membrane protein {ECO:0000250|UniProtKB:Q04609}.	0.557292	0.00821789	2.20253e-10
Glutamyl aminopeptidase (EAP) (EC 3.4.11.7) (Aminopeptidase A) (AP-A) (BP-1/6C3 antigen) (CD antigen CD249)	Enpep	P16406	Enzyme	SUBCELLULAR LOCATION: Cell membrane {ECO:0000250|UniProtKB:Q07075}; Single-pass type II membrane protein.	0.560566	0.000606639	2.54826e-10
Bone marrow stromal antigen 2 (BST-2) (HM1.24 antigen) (CD antigen CD317)	Bst2	Q8R2Q8	CD antigen	SUBCELLULAR LOCATION: Golgi apparatus, trans-Golgi network. Cell membrane; Single-pass type II membrane protein. Cell membrane {ECO:0000250}; Lipid-anchor, GPI-anchor {ECO:0000250}. Late endosome {ECO:0000250}. Membrane raft {ECO:0000250}. Cytoplasm {ECO:	0.562995	0.00245754	2.83626e-10
ATP-binding cassette sub-family C member 2 (EC 7.6.2.-) (EC 7.6.2.2) (EC 7.6.2.3) (Canalicular multispecific organic anion transporter 1) (Multidrug resistance-associated protein 2)	Abcc2	Q8VI47	Transporter	SUBCELLULAR LOCATION: Apical cell membrane {ECO:0000250|UniProtKB:Q92887}; Multi-pass membrane protein {ECO:0000255}.	0.563719	0.000779295	2.75753e-10
Band 4.1-like protein 2 (Erythrocyte membrane protein band 4.1-like 2) (Generally expressed protein 4.1) (4.1G)	Epb41l2 Epb4.1l2	O70318	Other	SUBCELLULAR LOCATION: Cytoplasm, cytoskeleton {ECO:0000250}. Cytoplasm, cell cortex {ECO:0000250|UniProtKB:O43491}. Cell membrane {ECO:0000250|UniProtKB:O43491}.	0.568356	0.00341352	3.69124e-10
Dysferlin (Dystrophy-associated fer-1-like protein) (Fer-1-like protein 1)	Dysf Fer1l1	Q9ESD7	Other	SUBCELLULAR LOCATION: Cell membrane, sarcolemma; Single-pass type II membrane protein. Cytoplasmic vesicle membrane; Single-pass type II membrane protein. Cell membrane {ECO:0000250}. Note=Colocalizes, during muscle differentiation, with BIN1 in the T-tub	0.568673	0.000952736	3.48775e-10
V-type proton ATPase subunit a	Tcirg1 Oc116	Q9JHF5	Pump	SUBCELLULAR LOCATION: Membrane {ECO:0000256|ARBA:ARBA00004141}; Multi-pass membrane protein {ECO:0000256|ARBA:ARBA00004141}.	0.574291	0.000824295	5.08048e-10
Lysine--tRNA ligase (EC 2.7.7.-) (EC 6.1.1.6) (Lysyl-tRNA synthetase) (LysRS)	Kars1 Kars	Q99MN1	Enzyme	SUBCELLULAR LOCATION: Cytoplasm, cytosol {ECO:0000250|UniProtKB:Q15046}. Cytoplasm {ECO:0000250|UniProtKB:Q15046}. Nucleus {ECO:0000250|UniProtKB:Q15046}. Cell membrane {ECO:0000250|UniProtKB:Q15046}; Peripheral membrane protein {ECO:0000250|UniProtKB:Q15	0.575241	0.0132479	5.3652e-10
Transmembrane 9 superfamily member 4	Tm9sf4 Kiaa0255	Q8BH24	Uncharacterized	SUBCELLULAR LOCATION: Membrane {ECO:0000255}; Multi-pass membrane protein {ECO:0000255}. Golgi apparatus {ECO:0000250|UniProtKB:Q92544}. Early endosome {ECO:0000250|UniProtKB:Q92544}.	0.578496	0.00157234	6.18726e-10
Myoferlin (Fer-1-like protein 3)	Myof Fer1l3 Kiaa1207	Q69ZN7	Other	SUBCELLULAR LOCATION: Cell membrane {ECO:0000250}; Single-pass type II membrane protein {ECO:0000250}. Nucleus membrane {ECO:0000250}; Single-pass type II membrane protein {ECO:0000250}. Cytoplasmic vesicle membrane {ECO:0000250}; Single-pass type II memb	0.583598	0.00582264	8.84089e-10
Caveolin-1	Cav1 Cav	P49817	Scaffold protein	SUBCELLULAR LOCATION: Golgi apparatus membrane {ECO:0000250}; Peripheral membrane protein {ECO:0000250}. Cell membrane {ECO:0000250}; Peripheral membrane protein {ECO:0000250}. Membrane, caveola {ECO:0000269|PubMed:19546242, ECO:0000269|PubMed:21610094};	0.584083	0.00586384	8.60983e-10
SID1 transmembrane family member 2	Sidt2	Q8CIF6	Other	SUBCELLULAR LOCATION: Lysosome membrane {ECO:0000269|PubMed:20965152, ECO:0000269|PubMed:27046251, ECO:0000269|PubMed:28724756}; Multi-pass membrane protein {ECO:0000269|PubMed:20965152}. Cell membrane {ECO:0000250|UniProtKB:Q8NBJ9}. Note=Mainly localizes	0.585769	0.00369258	9.21788e-10
Retinoic acid early-inducible protein 1-delta (RAE-1-delta)	Raet1d	Q9JI58	Other	SUBCELLULAR LOCATION: Cell membrane {ECO:0000269|PubMed:10894171}; Lipid-anchor, GPI-anchor {ECO:0000269|PubMed:10894171}.	0.586554	0.0139258	9.70205e-10
Receptor of activated protein C kinase 1 (12-3) (Guanine nucleotide-binding protein subunit beta-2-like 1) (Receptor for activated C kinase) (Receptor of activated protein kinase C 1) (p205) [Cleaved into: Receptor of activated protein C kinase 1, N-termi	Rack1 Gnb2-rs1 Gnb2l1	P68040	Receptor	SUBCELLULAR LOCATION: Cell membrane {ECO:0000250|UniProtKB:P63244}; Peripheral membrane protein {ECO:0000250|UniProtKB:P63244}. Cytoplasm {ECO:0000269|PubMed:20093473}. Cytoplasm, perinuclear region {ECO:0000250|UniProtKB:P63244}. Nucleus {ECO:0000269|Pub	0.58753	0.00214245	9.3883e-10
Monoglyceride lipase (MGL) (EC 3.1.1.23) (Monoacylglycerol lipase) (MAGL)	Mgll	O35678	Enzyme	SUBCELLULAR LOCATION: Cytoplasm, cytosol {ECO:0000269|PubMed:18096503}. Membrane; Peripheral membrane protein {ECO:0000269|PubMed:18096503}.	0.590028	0.00468655	1.09379e-09
C-type lectin domain family 4 member G	Clec4g	Q8BNX1	Other	SUBCELLULAR LOCATION: Cell membrane {ECO:0000250|UniProtKB:Q6UXB4}; Single-pass type II membrane protein {ECO:0000250|UniProtKB:Q6UXB4}.	0.590199	0.00191989	1.04108e-09
Putative sodium-coupled neutral amino acid transporter 7 (Solute carrier family 38 member 7)	Slc38a7 Snat7	Q8BWH0	Transporter	SUBCELLULAR LOCATION: Membrane {ECO:0000269|PubMed:21511949}; Multi-pass membrane protein {ECO:0000269|PubMed:21511949}. Note=In neurons, located in soma and axons.	0.590968	0.00567775	1.05627e-09
V-type proton ATPase subunit D (V-ATPase subunit D) (V-ATPase 28 kDa accessory protein) (Vacuolar proton pump subunit D)	Atp6v1d Atp6m Vatd	P57746	Pump	SUBCELLULAR LOCATION: Membrane {ECO:0000305}; Peripheral membrane protein {ECO:0000305}; Cytoplasmic side {ECO:0000305}. Note=Localizes to centrosome and the base of the cilium. {ECO:0000250}.	0.592061	0.00828946	1.10507e-09
ATP-binding cassette sub-family G member 5 (EC 7.6.2.-) (Sterolin-1)	Abcg5	Q99PE8	Transporter	SUBCELLULAR LOCATION: Cell membrane {ECO:0000269|PubMed:12208867, ECO:0000269|PubMed:18402465, ECO:0000305|PubMed:16352607}; Multi-pass membrane protein {ECO:0000305}. Apical cell membrane {ECO:0000269|PubMed:12208867, ECO:0000269|PubMed:14504269, ECO:000	0.595711	0.0106256	1.44104e-09
Immunity-related GTPase family M protein 1 (EC 3.6.5.-) (Interferon-inducible GTPase 3) (Interferon-inducible protein 1) (LPS-stimulated RAW 264.7 macrophage protein 47) (LRG-47)	Irgm1 Ifi1 Iigp3 Irgm	Q60766	Other	SUBCELLULAR LOCATION: Golgi apparatus membrane. Cell membrane. Cytoplasmic vesicle, phagosome membrane. Cytoplasmic vesicle, autophagosome membrane. Lysosome membrane. Late endosome membrane. Cell projection, phagocytic cup. Note=Behaves like an integral	0.598718	0.00183388	1.71557e-09
Syntaxin-8 (Syntaxin-like protein 3I35)	Stx8	O88983	Other	SUBCELLULAR LOCATION: Membrane {ECO:0000250}; Single-pass type IV membrane protein {ECO:0000250}. Note=Preferentially associated with the early endosome. To a lesser extent, also present in late endosome, the plasma membrane and coated pits (By similarity	0.603967	0.00318288	2.55347e-09
Interleukin-6 receptor subunit beta (IL-6 receptor subunit beta) (IL-6R subunit beta) (IL-6R-beta) (IL-6RB) (Interleukin-6 signal transducer) (Membrane glycoprotein 130) (gp130) (Oncostatin-M receptor subunit alpha) (CD antigen CD130)	Il6st	Q00560	Receptor	SUBCELLULAR LOCATION: Cell membrane {ECO:0000250|UniProtKB:P40189}; Single-pass type I membrane protein {ECO:0000255}.	0.607206	0.00652437	3.2316e-09
Glutathione hydrolase 6 (EC 3.4.19.13) (Gamma-glutamyltransferase 6) (GGT 6) (EC 2.3.2.2) (Gamma-glutamyltranspeptidase 6) [Cleaved into: Glutathione hydrolase 6 heavy chain; Glutathione hydrolase 6 light chain]	Ggt6	Q6PDE7	Enzyme	SUBCELLULAR LOCATION: Membrane {ECO:0000250}; Single-pass type II membrane protein {ECO:0000250}.	0.610173	0.0108771	4.04584e-09
Plasma membrane calcium-transporting ATPase 4 (PMCA4) (EC 7.2.2.10)	Atp2b4	Q6Q477	Pump	SUBCELLULAR LOCATION: Membrane {ECO:0000250|UniProtKB:P23634}; Multi-pass membrane protein {ECO:0000255}. Cell projection, cilium, flagellum membrane {ECO:0000269|PubMed:15078889}; Multi-pass membrane protein {ECO:0000255}.	0.610516	0.00567734	3.89949e-09
Endothelial cell-selective adhesion molecule	Esam Esam1	Q925F2	Adhesion molecule	SUBCELLULAR LOCATION: Cell junction, adherens junction {ECO:0000305}. Cell junction, tight junction {ECO:0000305}. Cell membrane {ECO:0000305}; Single-pass type I membrane protein {ECO:0000305}.	0.615113	0.0300448	6.77121e-09
Ras-related protein Rab-5A (EC 3.6.5.2)	Rab5a nnyRab5a	Q9CQD1	Ras related molecule	SUBCELLULAR LOCATION: Cell membrane {ECO:0000250|UniProtKB:P20339}; Lipid-anchor {ECO:0000250|UniProtKB:P20339}; Cytoplasmic side {ECO:0000250|UniProtKB:P18066}. Early endosome membrane {ECO:0000250|UniProtKB:P20339}; Lipid-anchor {ECO:0000250|UniProtKB:P	0.620214	0.00826372	8.2934e-09
Integrin alpha-1 (CD49 antigen-like family member A) (Laminin and collagen receptor) (VLA-1) (CD antigen CD49a)	Itga1	Q3V3R4	Integrin	SUBCELLULAR LOCATION: Membrane {ECO:0000250}; Single-pass type I membrane protein {ECO:0000250}.	0.621854	0.00204805	9.03853e-09
Platelet glycoprotein 4 (Glycoprotein IIIb) (GPIIIB) (PAS IV) (PAS-4) (Platelet glycoprotein IV) (GPIV) (CD antigen CD36)	Cd36	Q08857	CD antigen	SUBCELLULAR LOCATION: Cell membrane {ECO:0000269|PubMed:23395392}; Multi-pass membrane protein {ECO:0000255}. Apical cell membrane {ECO:0000269|PubMed:16276419, ECO:0000269|PubMed:21610069}. Membrane raft {ECO:0000250|UniProtKB:P16671}. Golgi apparatus {E	0.625507	0.00599811	1.19904e-08
Stabilin-1 (Fasciclin, EGF-like, laminin-type EGF-like and link domain-containing scavenger receptor 1) (FEEL-1)	Stab1 Feel1	Q8R4Y4	Receptor	SUBCELLULAR LOCATION: Membrane {ECO:0000305}; Single-pass type I membrane protein {ECO:0000305}.	0.628016	0.00128315	1.42277e-08
Cathepsin B (EC 3.4.22.1) (Cathepsin B1) [Cleaved into: Cathepsin B light chain; Cathepsin B heavy chain]	Ctsb	P10605	Enzyme	SUBCELLULAR LOCATION: Lysosome {ECO:0000269|PubMed:12782676}. Melanosome {ECO:0000250|UniProtKB:P07858}. Secreted, extracellular space {ECO:0000269|PubMed:12782676}. Apical cell membrane {ECO:0000269|PubMed:12782676}; Peripheral membrane protein {ECO:0000	0.6293	0.00254738	1.53422e-08
Aldo-keto reductase family 1 member A1 (EC 1.1.1.2) (EC 1.1.1.33) (EC 1.1.1.372) (EC 1.1.1.54) (Alcohol dehydrogenase [NADP(+)]) (Aldehyde reductase) (Glucuronate reductase) (EC 1.1.1.19) (Glucuronolactone reductase) (EC 1.1.1.20)	Akr1a1 Akr1a4	Q9JII6	Enzyme	SUBCELLULAR LOCATION: Cytoplasm, cytosol {ECO:0000269|PubMed:15769935}. Apical cell membrane {ECO:0000269|PubMed:15769935}.	0.631655	0.00714204	1.83258e-08
Stabilin-2 (Fasciclin, EGF-like, laminin-type EGF-like and link domain-containing scavenger receptor 2) (FEEL-2) [Cleaved into: Short form stabilin-2]	Stab2 Feel2 Hare	Q8R4U0	Receptor	SUBCELLULAR LOCATION: Cytoplasm {ECO:0000250|UniProtKB:Q8WWQ8}. Cell membrane {ECO:0000269|PubMed:15572036}; Single-pass type I membrane protein {ECO:0000269|PubMed:15572036}.	0.633572	0.00129929	2.06843e-08
Solute carrier family 12 member 9 (Cation-chloride cotransporter-interacting protein 1) (Potassium-chloride transporter 9)	Slc12a9 Cip1 Slc12a8	Q99MR3	Transporter	SUBCELLULAR LOCATION: Cell membrane {ECO:0000250}; Multi-pass membrane protein {ECO:0000250}.	0.634701	0.00737177	2.23032e-08
Ferric-chelate reductase 1 (EC 1.-.-.-) (Stromal cell-derived receptor 2) (SDR-2)	FRRS1 Sdfr2 Sdr2	Q8K385	Enzyme	SUBCELLULAR LOCATION: Membrane {ECO:0000305}; Multi-pass membrane protein {ECO:0000305}.	0.639556	0.00758705	3.2928e-08
Protein FAM234B	Fam234b Kiaa1467	Q8BYI8	Other	SUBCELLULAR LOCATION: Membrane {ECO:0000255}; Single-pass membrane protein {ECO:0000255}. Golgi outpost {ECO:0000250|UniProtKB:D3ZWJ9}. Cytoplasm, cytoskeleton, microtubule organizing center {ECO:0000250|UniProtKB:D3ZWJ9}. Note=Localizes to the postsynapt	0.639722	0.0176471	3.40712e-08
Rho-related GTP-binding protein RhoB	Rhob Arhb	P62746	Rho	SUBCELLULAR LOCATION: Late endosome membrane {ECO:0000269|PubMed:14597666}; Lipid-anchor {ECO:0000269|PubMed:14597666}. Cell membrane {ECO:0000269|PubMed:14597666}; Lipid-anchor {ECO:0000269|PubMed:14597666}. Nucleus {ECO:0000269|PubMed:14597666}. Cleavag	0.643097	0.0114448	4.27259e-08
Integrin alpha-L (CD11 antigen-like family member A) (Leukocyte adhesion glycoprotein LFA-1 alpha chain) (LFA-1A) (Leukocyte function-associated molecule 1 alpha chain) (Lymphocyte antigen 15) (Ly-15) (CD antigen CD11a)	Itgal Lfa-1 Ly-15	P24063	Integrin	SUBCELLULAR LOCATION: Cell membrane {ECO:0000250|UniProtKB:P20701}; Single-pass type I membrane protein {ECO:0000255}.	0.647686	0.0246333	6.77238e-08
Ras-related protein R-Ras (EC 3.6.5.-) (p23)	Rras	P10833	Ras related molecule	SUBCELLULAR LOCATION: Cell membrane {ECO:0000250}; Lipid-anchor {ECO:0000250}; Cytoplasmic side {ECO:0000250}. Note=Inner surface of plasma membrane possibly with attachment requiring acylation of the C-terminal cysteine (By similarity with RAS).	0.648446	0.00385952	6.27654e-08
Carboxypeptidase D (EC 3.4.17.22) (Metallocarboxypeptidase D) (gp180)	Cpd	O89001	Enzyme	SUBCELLULAR LOCATION: Cell membrane {ECO:0000250|UniProtKB:Q90240}; Single-pass type I membrane protein {ECO:0000255}.	0.64922	0.0110764	6.66664e-08
Beta-1,4-galactosyltransferase 1 (Beta-1,4-GalTase 1) (Beta4Gal-T1) (b4Gal-T1) (EC 2.4.1.-) (Beta-N-acetylglucosaminyl-glycolipid beta-1,4-galactosyltransferase) (Beta-N-acetylglucosaminylglycopeptide beta-1,4-galactosyltransferase) (EC 2.4.1.38) (Lactose	B4galt1 Ggtb Ggtb2	P15535	Enzyme	SUBCELLULAR LOCATION: [Isoform Long]: Golgi apparatus, Golgi stack membrane {ECO:0000269|PubMed:18511602}; Single-pass type II membrane protein. Cell membrane; Single-pass type II membrane protein. Cell surface. Cell projection, filopodium {ECO:0000269|Pu	0.649814	0.00456751	6.70345e-08
Ras-related protein Rab-5C (EC 3.6.5.2)	Rab5c	P35278	Ras related molecule	SUBCELLULAR LOCATION: Cell membrane {ECO:0000250|UniProtKB:P20339}; Lipid-anchor {ECO:0000250|UniProtKB:P20339}; Cytoplasmic side {ECO:0000250|UniProtKB:P20339}. Early endosome membrane {ECO:0000250|UniProtKB:P20339}; Lipid-anchor {ECO:0000250|UniProtKB:P	0.652595	0.0130088	8.55504e-08
IgG receptor FcRn large subunit p51 (FcRn) (IgG Fc fragment receptor transporter alpha chain) (Neonatal Fc receptor)	Fcgrt Fcrn	Q61559	Receptor	SUBCELLULAR LOCATION: Cell membrane {ECO:0000250|UniProtKB:P13599}; Single-pass type I membrane protein {ECO:0000255}. Endosome membrane {ECO:0000250|UniProtKB:P55899}.	0.654656	0.00326603	9.69526e-08
All-trans retinoic acid-induced differentiation factor (Apoptosis-related protein 3) (APR-3)	Atraid Apr3	Q6PGD0	Other	SUBCELLULAR LOCATION: Nucleus envelope {ECO:0000250|UniProtKB:Q6UW56}. Cell membrane {ECO:0000250}; Single-pass membrane protein {ECO:0000250|UniProtKB:Q6UW56}. Note=Colocalizes with NELL1 on the nuclear envelope and the perinuclear region. {ECO:0000250|U	0.657054	0.0339316	1.42904e-07
Pituitary tumor-transforming gene 1 protein-interacting protein (Pituitary tumor-transforming gene protein-binding factor) (PBF) (PTTG-binding factor)	Pttg1ip	Q8R143	Other	SUBCELLULAR LOCATION: Cell membrane {ECO:0000250}; Single-pass type I membrane protein {ECO:0000250}. Cytoplasm {ECO:0000250}. Nucleus {ECO:0000250}. Note=May be cytoplasmic and nuclear. {ECO:0000250}.	0.657148	0.00851771	1.16071e-07
Ras-related protein Rab-18	Rab18	P35293	Ras related molecule	SUBCELLULAR LOCATION: Apical cell membrane {ECO:0000269|PubMed:7706395}. Lipid droplet {ECO:0000250|UniProtKB:Q9NP72}.	0.659696	0.0083952	1.41599e-07
Rab GDP dissociation inhibitor beta (Rab GDI beta) (GDI-3) (Guanosine diphosphate dissociation inhibitor 2) (GDI-2)	Gdi2 Gdi3	Q61598	Other	SUBCELLULAR LOCATION: Cytoplasm {ECO:0000250}. Membrane {ECO:0000250}; Peripheral membrane protein {ECO:0000250}.	0.661136	0.0103982	1.58004e-07
Transmembrane 7 superfamily member 3 (NARP1)	Tm7sf3	Q9CRG1	Uncharacterized	SUBCELLULAR LOCATION: Cell membrane {ECO:0000250|UniProtKB:Q9NS93}; Multi-pass membrane protein {ECO:0000255}.	0.662262	0.0115505	1.71244e-07
4-hydroxyphenylpyruvate dioxygenase (EC 1.13.11.27) (4-hydroxyphenylpyruvic acid oxidase) (4HPPD) (HPD) (HPPDase) (F Alloantigen) (F protein)	Hpd	P49429	Enzyme	SUBCELLULAR LOCATION: Cytoplasm {ECO:0000250}. Membrane {ECO:0000250}; Peripheral membrane protein {ECO:0000250}.	0.667502	0.00108857	2.58991e-07
Glycoprotein-N-acetylgalactosamine 3-beta-galactosyltransferase 1 (EC 2.4.1.122) (Core 1 O-glycan T-synthase) (T-syn) (Core 1 UDP-galactose:N-acetylgalactosamine-alpha-R beta 1,3-galactosyltransferase 1) (Core 1 beta1,3-galactosyltransferase 1) (C1GalT1)	C1galt1 Plt1	Q9JJ06	Enzyme	SUBCELLULAR LOCATION: Membrane; Single-pass type II membrane protein.	0.675284	0.00927072	5.05934e-07
Hereditary hemochromatosis protein homolog	Hfe Mr2	P70387	Other	SUBCELLULAR LOCATION: Cell membrane {ECO:0000250|UniProtKB:Q30201}; Single-pass type I membrane protein {ECO:0000250|UniProtKB:Q30201}.	0.67821	0.0139764	6.50432e-07
Disintegrin and metalloproteinase domain-containing protein 10 (ADAM 10) (EC 3.4.24.81) (Kuzbanian protein homolog) (Mammalian disintegrin-metalloprotease) (CD antigen CD156c)	Adam10 Kuz Madm	O35598	Enzyme	SUBCELLULAR LOCATION: Cell membrane {ECO:0000269|PubMed:23676497, ECO:0000269|PubMed:26668317, ECO:0000269|PubMed:30463011}; Single-pass type I membrane protein {ECO:0000305}. Golgi apparatus membrane {ECO:0000250|UniProtKB:O14672}; Single-pass type I mem	0.683	0.00348326	9.37703e-07
Alpha-enolase (EC 4.2.1.11) (2-phospho-D-glycerate hydro-lyase) (Enolase 1) (Non-neural enolase) (NNE)	Eno1 Eno-1	P17182	Enzyme	SUBCELLULAR LOCATION: Cytoplasm {ECO:0000250}. Cell membrane {ECO:0000250}. Note=Can translocate to the plasma membrane in either the homodimeric (alpha/alpha) or heterodimeric (alpha/gamma) form (By similarity). ENO1 is localized to the M-band. {ECO:0000	0.684118	0.00318722	1.01447e-06
Leukocyte surface antigen CD47 (Integrin-associated protein) (IAP) (CD antigen CD47)	Cd47	Q61735	CD antigen	SUBCELLULAR LOCATION: Cell membrane {ECO:0000269|PubMed:7691831}; Multi-pass membrane protein {ECO:0000269|PubMed:7691831}.	0.685945	0.00276208	1.16692e-06
Leucyl-cystinyl aminopeptidase (Cystinyl aminopeptidase) (EC 3.4.11.3) (Oxytocinase) (OTase)	Lnpep	Q8C129	Enzyme	SUBCELLULAR LOCATION: Cell membrane {ECO:0000250}; Single-pass type II membrane protein {ECO:0000250}. Endomembrane system {ECO:0000250}; Single-pass type II membrane protein {ECO:0000250}. Note=Localized mainly in intracellular vesicles together with GLU	0.690046	0.00483917	1.63601e-06
V-type proton ATPase 116 kDa subunit a2 (V-ATPase 116 kDa subunit a2) (Immune suppressor factor J6B7) (ISF) (Lysosomal H(+)-transporting ATPase V0 subunit a2) (ShIF) (Vacuolar proton translocating ATPase 116 kDa subunit a isoform 2)	Atp6v0a2 Atp6n1b Tj6	P15920	Pump	SUBCELLULAR LOCATION: Cell membrane {ECO:0000269|PubMed:16415858}; Multi-pass membrane protein {ECO:0000269|PubMed:16415858}. Endosome membrane {ECO:0000269|PubMed:16415858}. Note=In kidney proximal tubules, detected in subapical early endosomes.	0.69011	0.00777609	1.62861e-06
Aquaporin-1 (AQP-1) (Aquaporin-CHIP) (Delayed early response protein 2) (DER2) (Water channel protein for red blood cells and kidney proximal tubule)	Aqp1	Q02013	Channel	SUBCELLULAR LOCATION: Cell membrane {ECO:0000269|PubMed:12133842}; Multi-pass membrane protein {ECO:0000269|PubMed:12133842}.	0.69441	0.00409583	2.30239e-06
Alpha-soluble NSF attachment protein (SNAP-alpha) (N-ethylmaleimide-sensitive factor attachment protein alpha)	Napa Snapa	Q9DB05	Other	SUBCELLULAR LOCATION: Cell membrane {ECO:0000250|UniProtKB:P54920}; Peripheral membrane protein {ECO:0000250|UniProtKB:P54920}.	0.697343	0.00302787	2.91046e-06
Intercellular adhesion molecule 2 (ICAM-2) (Lymphocyte function-associated AG-1 counter-receptor) (CD antigen CD102)	Icam2 Icam-2	P35330	Adhesion molecule	SUBCELLULAR LOCATION: Membrane {ECO:0000255}; Single-pass type I membrane protein {ECO:0000255}. Cell projection, microvillus {ECO:0000269|PubMed:9472040}. Note=Co-localizes with RDX, EZR and MSN in microvilli. {ECO:0000269|PubMed:9472040}.	0.700783	0.0100556	3.89336e-06
Parkinson disease protein 7 homolog (Maillard deglycase) (Parkinsonism-associated deglycase) (Protein DJ-1) (DJ-1) (Protein/nucleic acid deglycase DJ-1) (EC 3.1.2.-) (EC 3.5.1.-) (EC 3.5.1.124)	Park7	Q99LX0	Enzyme	SUBCELLULAR LOCATION: Cell membrane {ECO:0000269|PubMed:23847046}; Lipid-anchor {ECO:0000269|PubMed:23847046}. Cytoplasm {ECO:0000250|UniProtKB:Q99497}. Membrane raft {ECO:0000269|PubMed:23847046}. Nucleus {ECO:0000250|UniProtKB:Q99497}. Mitochondrion {EC	0.702395	0.00550127	4.36159e-06
Sodium/bile acid cotransporter 5 (Na(+)/bile acid cotransporter 5) (Solute carrier family 10 member 5)	Slc10a5 Gm405	Q5PT54	Transporter	SUBCELLULAR LOCATION: Membrane {ECO:0000305}; Multi-pass membrane protein {ECO:0000305}.	0.704059	0.0384115	5.99397e-06
C-type lectin domain family 2 member D (C-type lectin-related protein B) (Clr-b) (Lectin-like transmembrane protein) (Osteoclast inhibitory lectin)	Clec2d Clrb Ocil	Q91V08	Other	SUBCELLULAR LOCATION: Cell membrane {ECO:0000269|PubMed:14990792, ECO:0000269|PubMed:16751398}; Single-pass type II membrane protein {ECO:0000269|PubMed:14990792}.	0.704085	0.00829926	4.93153e-06
Integrin alpha-V (Vitronectin receptor subunit alpha) (CD antigen CD51) [Cleaved into: Integrin alpha-V heavy chain; Integrin alpha-V light chain]	Itgav	P43406	Integrin	SUBCELLULAR LOCATION: Cell membrane; Single-pass type I membrane protein. Cell junction, focal adhesion {ECO:0000250|UniProtKB:P06756}.	0.706715	0.00325332	6.03783e-06
Ras-related protein Rab-5B (EC 3.6.5.2)	Rab5b	P61021	Ras related molecule	SUBCELLULAR LOCATION: Cell membrane {ECO:0000250|UniProtKB:P61020}; Lipid-anchor {ECO:0000250|UniProtKB:P61020}; Cytoplasmic side {ECO:0000250|UniProtKB:P61020}. Early endosome membrane {ECO:0000305|PubMed:7789520}; Lipid-anchor {ECO:0000250|UniProtKB:P61	0.707707	0.0122767	6.60558e-06
CD59A glycoprotein (MAC-inhibitory protein) (MAC-IP) (Membrane attack complex inhibition factor) (MACIF) (Protectin) (CD antigen CD59)	Cd59a Cd59	O55186	CD antigen	SUBCELLULAR LOCATION: Cell membrane; Lipid-anchor, GPI-anchor.	0.708961	0.0133474	7.28224e-06
Polymeric immunoglobulin receptor (PIgR) (Poly-Ig receptor) [Cleaved into: Secretory component]	Pigr	O70570	Receptor	SUBCELLULAR LOCATION: [Polymeric immunoglobulin receptor]: Cell membrane {ECO:0000250|UniProtKB:P01833}; Single-pass type I membrane protein {ECO:0000255}.; SUBCELLULAR LOCATION: [Secretory component]: Secreted {ECO:0000250|UniProtKB:P01833}.	0.714961	0.00141042	1.16549e-05
G-protein coupled receptor 182 (G10D) (NOW)	Gpr182 Admr Gpcr22	P43142	GPCR related molecules	SUBCELLULAR LOCATION: Cell membrane; Multi-pass membrane protein.	0.715052	0.00967094	1.17522e-05
Transmembrane emp24 domain-containing protein 1 (Interleukin-1 receptor-like 1 ligand) (Putative T1/ST2 receptor-binding protein) (p24 family protein gamma-1) (p24gamma1)	Tmed1 Il1rl1l	Q3V009	Other	SUBCELLULAR LOCATION: Cell membrane {ECO:0000250|UniProtKB:Q13445}; Single-pass type I membrane protein {ECO:0000255}. Endoplasmic reticulum membrane {ECO:0000250|UniProtKB:Q13445}; Single-pass type I membrane protein {ECO:0000255}. Golgi apparatus, cis-G	0.716629	0.0325205	1.48818e-05
Phosphatidylinositol 4-kinase type 2-beta (EC 2.7.1.67) (Phosphatidylinositol 4-kinase type II-beta)	Pi4k2b	Q8CBQ5	Enzyme	SUBCELLULAR LOCATION: Cytoplasm {ECO:0000250}. Membrane {ECO:0000250}. Note=Mostly cytoplasmic but also found associated with the plasma membrane, the Golgi and endosomes. Compared to PI4K2A, a larger fraction of PI4K2B is cytosolic due to a smaller exten	0.723014	0.0228259	2.34521e-05
Protein MAL2	Mal2	Q8BI08	Other	SUBCELLULAR LOCATION: Cell membrane {ECO:0000250}; Multi-pass membrane protein {ECO:0000250}. Apical cell membrane {ECO:0000250}; Multi-pass membrane protein {ECO:0000250}. Note=Associated with lipid rafts. In polarized epithelial cells, restricted to the	0.723894	0.00244447	2.35503e-05
Keratinocyte-associated transmembrane protein 2	Kct2	Q8K201	Other	SUBCELLULAR LOCATION: Membrane {ECO:0000305}; Single-pass type I membrane protein {ECO:0000305}.	0.730034	0.010957	3.91525e-05
Moesin (Membrane-organizing extension spike protein)	Msn	P26041	Scaffold protein	SUBCELLULAR LOCATION: Cell membrane {ECO:0000269|PubMed:9856983}; Peripheral membrane protein {ECO:0000269|PubMed:9856983}; Cytoplasmic side {ECO:0000269|PubMed:9856983}. Cytoplasm, cytoskeleton {ECO:0000269|PubMed:9856983}. Apical cell membrane {ECO:0000	0.731586	0.00269666	4.35271e-05
Ras-related protein Rab-8A (Oncogene c-mel)	Rab8a Mel Rab8	P55258	Ras related molecule	SUBCELLULAR LOCATION: Cell membrane {ECO:0000269|PubMed:18094055}; Lipid-anchor {ECO:0000269|PubMed:18094055}; Cytoplasmic side {ECO:0000269|PubMed:18094055}. Golgi apparatus {ECO:0000250|UniProtKB:P61006}. Recycling endosome membrane {ECO:0000269|PubMed:	0.732868	0.00969849	4.83817e-05
Phosphoinositide 3-kinase regulatory subunit 4 (PI3-kinase regulatory subunit 4) (EC 2.7.11.1)	Pik3r4 Vps15	Q8VD65	Enzyme	SUBCELLULAR LOCATION: Late endosome {ECO:0000250}. Cytoplasmic vesicle, autophagosome {ECO:0000305}. Membrane {ECO:0000250|UniProtKB:Q99570}; Lipid-anchor {ECO:0000250|UniProtKB:Q99570}. Note=As component of the PI3K complex I localized to pre-autophagoso	0.740386	0.0334988	9.78452e-05
E3 ubiquitin-protein ligase NEDD4 (EC 2.3.2.26) (HECT-type E3 ubiquitin transferase NEDD4) (Neural precursor cell expressed developmentally down-regulated protein 4) (NEDD-4)	Nedd4 Kiaa0093 Nedd-4 Nedd4-1 Nedd4a	P46935	Enzyme	SUBCELLULAR LOCATION: Cytoplasm. Cell membrane; Peripheral membrane protein. Note=Recruited to the plasma membrane by GRB10. Once complexed with GRB10 and IGF1R, follows IGF1R internalization, remaining associated with early endosomes. Uncouples from IGF1	0.741347	0.00524822	9.38947e-05
Prolactin receptor (PRL-R)	Prlr	Q08501	Receptor	SUBCELLULAR LOCATION: Membrane; Single-pass type I membrane protein.	0.746113	0.00629593	0.000136579
Heat shock protein HSP 90-alpha (EC 3.6.4.10) (Heat shock 86 kDa) (HSP 86) (HSP86) (Tumor-specific transplantation 86 kDa antigen) (TSTA)	Hsp90aa1 Hsp86 Hsp86-1 Hspca	P07901	Other	SUBCELLULAR LOCATION: Nucleus {ECO:0000269|PubMed:22431752}. Cytoplasm {ECO:0000269|PubMed:11751894, ECO:0000269|PubMed:22431752, ECO:0000269|PubMed:27496612, ECO:0000269|PubMed:27686098}. Melanosome {ECO:0000250|UniProtKB:P07900}. Cell membrane {ECO:0000	0.74636	0.0082068	0.000138746
Zinc transporter 10 (ZnT-10) (Solute carrier family 30 member 10)	Slc30a10 Znt10	Q3UVU3	Transporter	SUBCELLULAR LOCATION: Cell membrane {ECO:0000250|UniProtKB:Q6XR72}; Multi-pass membrane protein {ECO:0000305}. Golgi apparatus, trans-Golgi network {ECO:0000250|UniProtKB:Q6XR72}. Recycling endosome {ECO:0000250|UniProtKB:Q6XR72}. Early endosome {ECO:0000	0.749731	0.026977	0.000191634
T-cell immunomodulatory protein (Protein TIP) (Integrin-alpha FG-GAP repeat-containing protein 1) (Linkin)	Itfg1 D8Wsu49e Lnkn-1 Tip	Q99KW9	Other	SUBCELLULAR LOCATION: Secreted {ECO:0000305}. Membrane {ECO:0000305}; Single-pass type I membrane protein {ECO:0000305}.	0.749806	0.0187586	0.000184901
Hippocalcin-like protein 1 (Neural visinin-like protein 3) (NVL-3) (NVP-3) (Visinin-like protein 3) (VILIP-3)	Hpcal1	P62748	Other	SUBCELLULAR LOCATION: Membrane {ECO:0000250|UniProtKB:P37235}; Lipid-anchor {ECO:0000250|UniProtKB:P37235}.	0.750362	0.0171699	0.000190969
Leucine-rich repeat-containing protein 57	Lrrc57	Q9D1G5	Other	SUBCELLULAR LOCATION: Membrane {ECO:0000250|UniProtKB:Q8N9N7}; Lipid-anchor {ECO:0000250|UniProtKB:Q8N9N7}.	0.750433	0.0181885	0.000191508
2',3'-cyclic-nucleotide 3'-phosphodiesterase (CNP) (CNPase) (EC 3.1.4.37)	Cnp Cnp1	P16330	Enzyme	SUBCELLULAR LOCATION: Membrane {ECO:0000269|PubMed:18076147}; Lipid-anchor {ECO:0000269|PubMed:18076147}. Melanosome {ECO:0000250}. Note=Firmly bound to membrane structures of brain white matter.	0.753913	0.0124716	0.00024634
Porimin (Transmembrane protein 123)	Tmem123	Q91Z22	Other	SUBCELLULAR LOCATION: Membrane {ECO:0000305}; Single-pass type I membrane protein {ECO:0000305}.	0.756074	0.00774965	0.000287679
Macrosialin (CD antigen CD68)	Cd68	P31996	CD antigen	SUBCELLULAR LOCATION: [Isoform Long]: Endosome membrane; Single-pass type I membrane protein. Lysosome membrane; Single-pass type I membrane protein.; SUBCELLULAR LOCATION: [Isoform Short]: Cell membrane; Single-pass type I membrane protein.	0.759614	0.025247	0.000396191
Perilipin-2 (Adipophilin) (Adipose differentiation-related protein) (ADRP)	Plin2 Adfp Adrp	P43883	Other	SUBCELLULAR LOCATION: Membrane {ECO:0000305|PubMed:1518805}; Peripheral membrane protein {ECO:0000305|PubMed:1518805}. Lipid droplet {ECO:0000269|PubMed:9392423}.	0.760493	0.00529915	0.000400419
Protein-glutamine gamma-glutamyltransferase 2 (EC 2.3.2.13) (Isopeptidase TGM2) (EC 3.4.-.-) (Protein-glutamine deamidase TGM2) (EC 3.5.1.44) (Protein-glutamine dopaminyltransferase TGM2) (EC 2.3.1.-) (Protein-glutamine histaminyltransferase TGM2) (EC 2.3	Tgm2	P21981	Enzyme	SUBCELLULAR LOCATION: Cytoplasm, cytosol {ECO:0000269|PubMed:19644512}. Nucleus {ECO:0000250|UniProtKB:P21980}. Chromosome {ECO:0000250|UniProtKB:P21980}. Secreted, extracellular space, extracellular matrix {ECO:0000269|PubMed:20489165}. Cell membrane {EC	0.7653	0.0189506	0.000593114
Protein XRP2	Rp2 Rp2h	Q9EPK2	Other	SUBCELLULAR LOCATION: Cell membrane {ECO:0000250|UniProtKB:O75695}; Lipid-anchor {ECO:0000250|UniProtKB:O75695}; Cytoplasmic side {ECO:0000250|UniProtKB:O75695}. Cell projection, cilium {ECO:0000250|UniProtKB:O75695}. Note=Detected predominantly at the pl	0.765373	0.00407131	0.000577123
