# Supplementary material for: SWATH-Based Comprehensive Determination of the Localization of Apical and Basolateral Membrane Proteins Using Mouse Liver as a Model Tissue
Source: Biomedicines. 2022 Feb 5;10(2):383. doi: 10.3390/biomedicines10020383 (PMC8962430; doi:10.3390/biomedicines10020383)
Supplement: Supplementary file 1 [file biomedicines-10-00383-s001.zip › Table S4.xlsx]

## Sheet: Table S4
Table S4 The p values of proteins listed in Table 2
The mean and variance of 7-both localized proteins in Figure 1 were 1.04 and 0.0227, respectively. The variances (n=4) in B/A ratios were also calculated for each protein in Table 2. Using these values, student t-test followed by Bonferroni correction showed that each B/A ratio for all the proteins listed in Table 2 is significantly different from the distribution of B/A ratios of 7-both localize…
Protein names	Gene names	Accession No	Functional classification	Subcellular location	Basolateral/Apical ratio	SEM	Bonferroni-adjusted p value
Band 3 anion transport protein (Anion exchange protein 1) (AE 1) (Anion exchanger 1) (MEB3) (Solute carrier family 4 member 1) (CD antigen CD233)	Slc4a1 Ae1	P04919	Transporter	SUBCELLULAR LOCATION: Cell membrane {ECO:0000269|PubMed:2713407}; Multi-pass membrane protein {ECO:0000250|UniProtKB:P02730}. Basolateral cell membrane {ECO:0000250|UniProtKB:P02730}; Multi-pass membrane protein {ECO:0000250|UniProtKB:P02730}. Note=Detect	5.72874	0.0566309	7.93109e-11
Alpha-actinin-1 (Alpha-actinin cytoskeletal isoform) (F-actin cross-linking protein) (Non-muscle alpha-actinin-1)	Actn1	Q7TPR4	Other	SUBCELLULAR LOCATION: Cytoplasm, cytoskeleton {ECO:0000269|PubMed:23100251}. Cytoplasm, myofibril, sarcomere, Z line {ECO:0000269|PubMed:11114196}. Cell membrane {ECO:0000250|UniProtKB:Q9Z1P2}. Cell junction {ECO:0000250|UniProtKB:Q9Z1P2}. Cell projection	5.67772	0.14481	2.04762e-09
Utrophin	Utrn	E9Q6R7	Other	SUBCELLULAR LOCATION: Cell junction, synapse, postsynaptic cell membrane {ECO:0000256|PIRNR:PIRNR002341}. Cytoplasm, cytoskeleton {ECO:0000256|ARBA:ARBA00004245}.	5.30969	0.0563074	5.73839e-13
Na(+)/H(+) exchange regulatory cofactor NHE-RF3 (NHERF-3) (CFTR-associated protein of 70 kDa) (Na(+)/H(+) exchanger regulatory factor 3) (Na/Pi cotransporter C-terminal-associated protein 1) (NaPi-Cap1) (PDZ domain-containing protein 1) (Sodium-hydrogen e	Pdzk1 Cap70 Nherf3	Q9JIL4	Transporter	SUBCELLULAR LOCATION: Membrane; Peripheral membrane protein {ECO:0000250|UniProtKB:Q9JJ40}. Cell membrane {ECO:0000269|PubMed:11051556, ECO:0000269|PubMed:16141316}. Note=Localized in the brush border membrane of renal proximal tubule cells (PubMed:110515	5.28141	0.0122274	3.28588e-15
START domain-containing protein 10 (StARD10) (PCTP-like protein) (PCTP-L) (Serologically defined colon cancer antigen 28 homolog) (StAR-related lipid transfer protein 10)	Stard10 Pctpl Sdccag28 Sdccagg28	Q9JMD3	Other	SUBCELLULAR LOCATION: Cell projection, cilium, flagellum {ECO:0000269|PubMed:10819773}. Cytoplasm {ECO:0000250}. Membrane {ECO:0000250}. Note=Mainly cytosolic (By similarity). In testis was predominantly detected at the flagella of elongated spermatids, w	4.83259	0.389067	6.24304e-07
Na(+)/H(+) exchange regulatory cofactor NHE-RF1 (NHERF-1) (Ezrin-radixin-moesin-binding phosphoprotein 50) (EBP50) (Regulatory cofactor of Na(+)/H(+) exchanger) (Sodium-hydrogen exchanger regulatory factor 1) (Solute carrier family 9 isoform A3 regulatory	Slc9a3r1 Nherf Nherf1	P70441	Transporter	SUBCELLULAR LOCATION: Cytoplasm. Apical cell membrane. Cell projection, filopodium {ECO:0000250}. Cell projection, ruffle {ECO:0000250}. Cell projection, microvillus {ECO:0000250}. Endomembrane system {ECO:0000250}; Peripheral membrane protein {ECO:000025	4.73748	0.0274937	2.23006e-16
Tetraspanin-4 (Tspan-4) (Transmembrane 4 superfamily member 7)	Tspan4 Tm4sf7	Q9DCK3	Other	SUBCELLULAR LOCATION: Membrane; Multi-pass membrane protein.	4.71604	0.136498	8.34133e-14
Protein kinase C and casein kinase II substrate protein 3	Pacsin3	Q99JB8	Other	SUBCELLULAR LOCATION: Cytoplasm {ECO:0000269|PubMed:11082044}. Cell membrane {ECO:0000269|PubMed:11082044}; Peripheral membrane protein {ECO:0000269|PubMed:11082044}; Cytoplasmic side {ECO:0000269|PubMed:11082044}. Note=Detected at the inner aspect of the	4.3174	0.0419124	2.8763e-17
Peripheral plasma membrane protein CASK (EC 2.7.11.1) (Calcium/calmodulin-dependent serine protein kinase)	Cask Lin-2	O70589	Other	SUBCELLULAR LOCATION: Nucleus {ECO:0000250|UniProtKB:Q62915}. Cytoplasm {ECO:0000250|UniProtKB:Q62915}. Cell membrane {ECO:0000250|UniProtKB:Q62915}; Peripheral membrane protein {ECO:0000250|UniProtKB:Q62915}.	4.27416	0.0270513	1.78215e-18
LIM domain and actin-binding protein 1 (Epithelial protein lost in neoplasm) (mEPLIN)	Lima1 D15Ertd366e Eplin	Q9ERG0	Other	SUBCELLULAR LOCATION: Cytoplasm. Cytoplasm, cytoskeleton {ECO:0000250|UniProtKB:Q9UHB6}. Cytoplasm, cytoskeleton, stress fiber {ECO:0000269|PubMed:17875928}. Cell membrane {ECO:0000269|PubMed:29880681}. Cell projection, ruffle {ECO:0000269|PubMed:17875928	4.19311	0.027909	3.37512e-19
Beta-1-syntrophin (59 kDa dystrophin-associated protein A1 basic component 1) (DAPA1B) (Syntrophin-2)	Sntb1 Snt2b1	Q99L88	Other	SUBCELLULAR LOCATION: Cell membrane, sarcolemma {ECO:0000269|PubMed:9214383}; Peripheral membrane protein {ECO:0000269|PubMed:9214383}; Cytoplasmic side {ECO:0000269|PubMed:9214383}. Cell junction {ECO:0000269|PubMed:9214383}. Cytoplasm, cytoskeleton {ECO	3.81332	0.0430445	1.03414e-18
Aquaporin-9 (AQP-9) (Aquaglyceroporin-9)	Aqp9	Q9JJJ3	Channel	SUBCELLULAR LOCATION: Cell membrane {ECO:0000250|UniProtKB:P56627}; Multi-pass membrane protein {ECO:0000250|UniProtKB:P56627}.	3.71724	0.0245237	1.16454e-19
Protein scribble homolog (Scribble) (Protein LAP4)	Scrib Kiaa0147 Lap4 Scrib1	Q80U72	Other	SUBCELLULAR LOCATION: Cell membrane {ECO:0000269|PubMed:18329370}; Peripheral membrane protein {ECO:0000269|PubMed:18329370}. Cell junction {ECO:0000250|UniProtKB:Q14160}. Cell junction, adherens junction {ECO:0000250|UniProtKB:Q14160}. Cell projection, l	3.64602	0.0684218	4.77369e-19
C2 domain-containing protein 2	C2cd2 Kiaa4045	E9Q3C1	Other	SUBCELLULAR LOCATION: Membrane {ECO:0000305}; Single-pass membrane protein {ECO:0000305}.	3.57255	0.0818641	4.33167e-19
Serine/threonine-protein kinase MRCK beta (EC 2.7.11.1) (CDC42-binding protein kinase beta) (DMPK-like beta) (Myotonic dystrophy kinase-related CDC42-binding kinase beta) (MRCK beta) (Myotonic dystrophy protein kinase-like beta)	Cdc42bpb Kiaa1124	Q7TT50	Enzyme	SUBCELLULAR LOCATION: Cytoplasm {ECO:0000250}. Cell membrane {ECO:0000250}; Peripheral membrane protein {ECO:0000250}; Cytoplasmic side {ECO:0000250}. Cell junction {ECO:0000250}. Cell projection, lamellipodium {ECO:0000250|UniProtKB:Q3UU96}. Note=Display	3.54084	0.0149496	1.56775e-21
Disks large homolog 1 (Embryo-dlg/synapse-associated protein 97) (E-dlg/SAP97) (Synapse-associated protein 97) (SAP-97) (SAP97)	Dlg1 Dlgh1	Q811D0	Other	SUBCELLULAR LOCATION: Membrane {ECO:0000250|UniProtKB:Q62696}; Peripheral membrane protein {ECO:0000250|UniProtKB:Q12959}. Basolateral cell membrane {ECO:0000250|UniProtKB:Q62696}. Endoplasmic reticulum membrane {ECO:0000250|UniProtKB:Q62696}. Cell juncti	3.3698	0.0393362	3.85713e-21
Solute carrier family 2, facilitated glucose transporter member 2 (Glucose transporter type 2, liver) (GLUT-2)	Slc2a2 Glut2	P14246	Transporter	SUBCELLULAR LOCATION: Cell membrane {ECO:0000250|UniProtKB:P11168}; Multi-pass membrane protein {ECO:0000255}.	3.19446	0.0155327	1.96248e-21
ABC-type organic anion transporter ABCA8A (EC 7.6.2.-) (ATP-binding cassette sub-family A member 8A)	Abca8a	Q8K442	Transporter	SUBCELLULAR LOCATION: Cell membrane {ECO:0000250|UniProtKB:O94911}; Multi-pass membrane protein {ECO:0000250|UniProtKB:O94911}. Basolateral cell membrane {ECO:0000250|UniProtKB:Q8K440}. Note=Predominantly expressed on the sinusoidal plasma membrane. {ECO:	3.09138	0.0240101	1.85164e-21
Dystrophin	Dmd	P11531	Other	SUBCELLULAR LOCATION: Cell membrane, sarcolemma {ECO:0000269|PubMed:19109891}; Peripheral membrane protein {ECO:0000269|PubMed:19109891}; Cytoplasmic side {ECO:0000269|PubMed:19109891}. Cytoplasm, cytoskeleton {ECO:0000269|PubMed:19109891}. Cell junction,	3.06539	0.0290113	7.0677e-22
ATP-binding cassette sub-family C member 6 (EC 7.6.2.-) (EC 7.6.2.3) (Multidrug resistance-associated protein 6)	Abcc6 Mrp6	Q9R1S7	Transporter	SUBCELLULAR LOCATION: Basolateral cell membrane {ECO:0000269|PubMed:15888484, ECO:0000269|PubMed:23625951}; Multi-pass membrane protein {ECO:0000255, ECO:0000269|PubMed:23625951}.	3.02491	0.00822792	1.63623e-22
Transmembrane protein 150A (Transmembrane protein 150)	Tmem150a Tmem150	Q91WN2	Uncharacterized	SUBCELLULAR LOCATION: Cell membrane {ECO:0000250|UniProtKB:Q86TG1}; Multi-pass membrane protein {ECO:0000250|UniProtKB:Q86TG1}. Note=Localizes mainly at the plasma membrane; only a minor fraction localizes on intracellular structures. {ECO:0000250|UniProt	3.00715	0.095576	1.11326e-20
FERM, ARHGEF and pleckstrin domain-containing protein 1 (FERM, RhoGEF and pleckstrin domain-containing protein 1)	Farp1	F8VPU2	Other	SUBCELLULAR LOCATION: Cell membrane {ECO:0000269|PubMed:23209303}; Peripheral membrane protein {ECO:0000269|PubMed:23209303}; Cytoplasmic side {ECO:0000269|PubMed:23209303}. Cell junction, synapse {ECO:0000269|PubMed:23209303}. Cell junction, synapse, syn	2.99752	0.0305014	2.69345e-23
Chloride intracellular channel protein 4 (mc3s5/mtCLIC)	Clic4	Q9QYB1	Channel	SUBCELLULAR LOCATION: Cytoplasm {ECO:0000250}. Cytoplasmic vesicle membrane {ECO:0000250}; Single-pass membrane protein {ECO:0000250}. Nucleus {ECO:0000250}. Cell membrane {ECO:0000250}; Single-pass membrane protein {ECO:0000250}. Mitochondrion {ECO:00002	2.94013	0.0293	1.58867e-23
Sulfate anion transporter 1 (SAT-1) (Solute carrier family 26 member 1)	Slc26a1 Sat1	P58735	Transporter	SUBCELLULAR LOCATION: Cell membrane {ECO:0000269|PubMed:27210743}; Multi-pass membrane protein {ECO:0000255}. Basolateral cell membrane {ECO:0000250|UniProtKB:P45380}.	2.9302	0.00706279	2.81098e-24
Excitatory amino acid transporter 2 (GLT-1) (Sodium-dependent glutamate/aspartate transporter 2) (Solute carrier family 1 member 2)	Slc1a2 Eaat2 Glt1	P43006	Transporter	SUBCELLULAR LOCATION: Cell membrane {ECO:0000269|PubMed:7557442, ECO:0000269|PubMed:7698742, ECO:0000269|PubMed:9373176}; Multi-pass membrane protein {ECO:0000250|UniProtKB:P43004}.	2.91836	0.0438207	3.30145e-24
Solute carrier organic anion transporter family member 1A1 (Sodium-independent organic anion-transporting polypeptide 1) (OATP-1) (Solute carrier family 21 member 1)	Slco1a1 Oatp1a1 Slc21a1	Q9QXZ6	Transporter	SUBCELLULAR LOCATION: Basolateral cell membrane {ECO:0000250}; Multi-pass membrane protein {ECO:0000250}.	2.87139	0.00640482	5.87849e-25
Scavenger receptor class B member 1 (SRB1) (SR-BI)	Scarb1 Srb1	Q61009	Receptor	SUBCELLULAR LOCATION: Cell membrane {ECO:0000269|PubMed:9254074, ECO:0000269|PubMed:9614139}; Multi-pass membrane protein {ECO:0000250}. Membrane, caveola {ECO:0000269|PubMed:9614139}; Multi-pass membrane protein {ECO:0000250}. Note=Predominantly localize	2.77936	0.0151217	1.09642e-24
Protein tweety homolog 2 (mTTY2)	Ttyh2	Q3TH73	Other	SUBCELLULAR LOCATION: Cell membrane {ECO:0000250}; Multi-pass membrane protein {ECO:0000250}.	2.76249	0.0160861	4.7843e-25
Sodium- and chloride-dependent taurine transporter (Solute carrier family 6 member 6)	Slc6a6 Taut	O35316	Transporter	SUBCELLULAR LOCATION: Cell membrane {ECO:0000269|PubMed:1465453}; Multi-pass membrane protein {ECO:0000269|PubMed:1465453}.	2.75094	0.0320151	3.16583e-25
Sodium- and chloride-dependent GABA transporter 2 (GAT-2) (Sodium- and chloride-dependent GABA transporter 3) (GAT-3) (Solute carrier family 6 member 13)	Slc6a13 Gabt2 Gabt3 Gat-3 Gat2 Gat3	P31649	Transporter	SUBCELLULAR LOCATION: Cell membrane {ECO:0000269|PubMed:22896705}; Multi-pass membrane protein {ECO:0000269|PubMed:22896705}. Note=In the kidney, detected at the basolateral membranes of parts of proximal tubules.	2.74917	0.0366128	1.28107e-25
Sodium- and chloride-dependent GABA transporter 3 (GAT-3) (Sodium- and chloride-dependent GABA transporter 4) (GAT-4) (Solute carrier family 6 member 11)	Slc6a11 Gabt3 Gabt4 Gat-4 Gat3 Gat4	P31650	Transporter	SUBCELLULAR LOCATION: Membrane; Multi-pass membrane protein.	2.74827	0.0312879	3.31609e-26
Radixin (ESP10)	Rdx	P26043	Scaffold protein	SUBCELLULAR LOCATION: Cell membrane; Peripheral membrane protein; Cytoplasmic side. Cytoplasm, cytoskeleton. Cleavage furrow. Cell projection, microvillus {ECO:0000269|PubMed:9472040}. Note=Highly concentrated in the undercoat of the cell-to-cell adherens	2.71568	0.0157302	1.39009e-26
Protein FAM126B	Fam126b D1Ertd53e	Q8C729	Other	SUBCELLULAR LOCATION: Cytoplasm, cytosol {ECO:0000250|UniProtKB:Q9BYI3}. Cell membrane {ECO:0000250|UniProtKB:Q9BYI3}.	2.70493	0.0470836	2.13536e-26
Sodium/bile acid cotransporter (Na(+)/bile acid cotransporter) (Na(+)/taurocholate transport protein) (Sodium/taurocholate cotransporting polypeptide) (Solute carrier family 10 member 1)	Slc10a1 Ntcp	O08705	Transporter	SUBCELLULAR LOCATION: Membrane; Multi-pass membrane protein.	2.69731	0.0100302	2.23819e-27
Monocarboxylate transporter 1 (MCT 1) (Solute carrier family 16 member 1)	Slc16a1 Mct1	P53986	Transporter	SUBCELLULAR LOCATION: Cell membrane {ECO:0000269|PubMed:21792931, ECO:0000269|PubMed:8603082}; Multi-pass membrane protein {ECO:0000255}.	2.69487	0.0120745	8.50724e-28
Phospholipid-transporting ATPase ABCA1 (EC 7.6.2.1) (ATP-binding cassette sub-family A member 1) (ATP-binding cassette transporter 1) (ABC-1) (ATP-binding cassette 1)	Abca1 Abc1	P41233	Transporter	SUBCELLULAR LOCATION: Cell membrane {ECO:0000250|UniProtKB:O95477}; Multi-pass membrane protein {ECO:0000250|UniProtKB:O95477}. Endosome {ECO:0000250|UniProtKB:O95477}.	2.66432	0.00893854	6.23465e-28
Monocarboxylate transporter 2 (MCT 2) (Solute carrier family 16 member 7)	Slc16a7 Mct2	O70451	Transporter	SUBCELLULAR LOCATION: Cell membrane {ECO:0000250}; Multi-pass membrane protein {ECO:0000250}.	2.63211	0.0921922	6.96623e-26
Band 4.1-like protein 5 (Erythrocyte membrane protein band 4.1-like 5)	Epb41l5 Epb4.1l5 Kiaa1548	Q8BGS1	Other	SUBCELLULAR LOCATION: Cytoplasm {ECO:0000269|PubMed:17920587}. Cell junction, adherens junction {ECO:0000269|PubMed:17920587}. Cell membrane {ECO:0000269|PubMed:17920587}; Peripheral membrane protein {ECO:0000305}. Photoreceptor inner segment {ECO:0000250	2.61467	0.0649056	4.0001e-27
Tetraspanin-9 (Tspan-9) (Tetraspan NET-5)	Tspan9 Net5	Q8BJU2	Other	SUBCELLULAR LOCATION: Membrane {ECO:0000305|PubMed:18795891}; Multi-pass membrane protein {ECO:0000305|PubMed:18795891}. Note=Colocalizes with GP6 in tetraspanin microdomains on the platelet surface.	2.59401	0.0853713	1.46966e-26
Palmitoyltransferase ZDHHC5 (EC 2.3.1.225) (Zinc finger DHHC domain-containing protein 5) (DHHC-5)	Zdhhc5 Kiaa1748	Q8VDZ4	Enzyme	SUBCELLULAR LOCATION: Cell membrane {ECO:0000269|PubMed:21820437}; Multi-pass membrane protein {ECO:0000255}.	2.59095	0.0513455	4.48401e-28
Twinfilin-1 (Protein A6)	Twf1 Ptk9	Q91YR1	Other	SUBCELLULAR LOCATION: Cytoplasm {ECO:0000269|PubMed:10669753}. Cytoplasm, cytoskeleton {ECO:0000269|PubMed:10669753}. Note=Diffuse cytoplasmic localization with perinuclear and G-actin-rich cortical actin structures sublocalization. Also found at membrane	2.58378	0.0382358	1.05723e-28
Tetratricopeptide repeat protein 7A (TPR repeat protein 7A)	Ttc7a Ttc7	Q8BGB2	Other	SUBCELLULAR LOCATION: Cytoplasm {ECO:0000250|UniProtKB:Q9ULT0}. Cell membrane {ECO:0000250|UniProtKB:Q86TV6}. Note=Localizes to the cytosol and is recruited to the plasma membrane following interaction with EFR3 (EFR3A or EFR3B). {ECO:0000250|UniProtKB:Q8	2.54752	0.0372259	1.20899e-28
Solute carrier family 2, facilitated glucose transporter member 9 (Glucose transporter type 9) (GLUT-9) (Urate transporter)	Slc2a9 Glut9	Q3T9X0	Transporter	SUBCELLULAR LOCATION: Basolateral cell membrane {ECO:0000269|PubMed:16293642, ECO:0000269|PubMed:25100214}; Multi-pass membrane protein {ECO:0000255}. Apical cell membrane {ECO:0000269|PubMed:25100214}; Multi-pass membrane protein {ECO:0000255}.	2.50397	0.010988	8.97285e-29
Basigin (Basic immunoglobulin superfamily) (HT7 antigen) (Membrane glycoprotein gp42) (CD antigen CD147)	Bsg	P18572	CD antigen	SUBCELLULAR LOCATION: [Isoform 1]: Cell membrane {ECO:0000269|PubMed:11273674, ECO:0000269|PubMed:25957687}; Single-pass type I membrane protein {ECO:0000250|UniProtKB:P26453}. Photoreceptor inner segment {ECO:0000269|PubMed:11853760, ECO:0000269|PubMed:2	2.50044	0.0056658	4.02993e-29
Phospholemman (FXYD domain-containing ion transport regulator 1) (Sodium/potassium-transporting ATPase subunit FXYD1)	Fxyd1 Plm	Q9Z239	Pump	SUBCELLULAR LOCATION: Cell membrane, sarcolemma {ECO:0000250|UniProtKB:P56513}; Single-pass type I membrane protein {ECO:0000255}. Apical cell membrane {ECO:0000250|UniProtKB:O08589}; Single-pass type I membrane protein {ECO:0000255}. Membrane, caveola {E	2.45003	0.0241773	1.35589e-28
Coronin-1C (Coronin-3)	Coro1c	Q9WUM4	Other	SUBCELLULAR LOCATION: Cell membrane {ECO:0000269|PubMed:19651142, ECO:0000269|PubMed:22364218, ECO:0000269|PubMed:25074804, ECO:0000269|PubMed:25925950}; Peripheral membrane protein {ECO:0000269|PubMed:19651142, ECO:0000269|PubMed:22364218, ECO:0000269|Pu	2.44226	0.0203622	7.12077e-29
Protein-glutamine gamma-glutamyltransferase K (EC 2.3.2.13) (Epidermal TGase) (Transglutaminase K) (TG(K)) (TGK) (TGase K) (Transglutaminase-1) (TGase-1)	Tgm1	Q9JLF6	Enzyme	SUBCELLULAR LOCATION: Membrane {ECO:0000250|UniProtKB:P22735}; Lipid-anchor {ECO:0000250|UniProtKB:P22735}.	2.4339	0.0126405	3.69346e-29
Electrogenic sodium bicarbonate cotransporter 1 (Sodium bicarbonate cotransporter) (Na(+)/HCO3(-) cotransporter) (Solute carrier family 4 member 4)	Slc4a4 Nbc1 Nbce1	O88343	Transporter	SUBCELLULAR LOCATION: Basolateral cell membrane {ECO:0000269|PubMed:11171615}; Multi-pass membrane protein {ECO:0000269|PubMed:11171615}.	2.4208	0.0323213	4.6821e-29
Spectrin alpha chain, non-erythrocytic 1 (Alpha-II spectrin) (Fodrin alpha chain)	Sptan1 Spna2 Spta2	P16546	Other	SUBCELLULAR LOCATION: Cytoplasm, cytoskeleton. Cytoplasm, cell cortex. Note=Expressed along the cell membrane in podocytes and presumptive tubule cells during glomerulogenesis and is expressed along lateral cell margins in tubule cells. {ECO:0000250}.	2.4134	0.00179813	1.51407e-29
CD82 antigen (C33 antigen) (IA4) (Inducible membrane protein R2) (Metastasis suppressor Kangai-1 homolog) (CD antigen CD82)	Cd82 Kai1	P40237	CD antigen	SUBCELLULAR LOCATION: Cell membrane {ECO:0000250|UniProtKB:P27701}; Multi-pass membrane protein {ECO:0000255}.	2.36917	0.0122596	4.34056e-29
Sodium/potassium-transporting ATPase subunit beta-1 (Sodium/potassium-dependent ATPase subunit beta-1)	Atp1b1 Atp4b	P14094	Pump	SUBCELLULAR LOCATION: Cell membrane {ECO:0000255}; Single-pass type II membrane protein {ECO:0000255}. Apical cell membrane {ECO:0000250|UniProtKB:P07340}; Single-pass type II membrane protein {ECO:0000255}. Cell membrane, sarcolemma {ECO:0000269|PubMed:2	2.36269	0.00344802	2.50631e-29
Protein PALS2 (Dlgh4 protein) (MAGUK p55 subfamily member 6) (P55T protein) (Protein associated with Lin-7 2)	Pals2 Dlgh4 Mpp6	Q9JLB0	Other	SUBCELLULAR LOCATION: Membrane; Peripheral membrane protein.	2.36026	0.00984168	1.42765e-29
Serine incorporator 5 (Axotomy-induced glycoprotein 3) (AIGP-3)	Serinc5 Aigp3	Q8BHJ6	Other	SUBCELLULAR LOCATION: Cell membrane {ECO:0000250|UniProtKB:Q86VE9}; Multi-pass membrane protein {ECO:0000255}. Note=Localizes to the cell membrane, where it is efficiently incorporated into budding gammaretrovirus virions and impairs subsequent virion pen	2.34837	0.114218	1.01602e-26
ABC-type organic anion transporter ABCA8B (EC 7.6.2.-) (ATP-binding cassette sub-family A member 8B)	Abca8b Abca8 Kiaa0822	Q8K440	Transporter	SUBCELLULAR LOCATION: Cell membrane {ECO:0000250|UniProtKB:O94911}; Multi-pass membrane protein {ECO:0000250|UniProtKB:O94911}. Basolateral cell membrane {ECO:0000269|PubMed:29300488}. Note=Predominantly expressed on the sinusoidal plasma membrane in hepa	2.32208	0.00651196	1.72638e-29
Nck-associated protein 1 (NAP 1) (Brain protein H19) (MH19) (Membrane-associated protein HEM-2) (p125Nap1)	Nckap1 Hem2 Kiaa0587 Nap1	P28660	Other	SUBCELLULAR LOCATION: Cell membrane {ECO:0000269|PubMed:14765121}; Single-pass membrane protein {ECO:0000269|PubMed:14765121}; Cytoplasmic side {ECO:0000269|PubMed:14765121}. Cell projection, lamellipodium membrane {ECO:0000269|PubMed:14765121}; Single-pa	2.28729	0.0418844	1.11594e-28
Sodium/potassium-transporting ATPase subunit alpha-1 (Na(+)/K(+) ATPase alpha-1 subunit) (EC 7.2.2.13) (Sodium pump subunit alpha-1)	Atp1a1	Q8VDN2	Pump	SUBCELLULAR LOCATION: Basolateral cell membrane {ECO:0000250|UniProtKB:P06685}; Multi-pass membrane protein {ECO:0000255}. Cell membrane, sarcolemma {ECO:0000250|UniProtKB:P05023}; Multi-pass membrane protein {ECO:0000255}. Cell projection, axon {ECO:0000	2.23406	0.00222997	2.46549e-28
Phospholipid-transporting ATPase 11C (EC 7.6.2.1) (ATPase class VI type 11C) (P4-ATPase flippase complex alpha subunit ATP11C)	Atp11c	Q9QZW0	Transporter	SUBCELLULAR LOCATION: Cell membrane {ECO:0000250|UniProtKB:Q8NB49}; Multi-pass membrane protein {ECO:0000255}. Endoplasmic reticulum membrane {ECO:0000250|UniProtKB:Q8NB49}; Multi-pass membrane protein {ECO:0000255}. Early endosome membrane {ECO:0000250|U	2.2212	0.00277056	2.50029e-28
Solute carrier organic anion transporter family member 1B2 (Liver-specific organic anion transporter 1) (LST-1) (SLC21A6) (Solute carrier family 21 member 10)	Slco1b2 Oatp1b2 Slc21a10	Q9JJL3	Transporter	SUBCELLULAR LOCATION: Cell membrane; Multi-pass membrane protein.	2.206	0.01465	3.2865e-28
Catenin delta-1 (Cadherin-associated Src substrate) (CAS) (p120 catenin) (p120(ctn)) (p120(cas))	Ctnnd1 Catns Kiaa0384	P30999	Adhesion molecule	SUBCELLULAR LOCATION: Cell junction, adherens junction {ECO:0000250|UniProtKB:O60716}. Cytoplasm {ECO:0000269|PubMed:15138284, ECO:0000269|PubMed:17344476}. Nucleus {ECO:0000269|PubMed:15138284, ECO:0000269|PubMed:17344476}. Cell membrane {ECO:0000269|Pub	2.20575	0.00358494	1.67349e-28
Catenin beta-1 (Beta-catenin)	Ctnnb1 Catnb	Q02248	Adhesion molecule	SUBCELLULAR LOCATION: Cytoplasm {ECO:0000250|UniProtKB:Q9WU82}. Nucleus {ECO:0000250|UniProtKB:P35222}. Cytoplasm, cytoskeleton. Cell junction, adherens junction {ECO:0000269|PubMed:20705246}. Cell junction {ECO:0000250|UniProtKB:B6V8E6}. Cell membrane {E	2.2007	0.00537794	1.23729e-28
Solute carrier family 22 member 1 (Organic cation transporter 1) (mOCT1)	Slc22a1 Lx1 Oct1	O08966	Transporter	SUBCELLULAR LOCATION: Basolateral cell membrane; Multi-pass membrane protein.	2.20058	0.0405917	1.7733e-28
Epidermal growth factor receptor substrate 15-like 1 (Epidermal growth factor receptor pathway substrate 15-related sequence) (Eps15-rs) (Eps15-related protein) (Eps15R)	Eps15l1 Eps15-rs Eps15R	Q60902	Other	SUBCELLULAR LOCATION: Cell membrane {ECO:0000269|PubMed:9446614}; Peripheral membrane protein {ECO:0000269|PubMed:9446614}. Nucleus {ECO:0000269|PubMed:9446614}. Membrane, coated pit {ECO:0000269|PubMed:9446614}. Note=Localized to plasma membrane coated p	2.16788	0.0521826	9.97663e-28
Adenylate cyclase type 9 (EC 4.6.1.1) (ATP pyrophosphate-lyase 9) (Adenylate cyclase type IX) (Adenylyl cyclase 9) (AC9) (Adenylyl cyclase type 10) (ACTP10)	Adcy9	P51830	Enzyme	SUBCELLULAR LOCATION: Cell membrane {ECO:0000269|PubMed:8662814}; Multi-pass membrane protein {ECO:0000305}.	2.15577	0.109038	9.62148e-26
Wiskott-Aldrich syndrome protein family member 2 (WASP family protein member 2) (Protein WAVE-2)	Wasf2 Wave2	Q8BH43	Other	SUBCELLULAR LOCATION: Cytoplasm, cytoskeleton {ECO:0000250}. Cell projection, lamellipodium {ECO:0000250}. Basolateral cell membrane {ECO:0000250|UniProtKB:Q9Y6W5}. Note=At the interface between the lamellipodial actin meshwork and the membrane. {ECO:0000	2.12722	0.0180545	8.69442e-28
Equilibrative nucleoside transporter 1 (Equilibrative nitrobenzylmercaptopurine riboside-sensitive nucleoside transporter) (Equilibrative NBMPR-sensitive nucleoside transporter) (Nucleoside transporter, es-type) (Solute carrier family 29 member 1)	Slc29a1 Ent1	Q9JIM1	Transporter	SUBCELLULAR LOCATION: Basolateral cell membrane {ECO:0000250}; Multi-pass membrane protein {ECO:0000250}. Apical cell membrane {ECO:0000250}; Multi-pass membrane protein {ECO:0000250}. Cell membrane {ECO:0000250}; Multi-pass membrane protein {ECO:0000250}	2.11401	0.00573163	9.52983e-28
Prohibitin (B-cell receptor-associated protein 32) (BAP 32)	Phb	P67778	Other	SUBCELLULAR LOCATION: Mitochondrion inner membrane {ECO:0000269|PubMed:11302691, ECO:0000269|PubMed:20959514, ECO:0000269|PubMed:29324904}. Nucleus {ECO:0000269|PubMed:20959514}. Cell membrane {ECO:0000305|PubMed:29324904}. Cytoplasm {ECO:0000269|PubMed:2	2.11386	0.00582613	5.97899e-28
Phosphatidylinositol 4-kinase alpha (PI4-kinase alpha) (PI4K-alpha) (PtdIns-4-kinase alpha) (EC 2.7.1.67)	Pi4ka Pik4 Pik4ca	E9Q3L2	Enzyme	SUBCELLULAR LOCATION: Cytoplasm {ECO:0000250|UniProtKB:P42356}. Cell membrane {ECO:0000250|UniProtKB:P42356}. Note=Localization to the plasma membrane is mediated by the PI4K complex and association with EFR3 (EFR3A or EFR3B), TTC7 (TTC7A or TTC7B) and FA	2.06936	0.00892098	5.18543e-27
Cell cycle control protein 50A (P4-ATPase flippase complex beta subunit TMEM30A) (Transmembrane protein 30A)	Tmem30a Cdc50a D9Wsu20e	Q8VEK0	Other	SUBCELLULAR LOCATION: Membrane {ECO:0000269|PubMed:22253360}; Multi-pass membrane protein {ECO:0000269|PubMed:22253360}. Cell membrane {ECO:0000250}. Golgi apparatus {ECO:0000269|PubMed:22253360}. Cytoplasmic vesicle, secretory vesicle membrane {ECO:00002	2.05903	0.0109348	6.36629e-27
AP-2 complex subunit beta (AP105B) (Adaptor protein complex AP-2 subunit beta) (Adaptor-related protein complex 2 subunit beta) (Beta-2-adaptin) (Beta-adaptin) (Clathrin assembly protein complex 2 beta large chain) (Plasma membrane adaptor HA2/AP2 adaptin	Ap2b1 Clapb1	Q9DBG3	Scaffold protein	SUBCELLULAR LOCATION: Cell membrane {ECO:0000250}. Membrane, coated pit {ECO:0000250}; Peripheral membrane protein {ECO:0000250}; Cytoplasmic side {ECO:0000250}. Note=AP-2 appears to be excluded from internalizing CCVs and to disengage from sites of endoc	2.05287	0.0090271	5.9348e-27
Zinc transporter 1 (ZnT-1) (Solute carrier family 30 member 1)	Slc30a1 Znt1	Q60738	Transporter	SUBCELLULAR LOCATION: Cell membrane {ECO:0000305}; Multi-pass membrane protein {ECO:0000305}.	2.03957	0.0179222	1.01253e-26
Solute carrier family 23 member 1 (Na(+)/L-ascorbic acid transporter 1) (Sodium-dependent vitamin C transporter 1) (Yolk sac permease-like molecule 3)	Slc23a1 Svct1 Yspl3	Q9Z2J0	Transporter	SUBCELLULAR LOCATION: Cell membrane {ECO:0000250}; Multi-pass membrane protein.	2.03333	0.0533519	3.62282e-26
Catenin alpha-1 (102 kDa cadherin-associated protein) (Alpha E-catenin) (CAP102)	Ctnna1 Catna1	P26231	Adhesion molecule	SUBCELLULAR LOCATION: Cytoplasm, cytoskeleton. Cell junction, adherens junction. Cell membrane; Peripheral membrane protein; Cytoplasmic side. Cell junction. Note=Found at cell-cell boundaries and probably at cell-matrix boundaries.	2.01068	0.00683171	2.49991e-26
Metal cation symporter ZIP14 (Factor for adipocyte differentiation 123) (FAD-123) (Solute carrier family 39 member 14) (Zrt- and Irt-like protein 14) (ZIP-14)	Slc39a14 Fad123 Kiaa0062 Zip14	Q75N73	Transporter	SUBCELLULAR LOCATION: Cell membrane {ECO:0000269|PubMed:15794747, ECO:0000269|PubMed:15863613, ECO:0000269|PubMed:16950869, ECO:0000269|PubMed:19179618}; Multi-pass membrane protein {ECO:0000255}. Apical cell membrane {ECO:0000269|PubMed:18270315}; Multi-	2.00169	0.0225059	3.90361e-26
Receptor-type tyrosine-protein phosphatase F (EC 3.1.3.48) (Leukocyte common antigen related) (LAR)	Ptprf Lar	A2A8L5	Receptor	SUBCELLULAR LOCATION: Membrane {ECO:0000305}; Single-pass membrane protein {ECO:0000305}.	1.98228	0.00909249	7.92828e-26
Ezrin (Cytovillin) (Villin-2) (p81)	Ezr Vil2	P26040	Scaffold protein	SUBCELLULAR LOCATION: Apical cell membrane {ECO:0000250|UniProtKB:P15311}; Peripheral membrane protein {ECO:0000250|UniProtKB:P15311}; Cytoplasmic side {ECO:0000250|UniProtKB:P15311}. Cell projection {ECO:0000250|UniProtKB:P15311}. Cell projection, microv	1.98117	0.0358042	1.09303e-25
Alpha-1B adrenergic receptor (Alpha-1B adrenoreceptor) (Alpha-1B adrenoceptor)	Adra1b	P97717	Receptor	SUBCELLULAR LOCATION: Nucleus membrane {ECO:0000269|PubMed:22120526}; Multi-pass membrane protein {ECO:0000269|PubMed:22120526}. Cell membrane {ECO:0000250}; Multi-pass membrane protein {ECO:0000250}. Cytoplasm {ECO:0000250|UniProtKB:P35368}. Membrane, ca	1.95295	0.0345651	5.11909e-25
Solute carrier family 12 member 7 (Electroneutral potassium-chloride cotransporter 4) (K-Cl cotransporter 4)	Slc12a7 Kcc4	Q9WVL3	Transporter	SUBCELLULAR LOCATION: Cell membrane {ECO:0000269|PubMed:23376777}; Multi-pass membrane protein {ECO:0000269|PubMed:23376777}.	1.95016	0.0157757	2.81925e-25
Solute carrier organic anion transporter family member 2B1 (Solute carrier family 21 member 9)	Slco2b1 Oatp2b1 Slc21a9	Q8BXB6	Transporter	SUBCELLULAR LOCATION: Cell membrane; Multi-pass membrane protein.	1.94492	0.010227	2.75674e-25
Phosphatidylinositol-binding clathrin assembly protein (Clathrin assembly lymphoid myeloid leukemia) (CALM)	Picalm Calm Fit1	Q7M6Y3	Scaffold protein	SUBCELLULAR LOCATION: Cell membrane {ECO:0000250|UniProtKB:Q13492}. Membrane, clathrin-coated pit {ECO:0000250|UniProtKB:Q13492}. Golgi apparatus {ECO:0000250|UniProtKB:Q13492}. Cytoplasmic vesicle, clathrin-coated vesicle {ECO:0000250|UniProtKB:Q13492}.	1.93868	0.0180359	3.49978e-25
Cadherin-2 (Neural cadherin) (N-cadherin) (CD antigen CD325)	Cdh2	P15116	Adhesion molecule	SUBCELLULAR LOCATION: Cell membrane {ECO:0000269|PubMed:17988630, ECO:0000269|PubMed:26403541, ECO:0000269|PubMed:9655503}; Single-pass type I membrane protein {ECO:0000255}. Cell membrane, sarcolemma {ECO:0000269|PubMed:23392350}. Cell junction {ECO:0000	1.93393	0.0215474	3.87252e-25
Sodium-coupled neutral amino acid transporter 3 (N-system amino acid transporter 1) (Na(+)-coupled neutral amino acid transporter 3) (Solute carrier family 38 member 3) (mNAT) (System N amino acid transporter 1)	Slc38a3 Sn1 Snat3	Q9DCP2	Transporter	SUBCELLULAR LOCATION: Cell membrane {ECO:0000269|PubMed:10716701}; Multi-pass membrane protein {ECO:0000269|PubMed:10716701}.	1.92078	0.0106794	6.35726e-25
Receptor-type tyrosine-protein phosphatase gamma (Protein-tyrosine phosphatase gamma) (R-PTP-gamma) (EC 3.1.3.48)	Ptprg	Q05909	Receptor	SUBCELLULAR LOCATION: Membrane {ECO:0000305}; Single-pass type I membrane protein {ECO:0000305}.	1.90553	0.0739139	1.64992e-23
Lipolysis-stimulated lipoprotein receptor (Lipolysis-stimulated receptor) (Liver-specific bHLH-Zip transcription factor) (Liver-specific gene on mouse chromosome 7 protein)	Lsr Lisch7	Q99KG5	Receptor	SUBCELLULAR LOCATION: Cell membrane {ECO:0000305}; Single-pass type I membrane protein {ECO:0000305}.	1.9049	0.0135864	1.21545e-24
Protein FAM234A (Protein ITFG3)	Fam234a Itfg3	Q8C0Z1	Other	SUBCELLULAR LOCATION: Membrane {ECO:0000305}; Single-pass type II membrane protein {ECO:0000305}.	1.86081	0.00651922	2.58597e-23
Solute carrier family 22 member 5 (High-affinity sodium-dependent carnitine cotransporter) (Organic cation/carnitine transporter 2)	Slc22a5 Octn2	Q9Z0E8	Transporter	SUBCELLULAR LOCATION: Apical cell membrane {ECO:0000269|PubMed:15523054}; Multi-pass membrane protein {ECO:0000269|PubMed:15523054}. Note=Colocalizes with PDZK1 on apical membranes of kidney proximal tubules.	1.85699	0.064825	1.6704e-22
ATP synthase subunit alpha, mitochondrial (ATP synthase F1 subunit alpha)	Atp5f1a Atp5a1	Q03265	Enzyme	SUBCELLULAR LOCATION: Mitochondrion inner membrane {ECO:0000269|PubMed:17438143}; Peripheral membrane protein {ECO:0000269|PubMed:17438143}; Matrix side {ECO:0000250|UniProtKB:P19483}. Cell membrane {ECO:0000250|UniProtKB:P25705}; Peripheral membrane prot	1.85612	0.00253347	2.2525e-23
Solute carrier family 22 member 23	Slc22a23	Q3UHH2	Transporter	SUBCELLULAR LOCATION: Membrane {ECO:0000305}; Multi-pass membrane protein {ECO:0000305}.	1.82191	0.0523508	8.93326e-22
Choline transporter-like protein 1 (Solute carrier family 44 member 1) (CD antigen CD92)	Slc44a1 Cd92 Cdw92 Ctl1	Q6X893	Transporter	SUBCELLULAR LOCATION: Cell membrane; Multi-pass membrane protein. Mitochondrion outer membrane; Multi-pass membrane protein.	1.81934	0.0231166	3.47395e-22
Protein numb homolog (m-Nb) (m-Numb)	Numb	Q9QZS3	Other	SUBCELLULAR LOCATION: Cell membrane {ECO:0000250|UniProtKB:P49757}; Peripheral membrane protein {ECO:0000250|UniProtKB:P49757}; Cytoplasmic side {ECO:0000250|UniProtKB:P49757}. Endosome membrane {ECO:0000250|UniProtKB:P49757}; Peripheral membrane protein	1.81828	0.012791	2.60725e-22
Vesicle-associated membrane protein-associated protein A (VAMP-A) (VAMP-associated protein A) (VAP-A) (33 kDa VAMP-associated protein) (VAP-33)	Vapa Vap33	Q9WV55	Other	SUBCELLULAR LOCATION: Endoplasmic reticulum membrane {ECO:0000269|PubMed:10655491}; Single-pass type IV membrane protein {ECO:0000250|UniProtKB:Q9P0L0}. Cell membrane {ECO:0000250|UniProtKB:Q9P0L0}; Single-pass type IV membrane protein {ECO:0000305}. Cell	1.77257	0.0307201	1.32995e-20
Metalloreductase STEAP4 (EC 1.16.1.9) (Dudulin-4) (Six-transmembrane epithelial antigen of prostate 4) (Tumor necrosis factor-alpha-induced adipose-related protein)	Steap4 Tiarp	Q923B6	Enzyme	SUBCELLULAR LOCATION: Cell membrane {ECO:0000269|PubMed:11443137, ECO:0000269|PubMed:16609065}; Multi-pass membrane protein {ECO:0000250|UniProtKB:Q687X5}. Golgi apparatus membrane {ECO:0000305|PubMed:11443137}; Multi-pass membrane protein {ECO:0000250|Un	1.75746	0.00816553	2.80285e-20
Syntaxin-4	Stx4 Stx4a	P70452	Other	SUBCELLULAR LOCATION: Cell membrane {ECO:0000250|UniProtKB:Q08850}; Single-pass type IV membrane protein {ECO:0000305}. Cell projection, neuron projection {ECO:0000250|UniProtKB:Q08850}. Note=Localizes to neurite tips in neuronal cells. {ECO:0000250|UniPr	1.75622	0.0110781	2.68004e-20
Integrin-linked protein kinase (EC 2.7.11.1) (59 kDa serine/threonine-protein kinase) (Beta-integrin-linked kinase) (ILK-1) (ILK-2) (p59ILK)	Ilk ILK1 ILK2	O55222	Enzyme	SUBCELLULAR LOCATION: Cell junction, focal adhesion {ECO:0000269|PubMed:18325335, ECO:0000269|PubMed:18483218}. Cell membrane {ECO:0000250}; Peripheral membrane protein {ECO:0000250}; Cytoplasmic side {ECO:0000250|UniProtKB:Q13418}. Cytoplasm, myofibril,	1.75338	0.031522	4.07122e-20
Claudin domain-containing protein 1 (Claudin-25)	Cldnd1 Cldn25 D11Moh34	Q9CQX5	Adhesion molecule	SUBCELLULAR LOCATION: Membrane {ECO:0000305}; Multi-pass membrane protein {ECO:0000305}.	1.74925	0.0559464	1.11083e-19
Protein EFR3 homolog A (Protein EFR3-like)	Efr3a Kiaa0143	Q8BG67	Other	SUBCELLULAR LOCATION: Cell membrane {ECO:0000269|PubMed:15363888}; Lipid-anchor {ECO:0000250|UniProtKB:Q14156}. Cytoplasm, cytosol {ECO:0000250|UniProtKB:Q14156}. Note=Palmitoylation anchors the protein to the plasma membrane. A small amount is observed i	1.74387	0.00651907	4.61137e-20
Ectonucleotide pyrophosphatase/phosphodiesterase family member 1 (E-NPP 1) (Lymphocyte antigen 41) (Ly-41) (Phosphodiesterase I/nucleotide pyrophosphatase 1) (Plasma-cell membrane glycoprotein PC-1) [Cleaved into: Ectonucleotide pyrophosphatase/phosphodie	Enpp1 Npps Pc1 Pdnp1	P06802	Enzyme	SUBCELLULAR LOCATION: [Ectonucleotide pyrophosphatase/phosphodiesterase family member 1]: Cell membrane {ECO:0000269|PubMed:1647027, ECO:0000269|PubMed:3104326, ECO:0000269|PubMed:3917281}; Single-pass type II membrane protein. Basolateral cell membrane {	1.74226	0.00564	4.51513e-20
Cell adhesion molecule 1 (Immunoglobulin superfamily member 4) (IgSF4) (Nectin-like protein 2) (NECL-2) (Spermatogenic immunoglobulin superfamily) (SgIgSF) (Synaptic cell adhesion molecule) (SynCAM) (Tumor suppressor in lung cancer 1) (TSLC-1)	Cadm1 Igsf4 Necl2 Ra175 Syncam SynCam1 Tslc1	Q8R5M8	Adhesion molecule	SUBCELLULAR LOCATION: Cell membrane {ECO:0000269|PubMed:12826663, ECO:0000269|PubMed:19752223, ECO:0000269|PubMed:20739279, ECO:0000269|PubMed:24687959}; Single-pass type I membrane protein {ECO:0000269|PubMed:12826663, ECO:0000269|PubMed:20739279}. Cell	1.73997	0.0529821	1.34691e-19
Dynamin-2 (EC 3.6.5.5) (Dynamin UDNM)	Dnm2 Dyn2	P39054	Scaffold protein	SUBCELLULAR LOCATION: Cytoplasm {ECO:0000250|UniProtKB:P50570}. Cytoplasm, cytoskeleton {ECO:0000250|UniProtKB:P50570}. Cell junction {ECO:0000250|UniProtKB:P39052}. Membrane, clathrin-coated pit {ECO:0000250|UniProtKB:P39052}. Cell junction, synapse, pos	1.73893	0.0176526	4.95595e-20
Semaphorin-4G	Sema4g	Q9WUH7	Other	SUBCELLULAR LOCATION: Cell membrane; Single-pass type I membrane protein.	1.7159	0.0748168	2.20743e-18
ATP-binding cassette sub-family C member 3 (EC 7.6.2.-) (EC 7.6.2.2) (EC 7.6.2.3) (Canalicular multispecific organic anion transporter 2) (Multidrug resistance-associated protein 3)	Abcc3 Cmoat2 Mrp3	B2RX12	Transporter	SUBCELLULAR LOCATION: Basolateral cell membrane {ECO:0000269|PubMed:16225954}; Multi-pass membrane protein {ECO:0000255|PROSITE-ProRule:PRU00441}.	1.70705	0.00239177	5.91561e-19
Epiplakin	Eppk1 EPPK	Q8R0W0	Other	SUBCELLULAR LOCATION: Cytoplasm, cytoskeleton {ECO:0000269|PubMed:20926261, ECO:0000269|PubMed:25617501}. Apicolateral cell membrane {ECO:0000269|PubMed:25232867}. Basolateral cell membrane {ECO:0000269|PubMed:23599337}. Cell junction {ECO:0000269|PubMed:	1.70652	0.0282766	7.24518e-19
Sodium/potassium-transporting ATPase subunit beta-3 (Sodium/potassium-dependent ATPase subunit beta-3) (ATPB-3) (CD antigen CD298)	Atp1b3	P97370	Pump	SUBCELLULAR LOCATION: Apical cell membrane {ECO:0000250|UniProtKB:Q63377}; Single-pass type II membrane protein {ECO:0000255}. Basolateral cell membrane {ECO:0000250|UniProtKB:Q63377}; Single-pass type II membrane protein {ECO:0000255}. Melanosome {ECO:00	1.68843	0.00875937	2.59774e-18
AP-2 complex subunit mu (AP-2 mu chain) (Adaptor protein complex AP-2 subunit mu) (Adaptor-related protein complex 2 subunit mu) (Clathrin assembly protein complex 2 mu medium chain) (Clathrin coat assembly protein AP50) (Clathrin coat-associated protein	Ap2m1 Clapm1	P84091	Scaffold protein	SUBCELLULAR LOCATION: Cell membrane {ECO:0000250|UniProtKB:Q96CW1}. Membrane, coated pit {ECO:0000250|UniProtKB:Q96CW1}; Peripheral membrane protein; Cytoplasmic side. Note=AP-2 appears to be excluded from internalizing CCVs and to disengage from sites of	1.68169	0.0104978	4.35491e-18
Vinculin (Metavinculin)	Vcl	Q64727	Other	SUBCELLULAR LOCATION: Cell membrane {ECO:0000250|UniProtKB:P12003}; Peripheral membrane protein {ECO:0000250|UniProtKB:P12003}; Cytoplasmic side {ECO:0000250|UniProtKB:P12003}. Cell junction, adherens junction {ECO:0000250|UniProtKB:P12003}. Cell junction	1.67617	0.0100841	6.46789e-18
AP-2 complex subunit alpha-2 (100 kDa coated vesicle protein C) (Adaptor protein complex AP-2 subunit alpha-2) (Adaptor-related protein complex 2 subunit alpha-2) (Alpha-adaptin C) (Alpha2-adaptin) (Clathrin assembly protein complex 2 alpha-C large chain)	Ap2a2 Adtab	P17427	Scaffold protein	SUBCELLULAR LOCATION: Cell membrane {ECO:0000269|PubMed:14530274, ECO:0000269|PubMed:17035303}; Peripheral membrane protein {ECO:0000305}; Cytoplasmic side {ECO:0000305}. Membrane, coated pit {ECO:0000269|PubMed:17035303}; Peripheral membrane protein {ECO	1.66198	0.0024155	2.12097e-17
Guanine nucleotide-binding protein subunit alpha-12 (G alpha-12) (G-protein subunit alpha-12)	Gna12 Gna-12	P27600	GPCR related molecules	SUBCELLULAR LOCATION: Cell membrane {ECO:0000250|UniProtKB:Q03113}; Lipid-anchor {ECO:0000250|UniProtKB:Q63210}. Lateral cell membrane {ECO:0000250|UniProtKB:Q03113}; Lipid-anchor {ECO:0000250|UniProtKB:Q63210}. Cytoplasm {ECO:0000250|UniProtKB:Q03113}. N	1.65677	0.0531193	7.77029e-17
AP-2 complex subunit sigma (Adaptor protein complex AP-2 subunit sigma) (Adaptor-related protein complex 2 subunit sigma) (Clathrin assembly protein 2 sigma small chain) (Clathrin coat assembly protein AP17) (Clathrin coat-associated protein AP17) (Plasma	Ap2s1 Ap17 Claps2	P62743	Scaffold protein	SUBCELLULAR LOCATION: Cell membrane. Membrane, coated pit; Peripheral membrane protein; Cytoplasmic side. Note=AP-2 appears to be excluded from internalizing CCVs and to disengage from sites of endocytosis seconds before internalization of the nascent CCV	1.65448	0.0153134	3.77366e-17
Receptor-type tyrosine-protein phosphatase delta (Protein-tyrosine phosphatase delta) (R-PTP-delta) (EC 3.1.3.48)	Ptprd	Q64487	Receptor	SUBCELLULAR LOCATION: Membrane; Single-pass type I membrane protein.	1.63556	0.0810406	1.38608e-15
Claudin-3 (Clostridium perfringens enterotoxin receptor 2) (CPE-R 2) (CPE-receptor 2)	Cldn3 Cpetr2	Q9Z0G9	Adhesion molecule	SUBCELLULAR LOCATION: Cell junction, tight junction {ECO:0000269|PubMed:9892664}. Cell membrane {ECO:0000269|PubMed:9892664}; Multi-pass membrane protein {ECO:0000269|PubMed:9892664}.	1.6353	0.0191038	2.01492e-16
Plexin-B2	Plxnb2	B2RXS4	Other	SUBCELLULAR LOCATION: Cell membrane {ECO:0000269|PubMed:21966369}; Single-pass type I membrane protein {ECO:0000255}.	1.62327	0.0015675	5.22666e-16
Epidermal growth factor receptor (EC 2.7.10.1)	Egfr	Q01279	Receptor	SUBCELLULAR LOCATION: Cell membrane {ECO:0000250|UniProtKB:P00533}; Single-pass type I membrane protein {ECO:0000250|UniProtKB:P00533}. Endoplasmic reticulum membrane {ECO:0000250|UniProtKB:P00533}; Single-pass type I membrane protein {ECO:0000250|UniProt	1.62124	0.00103106	5.83416e-16
Clathrin interactor 1 (Enthoprotin) (Epsin-4) (Epsin-related protein) (EpsinR)	Clint1 Enth Epn4 Epnr Kiaa0171	Q99KN9	Scaffold protein	SUBCELLULAR LOCATION: Cytoplasm {ECO:0000250}. Cytoplasm, perinuclear region {ECO:0000250}. Membrane {ECO:0000255|PROSITE-ProRule:PRU00243}; Peripheral membrane protein {ECO:0000250}. Cytoplasmic vesicle, clathrin-coated vesicle {ECO:0000250}. Note=Found	1.61828	0.00696321	7.25442e-16
Leucine-rich repeat neuronal protein 4 (Neuronal leucine-rich repeat protein 4) (NLRR-4)	Lrrn4	P59383	Other	SUBCELLULAR LOCATION: Membrane {ECO:0000305}; Single-pass type I membrane protein {ECO:0000305}.	1.61297	0.0910458	1.11456e-14
Syntaxin-binding protein 3 (MUNC-18-3) (Mammalian homolog of Unc-18c) (Munc-18c) (Protein unc-18 homolog 3) (Unc18-3) (Protein unc-18 homolog C) (Unc-18C)	Stxbp3 Stxbp3a Unc18c	Q60770	Other	SUBCELLULAR LOCATION: Cytoplasm, cytosol {ECO:0000250}. Cell membrane {ECO:0000269|PubMed:9045631}. Note=In platelets, predominantly cytosolic. Low amounts membrane-associated (By similarity). {ECO:0000250}.	1.61086	0.0129912	1.31889e-15
AP-2 complex subunit alpha-1 (100 kDa coated vesicle protein A) (Adaptor protein complex AP-2 subunit alpha-1) (Adaptor-related protein complex 2 subunit alpha-1) (Alpha-adaptin A) (Alpha1-adaptin) (Clathrin assembly protein complex 2 alpha-A large chain)	Ap2a1 Adtaa Clapa1	P17426	Scaffold protein	SUBCELLULAR LOCATION: Cell membrane {ECO:0000250|UniProtKB:O95782}. Membrane, coated pit {ECO:0000250}; Peripheral membrane protein {ECO:0000250}; Cytoplasmic side {ECO:0000250}. Note=AP-2 appears to be excluded from internalizing CCVs and to disengage fr	1.59804	0.00656326	4.12315e-15
Phosphatidylinositol 4-phosphate 3-kinase C2 domain-containing subunit alpha (PI3K-C2-alpha) (PtdIns-3-kinase C2 subunit alpha) (EC 2.7.1.137) (EC 2.7.1.153) (EC 2.7.1.154) (Cpk-m) (Phosphoinositide 3-kinase-C2-alpha) (p170)	Pik3c2a Cpk	Q61194	Enzyme	SUBCELLULAR LOCATION: Cell membrane {ECO:0000250|UniProtKB:O00443}. Cytoplasmic vesicle, clathrin-coated vesicle {ECO:0000250|UniProtKB:O00443}. Nucleus {ECO:0000250|UniProtKB:O00443}. Cytoplasm {ECO:0000250|UniProtKB:O00443}. Golgi apparatus, trans-Golgi	1.59365	0.0676528	2.03066e-14
Solute carrier family 2, facilitated glucose transporter member 1 (Glucose transporter type 1, erythrocyte/brain) (GLUT-1) (GT1)	Slc2a1 Glut1	P17809	Transporter	SUBCELLULAR LOCATION: Cell membrane {ECO:0000269|PubMed:17320047, ECO:0000269|PubMed:30197081}; Multi-pass membrane protein {ECO:0000255}. Photoreceptor inner segment {ECO:0000269|PubMed:25957687}.	1.58753	0.0542179	2.2048e-14
Disintegrin and metalloproteinase domain-containing protein 17 (ADAM 17) (EC 3.4.24.86) (TNF-alpha convertase) (TNF-alpha-converting enzyme) (CD antigen CD156b)	Adam17 Tace	Q9Z0F8	Enzyme	SUBCELLULAR LOCATION: [Isoform Long]: Cell membrane; Single-pass type I membrane protein.; SUBCELLULAR LOCATION: [Isoform Short]: Secreted.	1.54949	0.0378048	5.53593e-13
Insulin receptor (IR) (EC 2.7.10.1) (CD antigen CD220) [Cleaved into: Insulin receptor subunit alpha; Insulin receptor subunit beta]	Insr	P15208	Receptor	SUBCELLULAR LOCATION: Cell membrane {ECO:0000269|PubMed:27322061}; Single-pass type I membrane protein {ECO:0000305}. Recycling endosome membrane {ECO:0000269|PubMed:27322061}. Late endosome {ECO:0000269|PubMed:27322061}. Lysosome {ECO:0000305|PubMed:2732	1.51625	0.00605646	9.28094e-12
Protein NDRG1 (N-myc downstream-regulated gene 1 protein) (Protein Ndr1)	Ndrg1 Ndr1 Ndrl Tdd5	Q62433	Other	SUBCELLULAR LOCATION: Cytoplasm, cytosol. Cytoplasm, cytoskeleton, microtubule organizing center, centrosome. Nucleus. Cell membrane {ECO:0000250}. Note=Mainly cytoplasmic but differentially localized to other regions. Associates with the plasma membrane	1.49845	0.0173284	5.1954e-11
Receptor tyrosine-protein kinase erbB-3 (EC 2.7.10.1) (Glial growth factor receptor) (Proto-oncogene-like protein c-ErbB-3)	Erbb3	Q61526	Receptor	SUBCELLULAR LOCATION: Membrane {ECO:0000250}; Single-pass type I membrane protein {ECO:0000250}.	1.45204	0.0395827	4.95168e-09
Rho guanine nucleotide exchange factor 12 (Leukemia-associated RhoGEF)	Arhgef12 Kiaa0382 Larg	Q8R4H2	Rho	SUBCELLULAR LOCATION: Cytoplasm {ECO:0000305}. Membrane {ECO:0000305}. Note=Translocated to the membrane upon stimulation. {ECO:0000305}.	1.42993	0.0473363	3.98969e-08
Epidermal growth factor receptor substrate 15 (Protein Eps15) (Protein AF-1p)	Eps15	P42567	Other	SUBCELLULAR LOCATION: Cytoplasm. Cell membrane; Peripheral membrane protein; Cytoplasmic side. Membrane, clathrin-coated pit. Note=Recruited to the plasma membrane upon EGFR activation and localizes to coated pits. Colocalizes with UBQLN1 in ubiquitin-ric	1.42877	0.0235794	3.24355e-08
Asialoglycoprotein receptor 1 (ASGP-R 1) (ASGPR 1) (Hepatic lectin 1) (HL-1) (mHL-1)	Asgr1 Asgr-1	P34927	Receptor	SUBCELLULAR LOCATION: Membrane; Single-pass type II membrane protein.	1.42792	0.00273349	3.11671e-08
Asialoglycoprotein receptor 2 (ASGP-R 2) (ASGPR 2) (Hepatic lectin 2) (HL-2) (mHL-2)	Asgr2 Asgr-2	P24721	Receptor	SUBCELLULAR LOCATION: Membrane; Single-pass type II membrane protein.	1.42694	0.00396345	3.33876e-08
